# Supplementary material for: An alternative splicing signature defines the basal-like phenotype and predicts worse clinical outcome in pancreatic cancer
Source: Cell Rep Med. 2024 Feb 6;5(2):101411. doi: 10.1016/j.xcrm.2024.101411 (PMC10897606; doi:10.1016/j.xcrm.2024.101411)
Supplement: Table S1. Differentially expressed genes and splicing events in basal-like vs. classic PDAC tumor samples from TCGA, related to Figure 1 [file mmc2.xlsx]

## Sheet: Table S1_Sheet 1
Table S1_related to Figure 1: Differentially expressed genes in basal-like vs classic PDAC tumor samples from TCGA
Gene	Trend in basal	log2 Fold-Change	p-value (BH adjusted)	Variance (Basal Pure)	Variance (Classic Pure)	Median (Basal Pure)	Median (Classic Pure)	<U+2206> Variance	<U+2206> Median
GSDMA	down	1.11663	0.0491104	2.8796	3.48141	-1.02899	0.147255	-0.601805	-1.17624	1.17624	0.601805
MB	up	-1.30112	0.0463717	5.05154	3.95631	0.675425	-0.150742	1.09523	0.826167	0.826167	1.09523
IRX3	up	-1.05336	0.043455	2.15361	3.17696	2.61923	1.72443	-1.02335	0.894807	0.894807	1.02335
CRISP3	down	1.89373	0.0433234	11.4457	7.28659	2.56772	5.10054	4.1591	-2.53282	2.53282	4.1591
PKP1	up	-1.08934	0.042021	4.12267	1.97257	3.96723	3.08565	2.1501	0.881583	0.881583	2.1501
?	down	1.43433	0.0419628	6.27841	4.22629	0.304607	1.25919	2.05212	-0.954578	0.954578	2.05212
HABP2	down	1.33186	0.0413731	7.34586	2.31134	4.26571	5.02602	5.03452	-0.760311	0.760311	5.03452
LOC146336	down	1.49301	0.0405435	4.05494	6.40967	-0.629245	1.04463	-2.35473	-1.67388	1.67388	2.35473
CEACAM5	down	2.02423	0.0387963	13.7353	7.39121	8.46715	10.666	6.34408	-2.19884	2.19884	6.34408
GPT	down	1.0627	0.0386963	2.90996	2.49855	1.35816	2.59945	0.411409	-1.24129	1.24129	0.411409
CILP	up	-1.06949	0.037502	1.4494	3.57008	4.14372	3.01722	-2.12068	1.12649	1.12649	2.12068
ANXA10	down	1.6593	0.0364899	8.05521	5.22249	6.01793	7.04211	2.83272	-1.02419	1.02419	2.83272
WNT7A	up	-1.3999	0.0363852	3.27244	5.61756	4.37407	3.13328	-2.34512	1.24079	1.24079	2.34512
KIAA1324	down	1.12259	0.0363257	3.24128	2.75798	4.09885	5.32118	0.483303	-1.22234	1.22234	0.483303
RPS27	down	1.07473	0.0341251	3.441	2.25396	4.60594	5.37509	1.18704	-0.769152	0.769152	1.18704
TM4SF4	down	1.20396	0.0329481	5.09987	2.11268	6.5469	7.37281	2.98719	-0.825916	0.825916	2.98719
NIPAL4	up	-1.42263	0.0327236	3.89738	4.99754	0.373759	-0.964607	-1.10017	1.33837	1.33837	1.10017
UGT2B7	down	1.42633	0.0312626	4.61623	4.08023	0.943985	2.17349	0.535999	-1.2295	1.2295	0.535999
RYR1	up	-1.05109	0.0301181	2.60805	2.33021	1.72566	0.419524	0.277842	1.30614	1.30614	0.277842
CALB2	up	-1.25842	0.0289105	2.94993	3.90816	4.44069	3.22828	-0.958226	1.21241	1.21241	0.958226
PTGS2	up	-1.12017	0.028502	2.84272	2.87168	5.53795	4.28235	-0.0289605	1.2556	1.2556	0.0289605
CYP2C8	down	1.01761	0.0279752	2.7537	1.75496	-0.645444	0.544182	0.998733	-1.18963	1.18963	0.998733
CYP2W1	down	1.35117	0.0274506	4.47581	3.56165	0.393344	1.84553	0.914155	-1.45219	1.45219	0.914155
PCDHGA1	up	-1.03928	0.0269068	1.92709	2.53032	-0.164798	-1.17942	-0.603226	1.01462	1.01462	0.603226
ERN2	down	1.17701	0.0265769	2.07261	3.41995	5.87919	7.21412	-1.34733	-1.33493	1.33493	1.34733
FLJ16779	up	-1.30724	0.0260891	3.82883	3.33812	1.77134	0.204146	0.490712	1.56719	1.56719	0.490712
MGAT5B	up	-1.01688	0.0260661	3.05667	1.44242	-0.473462	-1.114	1.61425	0.640535	0.640535	1.61425
AMN	down	1.16609	0.0254663	1.32279	3.61236	3.50704	5.40512	-2.28956	-1.89808	1.89808	2.28956
BMX	down	1.06699	0.0251718	2.4809	2.19476	0.370167	1.20334	0.286139	-0.833171	0.833171	0.286139
TRPM5	down	1.33782	0.0248563	3.58498	3.71698	-0.916878	0.366046	-0.132006	-1.28292	1.28292	0.132006
PADI1	up	-1.56545	0.0248042	2.60545	6.90921	6.52993	4.86612	-4.30376	1.66381	1.66381	4.30376
DSC3	up	-1.4734	0.0244109	4.63161	4.44009	2.39628	0.921017	0.19152	1.47526	1.47526	0.19152
CES3	down	1.48183	0.0242695	4.22092	4.7166	0.656464	3.05691	-0.495676	-2.40044	2.40044	0.495676
SLC38A11	down	1.01629	0.023618	1.4245	2.54771	-1.04514	0.063258	-1.12321	-1.10839	1.10839	1.12321
ACER2	down	1.01222	0.022352	1.30321	2.69555	1.34956	2.77412	-1.39234	-1.42456	1.42456	1.39234
SPINK5	down	1.40404	0.0210879	4.18902	3.61536	1.59513	3.35696	0.57366	-1.76183	1.76183	0.57366
CP	up	-1.38116	0.0197232	4.04569	3.53239	6.45163	5.37745	0.513306	1.07418	1.07418	0.513306
DKK1	up	-1.36793	0.019595	2.81302	4.22657	5.34951	3.64607	-1.41355	1.70344	1.70344	1.41355
CXCL3	down	1.00284	0.0195459	3.25466	1.11618	1.53937	2.92345	2.13848	-1.38408	1.38408	2.13848
DUOXA2	down	1.58754	0.0195412	6.17643	3.9483	5.08801	6.4988	2.22813	-1.41079	1.41079	2.22813
CGB	up	-2.32008	0.0184195	16.3374	5.96592	2.92844	0.0330125	10.3715	2.89543	2.89543	10.3715
GPD1	down	1.06782	0.0182797	2.46262	1.91528	2.33326	3.11305	0.547337	-0.779789	0.779789	0.547337
C20orf195	up	-1.00708	0.0179047	1.96715	1.81001	0.997165	-0.351482	0.157142	1.34865	1.34865	0.157142
HEPACAM2	down	1.62153	0.0178123	4.87758	5.12364	-0.148991	1.46693	-0.246061	-1.61592	1.61592	0.246061
SHC3	up	-1.10932	0.0176793	3.36692	1.49878	0.0304565	-1.17629	1.86814	1.20674	1.20674	1.86814
CHRM3	down	1.26928	0.0176316	3.32313	2.79015	-1.02027	0.161093	0.532982	-1.18136	1.18136	0.532982
LOC554202	up	-1.69739	0.0172897	4.361	6.16407	3.1076	1.81461	-1.80307	1.29299	1.29299	1.80307
UPK3B	up	-1.59575	0.0172807	5.13772	4.61316	2.41799	0.966469	0.524562	1.45152	1.45152	0.524562
MME	up	-1.07729	0.0169798	2.49907	1.811	3.65337	2.63973	0.688065	1.01365	1.01365	0.688065
NXF3	down	1.9671	0.0166878	5.80901	8.12539	-0.862941	1.66928	-2.31638	-2.53222	2.53222	2.31638
PPFIA4	up	-1.11736	0.0166878	2.63284	2.12103	1.80364	0.587166	0.511806	1.21648	1.21648	0.511806
GPR37	up	-1.07041	0.0164969	1.12129	2.7463	0.944006	0.0491291	-1.62501	0.894877	0.894877	1.62501
ONECUT2	down	1.08917	0.0163004	3.1398	1.47634	5.40499	6.2931	1.66346	-0.888102	0.888102	1.66346
VNN1	down	1.32436	0.0160866	3.66253	2.81798	4.41661	5.19811	0.844555	-0.781507	0.781507	0.844555
CATSPERB	down	1.04917	0.0156897	2.72017	1.3503	0.892271	1.96638	1.36987	-1.07411	1.07411	1.36987
KRT81	up	-1.51363	0.0156897	5.97116	2.8301	0.977478	-0.358715	3.14105	1.33619	1.33619	3.14105
STAC2	up	-1.1444	0.0154792	2.23877	2.40657	0.00745998	-1.64749	-0.167804	1.65495	1.65495	0.167804
RBP4	down	1.0048	0.015148	2.3596	1.46047	3.8751	4.93956	0.899131	-1.06447	1.06447	0.899131
CYP2C18	down	1.26403	0.0151358	2.77485	2.51174	3.73602	5.00172	0.263111	-1.26571	1.26571	0.263111
DMBT1	down	1.89084	0.0150219	6.70974	6.31448	6.02142	7.7214	0.395262	-1.69998	1.69998	0.395262
OLFM4	down	1.98879	0.0149465	8.03724	6.7488	9.00096	10.3628	1.28844	-1.36188	1.36188	1.28844
PRAP1	down	2.4028	0.0143661	10.3991	10.5924	-0.132867	2.9934	-0.1933	-3.12627	3.12627	0.1933
XK	down	1.07176	0.0143661	2.2498	1.90109	1.85478	3.14196	0.34871	-1.28719	1.28719	0.34871
RALYL	down	1.25338	0.0143268	1.91056	3.31741	-1.86858	-0.631193	-1.40685	-1.23738	1.23738	1.40685
TSPAN10	up	-1.2695	0.0135999	1.96022	3.35433	0.204394	-1.23193	-1.3941	1.43632	1.43632	1.3941
TRIM29	up	-1.12003	0.0135617	0.84064	3.17134	8.39739	7.53973	-2.3307	0.857661	0.857661	2.3307
KBTBD12	down	1.7098	0.0134446	5.09897	5.2274	1.60863	3.09746	-0.128428	-1.48883	1.48883	0.128428
DUOX2	down	1.57434	0.0128409	5.59064	3.44893	6.93797	8.63313	2.14171	-1.69516	1.69516	2.14171
NCCRP1	up	-1.8152	0.0128409	9.03263	3.24809	1.16032	-0.854027	5.78455	2.01435	2.01435	5.78455
PLAT	up	-1.11815	0.0127894	2.58919	1.87945	9.04823	7.89201	0.709746	1.15623	1.15623	0.709746
KIRREL	up	-1.04934	0.0127244	0.656779	2.7071	3.73654	3.01872	-2.05032	0.717812	0.717812	2.05032
KY	down	1.19508	0.0121124	1.98765	2.6659	-1.28056	-0.186882	-0.678251	-1.09368	1.09368	0.678251
HRASLS5	up	-1.17892	0.0120101	2.30937	2.42465	1.20926	-0.510213	-0.115278	1.71947	1.71947	0.115278
CEACAM6	down	1.39154	0.0119299	5.49153	1.88266	10.2037	11.3216	3.60887	-1.11784	1.11784	3.60887
SYN2	down	1.27937	0.0118765	1.10424	3.81814	-1.40486	-0.213916	-2.7139	-1.19094	1.19094	2.7139
ADAMTS15	up	-1.14454	0.0116008	1.71796	2.4884	1.33394	0.146604	-0.770443	1.18734	1.18734	0.770443
LOC284233	down	1.17376	0.0113824	2.3297	2.1765	-0.4161	0.718367	0.153194	-1.13447	1.13447	0.153194
FAT3	up	-1.09219	0.0113023	2.03366	1.88453	0.64722	-0.344345	0.149128	0.991566	0.991566	0.149128
KRT13	up	-2.03514	0.01119	6.55846	7.71908	3.61694	1.71618	-1.16062	1.90075	1.90075	1.16062
C4BPB	down	1.29271	0.0111001	2.94347	2.26301	2.55457	3.84244	0.680459	-1.28786	1.28786	0.680459
MUC17	down	2.75931	0.0110609	10.6052	14.1583	3.65507	6.3513	-3.55313	-2.69622	2.69622	3.55313
RAPGEFL1	down	1.03858	0.0105296	1.61121	1.86633	5.74357	7.0939	-0.255125	-1.35033	1.35033	0.255125
RFX8	up	-1.10767	0.0105296	2.25548	1.73689	-0.166717	-1.25656	0.518589	1.08984	1.08984	0.518589
DCDC2	down	1.19139	0.010523	3.60327	1.54172	2.83445	3.67637	2.06155	-0.841924	0.841924	2.06155
ZG16B	down	1.04229	0.00932736	2.60271	1.16223	4.4131	5.45024	1.44048	-1.03714	1.03714	1.44048
GPR109B	up	-1.51422	0.00921765	4.61855	2.88142	0.390656	-0.854027	1.73713	1.24468	1.24468	1.73713
C6orf105	down	1.17849	0.00915211	1.73667	2.44777	1.87325	3.04072	-0.711098	-1.16747	1.16747	0.711098
PPARGC1A	down	1.03169	0.00914742	2.37905	1.25587	2.31276	3.05069	1.12318	-0.737932	0.737932	1.12318
FN1	up	-1.04168	0.0090367	1.15689	2.16115	12.5766	11.2784	-1.00427	1.29826	1.29826	1.00427
RGS13	down	1.20106	0.00895873	1.89658	2.49145	-1.55325	-0.315144	-0.594874	-1.23811	1.23811	0.594874
KLHL4	up	-1.16749	0.00890513	2.47483	1.75625	-0.248551	-0.877006	0.718576	0.628455	0.628455	0.718576
ADAM12	up	-1.18651	0.0088919	1.8034	2.47471	5.35995	4.43308	-0.671311	0.926863	0.926863	0.671311
GATM	down	1.00951	0.00885872	2.57604	0.943411	6.01778	6.86573	1.63262	-0.847944	0.847944	1.63262
C2CD4D	down	1.06564	0.00858013	1.22699	2.01803	-1.46518	-0.265444	-0.791043	-1.19973	1.19973	0.791043
PRR11	up	-1.21675	0.00838936	1.20009	3.07544	1.38718	0.550163	-1.87535	0.837013	0.837013	1.87535
DNAH2	down	1.29507	0.00825587	2.98278	2.33678	2.54874	4.08211	0.646004	-1.53337	1.53337	0.646004
CASR	down	1.70931	0.00807479	4.59577	4.61102	3.01967	4.55465	-0.0152523	-1.53498	1.53498	0.0152523
WNT5B	up	-1.01144	0.0080232	1.93791	1.37173	3.26168	2.49984	0.566177	0.761838	0.761838	0.566177
S100A9	up	-1.10463	0.00784157	1.669	1.92506	4.7658	3.7435	-0.256052	1.0223	1.0223	0.256052
POSTN	up	-1.08455	0.00767597	1.33918	2.15384	9.1511	8.02539	-0.814657	1.12571	1.12571	0.814657
AREG	up	-1.00343	0.00718053	1.24869	1.66385	5.19243	3.96034	-0.415163	1.23209	1.23209	0.415163
G0S2	up	-1.02519	0.00704996	1.56612	1.59833	5.05069	4.03547	-0.0322069	1.01523	1.01523	0.0322069
MGAM	down	1.22422	0.0068016	1.30501	2.7799	-1.15294	-0.161236	-1.47489	-0.991707	0.991707	1.47489
KCNH8	down	1.28125	0.00666579	3.47159	1.64036	1.61137	2.4552	1.83123	-0.843831	0.843831	1.83123
CDX2	down	1.36301	0.00653864	3.16261	2.19653	1.94026	3.03107	0.966079	-1.09081	1.09081	0.966079
TNFRSF6B	up	-1.48337	0.00635668	3.54907	3.01048	6.79632	4.6839	0.538589	2.11242	2.11242	0.538589
RNF186	down	1.263	0.00622597	1.60618	2.72874	-0.163246	1.24708	-1.12256	-1.41033	1.41033	1.12256
C10orf81	down	1.03015	0.00590842	2.31905	0.958441	4.92436	5.64334	1.36061	-0.718981	0.718981	1.36061
SLC19A3	down	1.16993	0.00589337	1.25818	2.46156	1.68908	3.008	-1.20338	-1.31893	1.31893	1.20338
LOC723809	down	1.68995	0.00585662	3.51862	4.38643	-1.15301	0.511027	-0.867809	-1.66404	1.66404	0.867809
ADRA1B	up	-1.27028	0.00585328	1.89044	2.49604	0.501557	-0.64705	-0.605602	1.14861	1.14861	0.605602
RGS7	down	1.42733	0.00566638	3.15262	2.63567	-1.46301	-0.536186	0.516947	-0.926829	0.926829	0.516947
PTX3	up	-1.17991	0.00560439	2.35931	1.67507	1.21706	-0.00360387	0.684235	1.22067	1.22067	0.684235
FGFBP1	up	-1.57718	0.00545132	3.67847	3.23413	4.30272	2.24252	0.444348	2.0602	2.0602	0.444348
LY6D	up	-2.75679	0.00533045	9.48651	12.0544	4.26566	1.42902	-2.56792	2.83665	2.83665	2.56792
PEG10	up	-1.1013	0.00524774	1.8908	1.50195	4.48728	3.34575	0.38885	1.14152	1.14152	0.38885
PPP1R14D	down	1.43692	0.00524572	3.40146	2.38867	1.45733	3.0595	1.01279	-1.60216	1.60216	1.01279
ATP2C2	down	1.05489	0.00515782	2.61322	0.822535	4.3206	4.78723	1.79068	-0.466627	0.466627	1.79068
TMIE	up	-1.11697	0.00514915	2.01413	1.55188	0.445049	-0.854027	0.462249	1.29908	1.29908	0.462249
TRIM17	up	-1.38257	0.00505212	2.82075	2.57934	0.382225	-1.0671	0.241402	1.44932	1.44932	0.241402
MFSD6L	down	1.14315	0.00500896	1.98985	1.63228	1.15418	2.27277	0.357576	-1.1186	1.1186	0.357576
VSIG2	down	1.13218	0.00490559	1.65249	1.84124	6.20506	7.23282	-0.188756	-1.02776	1.02776	0.188756
CNTNAP2	up	-1.72506	0.00490559	5.69405	3.00982	2.33802	0.70645	2.68423	1.63157	1.63157	2.68423
RNF165	up	-1.40036	0.0046758	2.35574	2.83091	-0.524349	-1.5509	-0.475163	1.02655	1.02655	0.475163
TNNT1	up	-1.99565	0.0046758	4.87585	5.83378	4.11612	1.9542	-0.957931	2.16192	2.16192	0.957931
PIWIL2	down	1.23142	0.00460588	1.17683	2.57519	-1.2906	0.252862	-1.39836	-1.54346	1.54346	1.39836
EREG	up	-1.79583	0.00460362	6.23278	3.32948	4.48919	2.34696	2.9033	2.14223	2.14223	2.9033
NKAIN4	up	-1.35258	0.00453029	2.624	2.28847	1.36067	0.211566	0.335531	1.14911	1.14911	0.335531
ARHGEF38	down	1.01398	0.00445249	1.59864	1.23944	-0.0857715	0.940921	0.359208	-1.02669	1.02669	0.359208
PI15	up	-1.28002	0.00438331	2.41324	1.99353	3.40689	2.16939	0.419704	1.2375	1.2375	0.419704
PCDHGB2	up	-1.64008	0.00438331	2.99746	4.08069	3.3322	1.0398	-1.08322	2.2924	2.2924	1.08322
WNT11	up	-1.80758	0.00438331	6.1313	3.04933	3.42573	2.02026	3.08197	1.40546	1.40546	3.08197
C20orf56	down	1.57141	0.00431957	3.84594	3.17321	2.42668	3.84865	0.672733	-1.42197	1.42197	0.672733
CRLF1	up	-1.22259	0.00429433	2.33579	1.79091	2.6203	1.1215	0.544879	1.4988	1.4988	0.544879
CRYM	down	1.21075	0.00428932	1.86791	1.96252	-0.244437	1.25527	-0.0946058	-1.4997	1.4997	0.0946058
CDHR2	down	1.83732	0.00424738	7.53285	2.2515	4.59007	6.37605	5.28134	-1.78598	1.78598	5.28134
TREH	down	1.50896	0.00424738	2.73516	3.24108	-1.79158	0.0931999	-0.505915	-1.88478	1.88478	0.505915
C8orf47	down	1.14963	0.00424738	2.43058	1.18059	3.26962	4.15349	1.24998	-0.883871	0.883871	1.24998
UGT2B15	down	1.84972	0.00424212	6.08628	3.36334	1.9204	3.8123	2.72294	-1.8919	1.8919	2.72294
COL9A1	down	1.94459	0.00415218	5.44428	4.84406	-1.89119	0.544182	0.600219	-2.43537	2.43537	0.600219
VSTM2L	up	-1.47283	0.00411708	2.44716	3.23612	6.73908	5.6068	-0.788965	1.13228	1.13228	0.788965
AIM2	up	-1.56131	0.00411563	4.07812	2.64944	0.733397	-1.38953	1.42868	2.12293	2.12293	1.42868
SYT13	down	1.09159	0.0039932	2.29819	1.07773	6.01841	7.17619	1.22046	-1.15779	1.15779	1.22046
PLAG1	up	-1.36883	0.00391663	2.55526	2.43248	3.45995	1.27915	0.122776	2.1808	2.1808	0.122776
DIRC3	up	-1.10683	0.00378381	1.97657	1.24817	-0.598577	-1.44222	0.728393	0.843642	0.843642	0.728393
PGC	down	3.63977	0.00378088	16.8432	17.5512	2.11517	5.46133	-0.708014	-3.34616	3.34616	0.708014
FER1L6	down	2.65925	0.00368922	10.6737	8.59462	1.96426	4.66352	2.07912	-2.69925	2.69925	2.07912
GPR1	up	-1.46065	0.00361009	3.26722	2.36024	1.27849	-0.243429	0.906982	1.52192	1.52192	0.906982
SULT1B1	down	1.81907	0.00358995	3.5578	4.63976	0.0910888	2.87125	-1.08196	-2.78016	2.78016	1.08196
SPACA4	down	1.18105	0.00358995	1.57689	1.80889	-0.52636	0.508737	-0.231994	-1.0351	1.0351	0.231994
CYP2C9	down	1.78886	0.00358317	4.42518	3.63259	1.52251	3.21396	0.792588	-1.69145	1.69145	0.792588
LRRN1	up	-1.09932	0.00353115	1.1662	1.91311	4.93898	3.89548	-0.746912	1.0435	1.0435	0.746912
KRTAP5-1	down	1.19887	0.00340612	1.47875	1.93704	-0.846335	0.161591	-0.458293	-1.00793	1.00793	0.458293
SHH	down	1.15486	0.00329435	2.45812	1.13851	1.83736	2.80578	1.3196	-0.968414	0.968414	1.3196
GATA4	down	1.61614	0.00315339	5.90255	1.56915	3.62705	4.52981	4.33339	-0.902761	0.902761	4.33339
GCKR	down	1.53298	0.00314832	2.2331	3.26481	0.721815	2.46108	-1.03171	-1.73926	1.73926	1.03171
POF1B	down	1.02117	0.00312479	2.21287	0.586598	5.31181	6.02577	1.62627	-0.713956	0.713956	1.62627
SERINC4	down	1.22694	0.00310039	2.10691	1.5871	-1.22592	-0.178126	0.519812	-1.04779	1.04779	0.519812
TLL2	down	1.0898	0.00301899	0.998037	1.73584	0.0506348	1.4366	-0.737799	-1.38596	1.38596	0.737799
NPAS1	down	1.20029	0.00297263	1.32684	2.06231	-0.128871	1.14592	-0.735469	-1.27479	1.27479	0.735469
ANO7	down	1.30938	0.00295106	1.17083	2.77554	1.35516	2.33868	-1.60471	-0.983518	0.983518	1.60471
COL28A1	down	1.55709	0.002783	1.95759	3.5433	-1.39572	-0.0170369	-1.58571	-1.37869	1.37869	1.58571
FAT2	up	-1.44766	0.00255502	4.47352	1.07204	-0.0259303	-1.04062	3.40148	1.01469	1.01469	3.40148
RND1	down	1.07948	0.00254103	1.89292	1.12709	2.87521	3.83338	0.765839	-0.958167	0.958167	0.765839
HGD	down	1.13111	0.00252928	1.99481	1.14553	2.9792	4.23971	0.849288	-1.26051	1.26051	0.849288
UGT2A3	down	2.07669	0.00251612	7.03903	3.58799	2.74576	4.63736	3.45104	-1.8916	1.8916	3.45104
GPR109A	up	-1.63287	0.00247645	4.61704	2.17866	1.52225	-0.419108	2.43838	1.94136	1.94136	2.43838
WFIKKN1	down	1.22996	0.00245964	1.83257	1.68741	-0.769847	0.506506	0.145157	-1.27635	1.27635	0.145157
UNC5CL	down	1.10092	0.00243319	2.04042	1.00506	4.91442	5.79923	1.03536	-0.884812	0.884812	1.03536
ZBTB7C	down	1.02031	0.00242765	1.30121	1.12913	3.74648	4.62896	0.172079	-0.882484	0.882484	0.172079
SLC9A2	down	1.66151	0.00240916	2.98956	3.50816	1.93842	3.5763	-0.518608	-1.63788	1.63788	0.518608
SPINK1	down	1.62328	0.00237359	4.21986	2.4867	7.04904	8.77779	1.73316	-1.72875	1.72875	1.73316
TM6SF2	down	1.03919	0.00231327	1.01038	1.41262	0.511499	1.42675	-0.402238	-0.915252	0.915252	0.402238
AZGP1	down	1.39735	0.0022938	3.53384	1.41358	4.93855	6.37679	2.12027	-1.43824	1.43824	2.12027
NRG3	down	1.78922	0.00217795	3.98421	3.47144	1.38031	3.28907	0.512772	-1.90876	1.90876	0.512772
ZDHHC8P1	down	1.27436	0.00214418	1.43038	2.25408	-0.0535775	1.2056	-0.823699	-1.25918	1.25918	0.823699
SLC7A4	down	1.37868	0.00204962	3.46748	1.24826	1.70013	2.89987	2.21922	-1.19974	1.19974	2.21922
SLC44A4	down	1.00196	0.00204929	2.15923	0.516049	7.70485	8.51513	1.64318	-0.810272	0.810272	1.64318
RRAD	up	-1.26822	0.00204586	2.66224	1.2916	3.63782	2.72822	1.37064	0.909601	0.909601	1.37064
FAM3D	down	2.01327	0.00203503	5.73761	3.73832	3.24344	5.559	1.9993	-2.31556	2.31556	1.9993
ATP10B	down	1.55514	0.00199196	3.89551	1.93546	4.50414	5.92413	1.96006	-1.41999	1.41999	1.96006
ULBP2	up	-1.06032	0.00199196	1.26609	1.30025	2.39129	1.13786	-0.0341559	1.25342	1.25342	0.0341559
VGLL1	up	-1.69833	0.00197582	3.64947	3.25326	2.96421	1.63773	0.396207	1.32648	1.32648	0.396207
ITPKA	down	1.23877	0.00197273	1.92005	1.65514	2.49422	4.14333	0.26491	-1.6491	1.6491	0.26491
AADAC	down	1.55163	0.00193532	3.57859	2.25314	2.11812	3.47318	1.32546	-1.35506	1.35506	1.32546
AGMAT	down	1.06751	0.00192612	1.75287	0.912798	0.983773	2.10351	0.840077	-1.11974	1.11974	0.840077
APCDD1L	up	-1.62528	0.00192612	3.98383	2.38274	1.51952	0.363468	1.60109	1.15605	1.15605	1.60109
TP63	up	-1.78986	0.00192612	4.48456	3.12321	2.28726	0.635448	1.36135	1.65181	1.65181	1.36135
GRAMD1B	down	1.27082	0.00189388	2.00412	1.67641	2.67969	4.22834	0.327716	-1.54865	1.54865	0.327716
H19	up	-1.08167	0.00188503	1.54735	1.20731	7.09608	6.08931	0.340043	1.00677	1.00677	0.340043
GDF15	down	1.45806	0.00188008	2.86583	2.17491	4.72113	6.27718	0.690917	-1.55605	1.55605	0.690917
ENTPD8	down	1.30755	0.00176217	2.2022	1.75222	2.30483	3.4243	0.449984	-1.11947	1.11947	0.449984
HMGA2	up	-1.7667	0.00173703	3.78559	3.15911	3.693	2.199	0.626478	1.494	1.494	0.626478
WNT9A	up	-1.28812	0.00169841	1.00507	2.3632	-0.195903	-1.37719	-1.35813	1.18128	1.18128	1.35813
SCGB2A1	down	1.43501	0.00169466	2.47063	2.24403	0.39729	1.8211	0.226608	-1.42381	1.42381	0.226608
CDON	up	-1.00392	0.00160657	1.55101	0.761916	3.51432	2.76713	0.789091	0.747183	0.747183	0.789091
SLC26A9	down	1.87788	0.00150306	5.39492	2.64287	4.15689	6.08568	2.75206	-1.92879	1.92879	2.75206
HSD11B2	down	1.22252	0.00148142	1.65131	1.60412	4.50511	5.84308	0.0471895	-1.33797	1.33797	0.0471895
CA2	down	1.41951	0.00147573	1.74085	2.60369	4.43975	5.66338	-0.862836	-1.22363	1.22363	0.862836
EDN3	down	1.57861	0.00147324	2.93174	2.58318	1.99843	3.61736	0.348556	-1.61893	1.61893	0.348556
C20orf114	down	2.89863	0.00143284	13.0424	6.33923	-0.0625292	3.54846	6.70314	-3.61099	3.61099	6.70314
HYAL1	down	1.35131	0.00142864	2.27516	1.75018	3.51658	5.34426	0.524978	-1.82768	1.82768	0.524978
CNNM1	down	1.3032	0.00138685	1.36255	2.04944	2.14231	3.77553	-0.686887	-1.63322	1.63322	0.686887
XKR9	down	1.26757	0.00138685	2.62555	1.03933	1.92112	2.65064	1.58622	-0.729529	0.729529	1.58622
REP15	down	1.58882	0.00136323	1.58216	3.42371	-0.395447	0.994082	-1.84155	-1.38953	1.38953	1.84155
SLC6A20	down	1.03759	0.00127033	1.20876	1.08904	4.76886	5.81546	0.119727	-1.0466	1.0466	0.119727
CDH2	up	-1.34868	0.00123714	2.13246	1.68266	3.92589	2.67272	0.449796	1.25316	1.25316	0.449796
BCAT1	up	-1.19674	0.00122567	1.54166	1.50016	5.55205	4.57072	0.0415041	0.981321	0.981321	0.0415041
LOX	up	-1.09999	0.00121849	1.0798	1.39335	5.88816	4.79845	-0.313545	1.0897	1.0897	0.313545
LOC285419	down	1.21563	0.00121106	1.05779	1.84284	-1.62087	-0.658928	-0.785051	-0.961942	0.961942	0.785051
GGT6	down	1.12218	0.00121106	1.89714	0.895624	4.14207	4.89941	1.00152	-0.75734	0.75734	1.00152
TTLL6	down	1.34183	0.00119405	1.21124	2.27225	-0.755849	0.833758	-1.061	-1.58961	1.58961	1.061
WNT10A	up	-1.55694	0.00117624	1.66163	3.24465	4.45054	3.35994	-1.58302	1.0906	1.0906	1.58302
ITGB3	up	-1.1024	0.00115507	1.28611	1.24639	3.71694	2.58815	0.0397219	1.12879	1.12879	0.0397219
AHCYL2	down	1.01535	0.00106896	0.761536	1.27631	5.25962	6.73556	-0.514775	-1.47594	1.47594	0.514775
CGB7	up	-1.98065	0.000994644	4.99614	3.42623	1.93525	-0.371411	1.56991	2.30666	2.30666	1.56991
PLLP	down	1.04322	0.000983841	1.24909	0.997942	5.31432	6.29683	0.251145	-0.982505	0.982505	0.251145
CDA	up	-1.49258	0.00094822	1.77441	2.43531	4.91874	3.58832	-0.660902	1.33041	1.33041	0.660902
KRT17	up	-1.6694	0.000942486	2.63345	3.0638	9.55016	8.52781	-0.430349	1.02235	1.02235	0.430349
KRT6B	up	-1.86475	0.000930948	2.79191	4.02153	5.58328	3.80362	-1.22962	1.77965	1.77965	1.22962
LGALS9C	down	1.14202	0.000914243	1.32692	1.26502	1.33643	2.46609	0.0618952	-1.12966	1.12966	0.0618952
ARHGEF4	up	-1.04115	0.000909215	0.877284	1.25276	3.94596	3.08648	-0.375475	0.859475	0.859475	0.375475
LOXL4	up	-1.14183	0.000870338	1.22414	1.36342	5.2624	4.08544	-0.139283	1.17696	1.17696	0.139283
DQX1	down	2.23465	0.00086633	4.84619	4.93551	0.504892	3.07659	-0.0893192	-2.5717	2.5717	0.0893192
TESC	down	1.289	0.0008388	1.94106	1.46374	6.28879	7.5153	0.477316	-1.22651	1.22651	0.477316
HES2	up	-1.59935	0.000834719	2.91507	2.35053	2.10858	0.663285	0.564532	1.44529	1.44529	0.564532
KCNJ3	down	1.60585	0.00083099	2.80117	2.31371	-2.10956	-0.510213	0.48746	-1.59934	1.59934	0.48746
HMGCS2	down	2.94855	0.000793494	8.39164	8.4123	0.991425	4.96523	-0.020659	-3.9738	3.9738	0.020659
TNC	up	-1.29799	0.00078809	1.26214	1.94135	6.85328	5.34325	-0.679206	1.51003	1.51003	0.679206
SMPD3	down	1.19484	0.000779108	1.5973	1.3073	4.30752	5.77217	0.29	-1.46465	1.46465	0.29
GCNT3	down	1.3523	0.000756176	2.17354	1.53857	6.74156	7.70365	0.634971	-0.962093	0.962093	0.634971
ANO5	down	1.1298	0.000753404	1.40615	1.00769	1.24354	2.54367	0.398461	-1.30013	1.30013	0.398461
PIGR	down	1.67423	0.000744023	4.21053	1.76749	7.7414	9.31305	2.44303	-1.57165	1.57165	2.44303
PTPLA	up	-1.10034	0.000739367	1.08051	1.17153	1.37982	0.360411	-0.091015	1.01941	1.01941	0.091015
IL11	up	-1.59973	0.000713564	2.1076	2.64032	2.37435	0.519541	-0.532721	1.85481	1.85481	0.532721
UCN2	up	-1.56297	0.000706461	1.67087	2.74719	0.758728	-0.562973	-1.07633	1.3217	1.3217	1.07633
WNT7B	up	-1.20813	0.00070403	0.623193	1.93661	5.59254	4.4632	-1.31342	1.12934	1.12934	1.31342
FAM3B	down	1.50268	0.000671166	3.48581	1.13468	4.48848	5.85803	2.35113	-1.36955	1.36955	2.35113
ADH1C	down	1.68477	0.000638624	3.10647	2.37056	3.59797	4.89391	0.735916	-1.29594	1.29594	0.735916
ACE2	down	1.63849	0.000574449	2.24106	2.71297	1.43902	3.3904	-0.471905	-1.95137	1.95137	0.471905
AKR1B10	down	2.06415	0.000561768	2.74921	4.73975	3.70999	6.3822	-1.99053	-2.6722	2.6722	1.99053
C11orf92	down	1.35483	0.000531922	1.79617	1.56379	2.7261	3.8786	0.232383	-1.15251	1.15251	0.232383
ALDH3A1	down	1.99985	0.000523217	4.48545	3.28137	2.62624	4.18878	1.20409	-1.56254	1.56254	1.20409
NOG	up	-1.32937	0.000517445	1.80698	1.44441	1.29868	0.640617	0.362577	0.658068	0.658068	0.362577
CAPN6	down	1.54698	0.000511431	2.82306	1.75223	2.39483	4.27018	1.07083	-1.87535	1.87535	1.07083
ARL4D	up	-1.1051	0.000497576	0.850823	1.31118	3.74261	2.74671	-0.460356	0.995896	0.995896	0.460356
ICAM5	up	-1.80774	0.000495123	3.90696	2.25315	1.01166	-0.8445	1.65381	1.85616	1.85616	1.65381
VSIG1	down	2.37695	0.00048025	6.96886	3.92185	4.11394	6.17199	3.04701	-2.05805	2.05805	3.04701
PANX2	up	-1.41317	0.00048025	1.69873	1.91384	1.47254	0.301899	-0.215104	1.17064	1.17064	0.215104
GLOD5	down	1.26176	0.000428241	1.64075	1.20206	-0.899393	0.422537	0.438689	-1.32193	1.32193	0.438689
BAAT	down	1.83698	0.000427903	4.18442	2.36945	1.13122	2.76474	1.81497	-1.63352	1.63352	1.81497
SCEL	up	-1.76351	0.000427903	2.28156	3.13803	5.42236	3.62258	-0.85647	1.79978	1.79978	0.85647
COL6A1	up	-1.06784	0.000423688	0.75687	1.20846	9.2483	8.2078	-0.451591	1.0405	1.0405	0.451591
ALDH1A1	down	1.01351	0.000413393	1.16442	0.764353	6.69746	7.66105	0.400068	-0.96359	0.96359	0.400068
CPA4	up	-1.54627	0.000413393	2.16365	1.9616	0.785784	-1.00227	0.202053	1.78806	1.78806	0.202053
WDR72	down	2.27979	0.000411911	7.81507	2.23251	3.84221	4.9505	5.58256	-1.10829	1.10829	5.58256
LRRC31	down	2.40627	0.000406265	4.61521	5.47683	-0.587113	2.37862	-0.861616	-2.96573	2.96573	0.861616
NR0B2	down	1.8522	0.000404892	3.27956	2.77727	1.00246	2.96744	0.502288	-1.96499	1.96499	0.502288
GPR120	down	1.49544	0.000404892	1.33967	2.4317	-1.19696	0.223	-1.09203	-1.41996	1.41996	1.09203
KANK4	up	-1.46967	0.000390847	1.35101	2.2612	4.16033	2.67839	-0.910189	1.48194	1.48194	0.910189
RARRES1	up	-1.37059	0.00038995	2.09572	1.38041	5.66162	4.60486	0.715315	1.05675	1.05675	0.715315
ADH6	down	1.46416	0.00038874	2.47434	1.48531	0.498453	1.65508	0.989032	-1.15663	1.15663	0.989032
DIRAS2	down	1.3719	0.00038874	2.11656	1.27159	-0.48703	0.195129	0.844969	-0.682159	0.682159	0.844969
VIPR1	down	1.15839	0.00038874	1.26343	1.09346	2.39061	3.44392	0.169964	-1.05331	1.05331	0.169964
A4GNT	down	2.25066	0.00037684	4.20122	4.59779	-0.74636	1.28727	-0.396572	-2.03363	2.03363	0.396572
ZFPM1	down	1.06396	0.00037684	0.611272	1.19535	3.31086	4.73088	-0.584076	-1.42002	1.42002	0.584076
C2orf70	down	1.59659	0.000372167	2.61497	1.88575	-0.492758	1.20861	0.729224	-1.70137	1.70137	0.729224
GPR77	up	-1.14161	0.000370004	1.66424	0.743918	0.374813	-0.964038	0.920319	1.33885	1.33885	0.920319
LTK	down	1.83575	0.000357149	2.97265	2.92293	0.305166	3.11413	0.0497213	-2.80897	2.80897	0.0497213
FAIM2	down	1.31193	0.000346183	0.76614	2.08475	1.48419	2.65304	-1.31861	-1.16885	1.16885	1.31861
MUC16	up	-3.64245	0.000332325	9.33587	12.5321	7.30386	2.8441	-3.19621	4.45976	4.45976	3.19621
ITGB6	up	-1.08581	0.000331919	1.3628	0.785091	8.72848	7.53973	0.577704	1.18874	1.18874	0.577704
KRT16	up	-1.80691	0.000328301	1.96165	3.44877	6.96971	5.29628	-1.48712	1.67343	1.67343	1.48712
CA8	down	1.31466	0.000323564	1.57411	1.38228	0.591108	2.00778	0.19183	-1.41667	1.41667	0.19183
LAMC2	up	-1.00708	0.000323407	1.13002	0.693351	10.0851	9.08672	0.436672	0.99836	0.99836	0.436672
CTSE	down	1.63675	0.000316815	2.87014	1.98221	8.8703	10.5783	0.88793	-1.70802	1.70802	0.88793
ANKRD22	down	1.01261	0.000316417	1.1128	0.73136	4.90669	5.65283	0.381443	-0.746147	0.746147	0.381443
CA14	down	1.61129	0.000309305	1.81289	2.42755	-0.777996	0.864894	-0.614659	-1.64289	1.64289	0.614659
FUT2	down	1.02106	0.000308861	1.07386	0.742664	5.12465	6.18702	0.331192	-1.06237	1.06237	0.331192
PDZD3	down	2.04638	0.000307806	2.68269	4.15316	1.05646	3.87105	-1.47047	-2.81459	2.81459	1.47047
CKMT1A	down	1.5196	0.000307135	3.11377	1.10309	3.24285	4.73259	2.01068	-1.48974	1.48974	2.01068
GPA33	down	2.05532	0.000306901	3.25797	3.85741	0.750656	2.97908	-0.599439	-2.22843	2.22843	0.599439
SLC27A2	down	1.54781	0.000294323	2.78148	1.48846	1.45297	3.11073	1.29302	-1.65776	1.65776	1.29302
CYP27C1	up	-1.68904	0.000288795	1.80269	2.80407	2.61839	0.571248	-1.00138	2.04714	2.04714	1.00138
PKDREJ	down	1.20747	0.000286071	1.23566	1.151	-1.28264	0.000264405	0.0846573	-1.2829	1.2829	0.0846573
CDH3	up	-1.18138	0.000282303	0.547993	1.61642	7.39851	6.62734	-1.06842	0.771169	0.771169	1.06842
MYOM1	down	1.08836	0.000280829	0.839203	1.05411	3.43122	4.59265	-0.214908	-1.16143	1.16143	0.214908
TRIM31	down	1.64351	0.000278775	3.03188	1.57266	4.11929	5.70308	1.45922	-1.58379	1.58379	1.45922
LYPD3	up	-1.68865	0.000275311	3.14907	1.92065	4.45639	2.945	1.22842	1.51139	1.51139	1.22842
BEAN	up	-1.37317	0.000265865	1.44796	1.69119	4.36266	2.93984	-0.243226	1.42282	1.42282	0.243226
HNF4A	down	1.25844	0.000247592	2.1113	0.670799	4.66012	5.87296	1.4405	-1.21284	1.21284	1.4405
HHLA2	down	1.66749	0.000228125	3.30628	1.47121	3.20888	4.83805	1.83507	-1.62917	1.62917	1.83507
TMPRSS2	down	1.00886	0.000226493	1.25277	0.545418	6.06472	7.01373	0.707353	-0.949014	0.949014	0.707353
ASPHD2	down	1.13397	0.000226117	1.18374	0.955	3.75002	5.00267	0.22874	-1.25266	1.25266	0.22874
SERPINE1	up	-1.25528	0.000214187	1.59931	1.06451	8.59355	7.37112	0.5348	1.22243	1.22243	0.5348
GBA3	down	1.90019	0.000211557	3.00962	2.89218	-2.30264	-0.47859	0.117441	-1.82405	1.82405	0.117441
TRIM15	down	1.23334	0.000211557	1.46866	1.06752	3.35053	4.896	0.401143	-1.54547	1.54547	0.401143
KRT7	up	-1.28439	0.00021125	0.994232	1.58414	10.5406	9.54864	-0.589904	0.991997	0.991997	0.589904
CLDN2	down	2.01861	0.000209105	4.80495	2.26441	5.54889	7.60392	2.54054	-2.05502	2.05502	2.54054
C6orf222	down	1.78693	0.00020768	4.16327	1.56995	3.32864	4.51366	2.59331	-1.18501	1.18501	2.59331
SULT1C2	down	2.24423	0.000205356	4.54924	3.76788	3.69616	5.74954	0.781368	-2.05338	2.05338	0.781368
NR1I2	down	2.23052	0.000202427	4.90449	3.25185	2.39899	4.97238	1.65264	-2.57339	2.57339	1.65264
TMEM45B	down	1.21532	0.000202164	1.33076	1.06532	4.74221	5.99143	0.265439	-1.24923	1.24923	0.265439
ALDOB	down	1.91883	0.000201572	3.18443	2.64833	3.12796	5.00332	0.536096	-1.87536	1.87536	0.536096
ASRGL1	down	1.14852	0.000201572	1.36449	0.80978	2.92663	3.91271	0.554714	-0.986089	0.986089	0.554714
GALNT4	down	1.03278	0.000194555	0.942712	0.784028	5.81775	6.80503	0.158684	-0.987272	0.987272	0.158684
LGALS2	down	1.97027	0.00018819	3.23472	2.87483	1.35967	3.32644	0.359887	-1.96678	1.96678	0.359887
L1CAM	up	-2.10876	0.000183654	4.87727	2.71793	3.9537	1.99289	2.15933	1.9608	1.9608	2.15933
KLHDC7B	up	-2.07504	0.000180658	5.01272	2.37346	3.17523	1.07643	2.63926	2.09879	2.09879	2.63926
EPHB2	up	-1.21083	0.000176859	0.783157	1.38837	5.56451	4.48718	-0.60521	1.07733	1.07733	0.60521
KIAA1257	down	1.49558	0.000163591	1.57959	1.79124	-1.47309	-0.221361	-0.211649	-1.25173	1.25173	0.211649
TMEM150B	down	1.96867	0.000149294	3.11576	2.89695	-0.371206	2.30961	0.218811	-2.68082	2.68082	0.218811
GLT25D2	down	1.94773	0.000149294	3.05919	2.98252	1.75663	4.05302	0.0766718	-2.29639	2.29639	0.0766718
CDH17	down	2.56561	0.000147866	5.13846	4.90746	2.9903	5.84552	0.230999	-2.85523	2.85523	0.230999
LOC100130933	down	1.14008	0.0001452	1.35954	0.709238	2.09084	3.22533	0.650301	-1.1345	1.1345	0.650301
EFNA2	down	1.90979	0.000144506	3.42257	2.21548	-1.30288	1.06478	1.20708	-2.36767	2.36767	1.20708
CYP2J2	down	1.14405	0.000144403	1.14517	0.844098	2.53571	3.67921	0.301072	-1.1435	1.1435	0.301072
ATP13A4	down	1.79934	0.00012855	4.2749	1.25709	0.552832	1.7861	3.01781	-1.23326	1.23326	3.01781
HTR7	up	-1.77971	0.00012855	3.79944	1.37	-0.842635	-2.01799	2.42945	1.17535	1.17535	2.42945
FAM189A2	down	1.33109	0.00012593	1.63552	1.01256	1.13142	2.1175	0.622957	-0.986081	0.986081	0.622957
EPHA10	down	1.17193	0.000122999	1.32932	0.748795	2.78297	3.86188	0.580525	-1.07891	1.07891	0.580525
MRAP2	down	1.29687	0.000122005	1.36652	1.1292	2.21472	3.22057	0.237321	-1.00584	1.00584	0.237321
C11orf53	down	1.88557	0.000118244	3.32179	2.13915	0.11792	1.96343	1.18264	-1.84551	1.84551	1.18264
LOC25845	down	1.06397	0.000118244	0.481624	1.12299	3.97394	4.8716	-0.64137	-0.89766	0.89766	0.64137
PPP1R1B	down	2.01239	0.000111579	4.46246	2.00845	5.86517	7.50798	2.45401	-1.64281	1.64281	2.45401
CRABP2	up	-1.68525	0.000107635	1.74689	2.42367	6.8401	4.97093	-0.676782	1.86917	1.86917	0.676782
LOC338651	down	1.5801	0.000106677	2.3137	1.53754	-0.261177	1.19506	0.77616	-1.45623	1.45623	0.77616
CYP2B7P1	down	2.01424	9.92936e-05	3.5929	2.55885	-0.0400398	2.16002	1.03404	-2.20006	2.20006	1.03404
TSPAN8	down	1.52087	9.202e-05	2.99924	0.847702	7.90576	9.21817	2.15154	-1.31241	1.31241	2.15154
COL7A1	up	-1.49048	8.74837e-05	1.28447	1.8459	6.95436	5.35744	-0.561429	1.59692	1.59692	0.561429
RDH12	down	1.66342	8.69902e-05	0.959614	2.67951	-1.31442	0.290751	-1.7199	-1.60518	1.60518	1.7199
BAIAP2L2	down	1.57998	6.83784e-05	2.76179	0.97255	4.42279	5.97007	1.78923	-1.54727	1.54727	1.78923
TOX3	down	1.38723	6.44125e-05	2.23195	0.635232	4.00728	5.04623	1.59672	-1.03894	1.03894	1.59672
SLC1A1	down	1.37476	6.39094e-05	1.76626	0.958704	4.45306	5.56814	0.807559	-1.11509	1.11509	0.807559
CDHR5	down	1.6876	6.26562e-05	2.39344	1.53647	4.17304	6.07213	0.856968	-1.89908	1.89908	0.856968
COX6B2	up	-2.14349	6.19485e-05	2.27365	3.79298	4.02025	2.1179	-1.51933	1.90235	1.90235	1.51933
LRRC19	down	2.14358	5.99661e-05	3.04759	3.19392	-1.07919	1.20086	-0.146328	-2.28006	2.28006	0.146328
PCDH20	down	2.20127	5.87585e-05	1.95071	4.14268	0.172082	2.70421	-2.19196	-2.53213	2.53213	2.19196
ATP8B3	up	-1.22303	5.79732e-05	0.949476	1.05529	2.65246	1.07784	-0.105809	1.57462	1.57462	0.105809
UCA1	up	-2.3737	5.79732e-05	4.78771	3.04253	5.14309	2.41537	1.74517	2.72772	2.72772	1.74517
C2orf88	down	1.6193	5.76144e-05	1.28269	2.08428	1.53814	3.38797	-0.80159	-1.84984	1.84984	0.80159
SPIRE2	down	1.25643	5.66769e-05	1.27192	0.902792	4.30359	5.32266	0.369123	-1.01906	1.01906	0.369123
TFF3	down	2.56762	5.65153e-05	6.06767	3.50327	5.14337	8.10248	2.5644	-2.95911	2.95911	2.5644
SEMA3A	up	-1.47382	5.57832e-05	1.82404	1.17564	3.49927	1.83326	0.648394	1.66601	1.66601	0.648394
DCBLD2	up	-1.40369	5.44773e-05	1.53372	1.21409	7.03126	5.80817	0.319626	1.22308	1.22308	0.319626
BCAS1	down	1.63804	5.11849e-05	2.49697	1.30761	5.40459	6.96115	1.18936	-1.55655	1.55655	1.18936
AKR7A3	down	1.64732	4.7712e-05	2.55538	1.27779	3.85417	5.61843	1.27759	-1.76427	1.76427	1.27759
CDCA7	down	1.46743	4.69516e-05	2.05064	1.01986	3.40042	4.98231	1.03077	-1.5819	1.5819	1.03077
NT5E	up	-1.18275	4.65463e-05	0.79855	1.0256	6.39408	5.4861	-0.227054	0.907978	0.907978	0.227054
TGFB2	up	-1.38193	4.63521e-05	1.45155	1.11532	5.35128	4.12378	0.33623	1.2275	1.2275	0.33623
SLAIN1	down	1.10022	4.53058e-05	0.823081	0.73585	2.23552	3.02437	0.0872308	-0.788844	0.788844	0.0872308
CKMT1B	down	1.31118	4.33591e-05	1.69394	0.719388	4.97029	6.03724	0.974549	-1.06695	1.06695	0.974549
CAPN9	down	2.64587	4.22029e-05	6.35908	3.47729	2.12068	4.90772	2.88179	-2.78705	2.78705	2.88179
MT2A	up	-1.09978	4.10882e-05	0.91478	0.720203	8.10306	6.88676	0.194576	1.2163	1.2163	0.194576
FAM83A	up	-2.23439	3.67361e-05	3.3645	3.18634	6.21832	4.05963	0.17816	2.15869	2.15869	0.17816
SLC39A5	down	2.79285	3.48776e-05	6.38663	3.79185	1.11678	3.73604	2.59478	-2.61926	2.61926	2.59478
FGFR4	down	1.60966	3.46862e-05	2.44814	1.13169	4.88406	6.21403	1.31644	-1.32996	1.32996	1.31644
C14orf176	down	1.63201	3.17333e-05	1.23987	2.00309	-0.015147	1.67886	-0.763219	-1.69401	1.69401	0.763219
DNER	up	-1.88007	3.16086e-05	3.71119	1.33663	1.01676	-0.514901	2.37456	1.53166	1.53166	2.37456
AKR7L	down	1.53625	3.02229e-05	2.12657	1.04343	1.15286	2.85507	1.08314	-1.70221	1.70221	1.08314
PYGL	up	-1.10729	3.01487e-05	0.559153	0.943286	5.59598	4.64844	-0.384133	0.947535	0.947535	0.384133
LOC113230	down	1.16565	2.90451e-05	0.699307	0.872569	3.26639	4.48158	-0.173262	-1.21519	1.21519	0.173262
IL20RB	up	-2.15565	2.87614e-05	4.95135	1.68869	3.4201	1.6374	3.26266	1.7827	1.7827	3.26266
NPC1L1	down	2.11154	2.84007e-05	3.70534	2.128	3.67715	5.97173	1.57734	-2.29458	2.29458	1.57734
GPR37L1	down	1.48621	2.84007e-05	1.51938	1.22051	-1.19093	0.206066	0.298871	-1.397	1.397	0.298871
PHGR1	down	3.55292	2.67592e-05	7.02974	8.65047	-1.20165	3.0269	-1.62073	-4.22855	4.22855	1.62073
CNTNAP3	up	-1.34966	2.60546e-05	1.44594	0.849891	2.04661	0.784261	0.596051	1.26235	1.26235	0.596051
IQGAP2	down	1.26346	2.57272e-05	0.899703	1.0802	5.01576	6.28406	-0.180502	-1.26831	1.26831	0.180502
RNF183	down	1.54909	2.54836e-05	2.22114	0.989325	1.17872	2.63774	1.23181	-1.45902	1.45902	1.23181
VASN	up	-1.06978	2.41095e-05	0.656635	0.740746	5.95416	4.97314	-0.0841108	0.98102	0.98102	0.0841108
SLC7A5	up	-1.26817	2.41095e-05	1.10134	0.948987	6.6681	5.30807	0.152357	1.36003	1.36003	0.152357
ADAM19	up	-1.25967	2.40422e-05	0.639061	1.21754	6.0401	4.94072	-0.578481	1.09938	1.09938	0.578481
ANKRD43	down	1.13211	2.21245e-05	0.664092	0.79525	1.21856	2.39445	-0.131158	-1.17589	1.17589	0.131158
PRR15L	down	1.05764	2.18648e-05	1.02765	0.432514	5.89418	6.78375	0.595141	-0.889571	0.889571	0.595141
PLA2G4F	down	1.77074	2.18459e-05	2.88758	1.2566	0.294213	2.09272	1.63098	-1.79851	1.79851	1.63098
MYBL1	up	-1.01784	2.18459e-05	0.845859	0.48209	2.06261	1.21769	0.363769	0.84492	0.84492	0.363769
SAMD5	down	1.36533	2.10015e-05	0.994848	1.23487	2.19394	3.45741	-0.240026	-1.26348	1.26348	0.240026
C19orf77	down	1.83333	1.95156e-05	1.99518	2.02379	3.91027	5.69462	-0.0286098	-1.78435	1.78435	0.0286098
TGFBI	up	-1.47952	1.95156e-05	1.23392	1.42444	8.77375	7.58384	-0.190517	1.18991	1.18991	0.190517
ABP1	down	1.46229	1.75731e-05	1.54824	1.09404	6.01047	7.17987	0.454201	-1.1694	1.1694	0.454201
ABCC6	down	1.38486	1.75731e-05	1.12599	1.14111	1.31663	2.60365	-0.0151185	-1.28702	1.28702	0.0151185
HNF1A	down	1.10039	1.66823e-05	1.14045	0.367798	3.51179	4.46696	0.772652	-0.955172	0.955172	0.772652
CENPV	down	1.06803	1.66823e-05	0.599178	0.756119	3.1144	4.26385	-0.156941	-1.14944	1.14944	0.156941
SLC37A2	up	-1.30282	1.66823e-05	0.879254	1.05437	4.10594	2.65202	-0.17512	1.45392	1.45392	0.17512
ANGPTL4	up	-2.03588	1.66823e-05	3.59448	1.77576	7.01296	4.62131	1.81872	2.39165	2.39165	1.81872
F5	down	2.08457	1.65243e-05	3.43565	2.03771	4.22048	6.42463	1.39794	-2.20415	2.20415	1.39794
ZBED2	up	-2.3596	1.63901e-05	2.68185	3.82526	2.82684	0.815413	-1.14342	2.01142	2.01142	1.14342
A1CF	down	2.29971	1.59341e-05	3.23634	2.95437	-1.04157	1.27078	0.281969	-2.31235	2.31235	0.281969
ANXA13	down	2.33433	1.58837e-05	2.91026	3.44785	1.76279	3.9629	-0.537586	-2.20011	2.20011	0.537586
SLC40A1	down	1.25874	1.54816e-05	1.33192	0.656167	6.99265	8.33298	0.675754	-1.34033	1.34033	0.675754
ITGA3	up	-1.02854	1.51593e-05	0.812233	0.481574	9.86909	8.78135	0.330659	1.08773	1.08773	0.330659
FOXA2	down	1.31923	1.41506e-05	1.23932	0.86842	3.77036	4.85113	0.370901	-1.08076	1.08076	0.370901
AXL	up	-1.07254	1.41172e-05	0.668955	0.670315	6.89603	5.83862	-0.00135973	1.05741	1.05741	0.00135973
CYP2B6	down	2.67614	1.38648e-05	3.69573	4.5266	-1.90944	1.33864	-0.830875	-3.24807	3.24807	0.830875
TST	down	1.04065	1.34095e-05	0.730487	0.548861	5.78897	6.70129	0.181626	-0.912324	0.912324	0.181626
CAPN8	down	1.54761	1.3275e-05	1.60587	1.21624	5.65035	6.95148	0.389626	-1.30113	1.30113	0.389626
C10orf55	up	-1.20071	1.3275e-05	0.990743	0.645111	1.03404	-0.134504	0.345632	1.16855	1.16855	0.345632
P2RY6	up	-1.13588	1.29079e-05	0.670073	0.797135	2.66362	1.5792	-0.127063	1.08442	1.08442	0.127063
IHH	down	2.61547	1.17995e-05	4.4148	3.40126	2.69688	4.98968	1.01355	-2.2928	2.2928	1.01355
SLC45A3	down	1.06149	1.15793e-05	0.696755	0.584604	4.86678	6.00531	0.112152	-1.13853	1.13853	0.112152
CDK14	up	-1.17825	1.15592e-05	0.904408	0.70628	5.71038	4.47595	0.198128	1.23443	1.23443	0.198128
SUSD2	up	-1.21168	1.15425e-05	1.27265	0.575248	5.39684	4.25167	0.697397	1.14517	1.14517	0.697397
TFF1	down	3.08057	1.11228e-05	8.02802	3.69249	6.18589	9.32415	4.33553	-3.13826	3.13826	4.33553
NRP2	up	-1.06758	1.06107e-05	0.409258	0.807624	6.98707	5.9811	-0.398367	1.00598	1.00598	0.398367
PLCB4	down	1.31245	1.0415e-05	1.13401	0.797187	2.91679	4.49936	0.336828	-1.58257	1.58257	0.336828
HSD17B2	down	1.52202	1.03936e-05	1.13916	1.38765	4.98021	6.44585	-0.248489	-1.46564	1.46564	0.248489
CST6	up	-2.42947	1.02532e-05	3.00581	3.70743	5.08131	2.27277	-0.701616	2.80854	2.80854	0.701616
VIL1	down	2.45319	8.95902e-06	5.41743	1.82106	4.29113	6.18505	3.59638	-1.89393	1.89393	3.59638
ALDH2	down	1.02833	8.95902e-06	0.808722	0.437684	7.26913	8.16957	0.371037	-0.900445	0.900445	0.371037
PTGES	up	-1.42001	8.93739e-06	1.23018	1.0486	6.11173	4.6612	0.181581	1.45052	1.45052	0.181581
MFI2	up	-1.52853	8.93739e-06	1.44914	1.21155	6.2905	4.94296	0.237589	1.34754	1.34754	0.237589
SEMA3C	up	-1.29331	8.92966e-06	0.744162	1.05434	6.6369	5.45198	-0.310179	1.18492	1.18492	0.310179
LGR5	down	2.37898	8.90411e-06	3.60762	2.79953	0.772646	3.3772	0.808088	-2.60455	2.60455	0.808088
GJB1	down	1.57498	8.90411e-06	2.2632	0.698586	4.91407	6.33458	1.56462	-1.42051	1.42051	1.56462
SLC6A19	down	2.77624	8.8102e-06	2.61402	5.54631	-1.86228	1.10925	-2.93229	-2.97153	2.97153	2.93229
C20orf118	down	1.53998	8.41666e-06	0.997103	1.44667	1.86408	3.51022	-0.449564	-1.64615	1.64615	0.449564
TRIM10	down	1.42968	7.88193e-06	1.31273	0.941121	0.0386065	1.72618	0.371612	-1.68757	1.68757	0.371612
LGALS4	down	2.04825	7.84245e-06	4.11885	1.15826	7.99061	9.5866	2.96059	-1.59599	1.59599	2.96059
HNF4G	down	1.16962	7.84245e-06	0.915872	0.562094	3.50762	4.7063	0.353779	-1.19869	1.19869	0.353779
STXBP6	down	1.17852	7.78626e-06	0.864054	0.682969	2.15439	3.64007	0.181085	-1.48568	1.48568	0.181085
GLYCTK	down	1.03054	7.59648e-06	0.429174	0.648216	2.75089	3.87938	-0.219042	-1.12849	1.12849	0.219042
CYP2S1	down	1.97877	7.54251e-06	2.1669	2.10502	5.07657	7.45363	0.0618843	-2.37707	2.37707	0.0618843
BTNL9	down	1.35616	7.34862e-06	1.27268	0.794238	1.7156	2.82971	0.478443	-1.11411	1.11411	0.478443
HTR2B	down	1.52718	7.3268e-06	1.21383	1.28653	0.862879	2.48739	-0.0726976	-1.62452	1.62452	0.0726976
SLC9A3	down	3.19717	7.00683e-06	6.09257	5.26811	-0.417521	3.47056	0.824453	-3.88808	3.88808	0.824453
CYP3A5	down	1.64343	6.57565e-06	2.13507	0.937162	5.6879	7.2972	1.19791	-1.6093	1.6093	1.19791
PLAU	up	-1.37502	6.57565e-06	0.778715	1.18831	8.34374	7.16289	-0.409592	1.18085	1.18085	0.409592
NOSTRIN	down	1.21862	5.69212e-06	1.14667	0.499252	3.45239	4.64575	0.647415	-1.19336	1.19336	0.647415
SSTR1	down	2.0249	5.50513e-06	2.20933	2.01614	1.38942	3.32209	0.193195	-1.93266	1.93266	0.193195
CEBPA	down	1.24011	5.50513e-06	1.023	0.71577	3.30617	4.38599	0.307229	-1.07982	1.07982	0.307229
NEB	down	2.32244	5.29618e-06	2.2097	3.17757	0.269554	2.8645	-0.967864	-2.59495	2.59495	0.967864
TNFRSF11A	down	1.34476	5.21054e-06	0.972283	0.932249	2.9055	3.9769	0.0400344	-1.0714	1.0714	0.0400344
FSCN1	up	-1.1888	5.21054e-06	0.523486	0.892025	7.70808	6.47371	-0.368539	1.23437	1.23437	0.368539
KLC3	up	-1.70555	5.21054e-06	1.41275	1.56467	2.55638	0.833222	-0.151922	1.72316	1.72316	0.151922
SNAI2	up	-1.45657	4.54345e-06	1.49723	0.795419	5.48229	4.02251	0.701812	1.45979	1.45979	0.701812
C7orf46	down	1.04637	4.40622e-06	0.535626	0.509459	2.73874	3.65938	0.0261675	-0.920642	0.920642	0.0261675
SEMA4G	down	1.21412	3.77152e-06	0.871181	0.663352	5.04238	6.32375	0.20783	-1.28137	1.28137	0.20783
RDX	up	-1.0711	3.77152e-06	0.342075	0.744694	6.06964	4.97697	-0.402619	1.09266	1.09266	0.402619
C10orf108	down	1.32241	3.72273e-06	1.20263	0.615364	1.48198	2.59536	0.58727	-1.11338	1.11338	0.58727
SNCG	up	-2.26507	3.72273e-06	3.20137	2.21561	4.83934	2.65635	0.98576	2.18298	2.18298	0.98576
S100A2	up	-2.87909	3.72273e-06	7.67685	1.74101	7.13014	3.4387	5.93584	3.69144	3.69144	5.93584
CHST3	up	-1.06073	3.46548e-06	0.49623	0.60385	5.64242	4.59287	-0.10762	1.04955	1.04955	0.10762
KCNMB4	up	-1.42677	3.26311e-06	1.11393	0.932452	3.06815	1.60465	0.181474	1.46349	1.46349	0.181474
PLA2G10	down	1.85994	3.25965e-06	2.42948	1.16031	3.14069	4.82834	1.26917	-1.68765	1.68765	1.26917
MYO7B	down	2.6294	2.96536e-06	4.42629	2.51733	3.05071	5.97802	1.90896	-2.92731	2.92731	1.90896
PTPRU	up	-1.21176	2.96536e-06	0.438358	0.924285	7.0693	5.91379	-0.485927	1.15551	1.15551	0.485927
CLDN18	down	4.08757	2.95708e-06	13.4575	4.75375	6.07923	9.39947	8.70379	-3.32024	3.32024	8.70379
CREB3L1	down	1.15487	2.8361e-06	0.530035	0.743794	6.59806	7.99674	-0.213759	-1.39867	1.39867	0.213759
SELENBP1	down	1.15086	2.82435e-06	0.890544	0.492137	5.45626	6.76787	0.398407	-1.31161	1.31161	0.398407
AGR3	down	2.1891	2.79872e-06	3.582	1.4919	3.93442	5.92148	2.0901	-1.98706	1.98706	2.0901
KCNE3	down	1.66083	2.79872e-06	0.951646	1.61091	4.43034	6.22524	-0.659268	-1.7949	1.7949	0.659268
ANXA1	up	-1.21303	2.79872e-06	0.368061	0.978796	8.98812	7.84532	-0.610735	1.1428	1.1428	0.610735
FHOD3	up	-1.41324	2.79872e-06	0.841646	1.07034	4.32588	3.07817	-0.228695	1.24772	1.24772	0.228695
GALNT6	down	1.32901	2.73781e-06	0.799651	0.886239	4.49362	5.84803	-0.0865875	-1.35441	1.35441	0.0865875
LOC400043	down	1.36566	2.52521e-06	0.460001	1.1821	3.10646	4.79559	-0.722097	-1.68913	1.68913	0.722097
PBLD	down	1.2639	2.52521e-06	0.60156	0.899827	3.69746	4.94506	-0.298267	-1.2476	1.2476	0.298267
SLC5A1	down	1.6702	2.34754e-06	2.00525	0.83199	4.62065	5.85165	1.17326	-1.231	1.231	1.17326
LOC80054	down	1.49841	2.07745e-06	1.02511	1.04457	0.133981	1.69259	-0.0194603	-1.5586	1.5586	0.0194603
USH1C	down	1.48697	2.07745e-06	2.0274	0.368822	5.69366	7.00489	1.65858	-1.31123	1.31123	1.65858
GMDS	down	1.34177	2.0384e-06	0.907486	0.85044	4.77494	6.216	0.0570455	-1.44106	1.44106	0.0570455
ATP7B	down	1.48692	1.88825e-06	0.705632	1.25491	2.8426	4.42099	-0.54928	-1.57839	1.57839	0.54928
DENND2C	up	-1.08178	1.82819e-06	0.567009	0.496306	1.42083	0.339522	0.0707028	1.08131	1.08131	0.0707028
MARCH3	down	1.05577	1.76072e-06	0.590148	0.47075	2.94811	4.09772	0.119399	-1.14961	1.14961	0.119399
PKDCC	down	1.12555	1.72614e-06	0.934017	0.351219	5.18991	6.33289	0.582798	-1.14298	1.14298	0.582798
ATP2A3	down	1.21236	1.29351e-06	0.690933	0.657901	5.96333	7.0606	0.0330322	-1.09728	1.09728	0.0330322
CDK5R1	up	-1.22511	1.26999e-06	0.817031	0.580427	3.25076	2.12167	0.236604	1.12909	1.12909	0.236604
KRT14	up	-2.94085	1.11975e-06	5.26268	2.91945	3.12591	0.710787	2.34324	2.41513	2.41513	2.34324
C12orf27	down	1.89403	1.09843e-06	1.90077	1.27829	0.513416	1.96262	0.62248	-1.4492	1.4492	0.62248
CCDC108	down	2.05684	1.0444e-06	1.74071	1.9059	-1.58428	0.499395	-0.165184	-2.08367	2.08367	0.165184
FOXA3	down	1.77078	9.8313e-07	2.38256	0.616317	4.57203	6.19162	1.76625	-1.61959	1.61959	1.76625
C1orf115	down	1.0479	9.46454e-07	0.660844	0.354866	4.52668	5.37954	0.305978	-0.852864	0.852864	0.305978
PODXL	up	-1.30982	8.87394e-07	1.0316	0.556429	7.93231	6.65246	0.475169	1.27985	1.27985	0.475169
PDX1	down	1.59423	8.80594e-07	1.54729	0.661333	3.18251	4.66232	0.885961	-1.47981	1.47981	0.885961
CHN2	down	1.02966	8.80594e-07	0.393368	0.494065	2.84963	3.79477	-0.100697	-0.945142	0.945142	0.100697
LYZ	down	2.26052	8.71485e-07	3.07838	1.67406	8.45482	11.0731	1.40432	-2.61826	2.61826	1.40432
GSDMC	up	-2.30907	8.71485e-07	2.80126	1.94266	0.963123	-1.02078	0.858603	1.98391	1.98391	0.858603
KRT5	up	-4.17757	8.43383e-07	8.26504	7.31367	5.54209	1.86398	0.951376	3.6781	3.6781	0.951376
EPS8L3	down	1.8006	8.12104e-07	2.58815	0.522054	5.57213	7.28027	2.06609	-1.70814	1.70814	2.06609
GPX2	down	2.03922	4.9514e-07	2.47449	1.26535	6.86828	9.09181	1.20915	-2.22353	2.22353	1.20915
IYD	down	2.10077	4.84205e-07	2.42238	1.33415	2.57309	4.5259	1.08822	-1.95281	1.95281	1.08822
DEGS2	down	1.95078	4.81113e-07	2.09948	1.18741	2.54927	4.67281	0.912072	-2.12354	2.12354	0.912072
BLNK	down	1.3913	3.52998e-07	0.810202	0.761205	3.14045	4.56035	0.0489976	-1.4199	1.4199	0.0489976
ACSS1	down	1.18472	3.52998e-07	0.821743	0.383906	4.83493	5.94318	0.437837	-1.10825	1.10825	0.437837
C2orf72	down	1.73847	3.48099e-07	1.96265	0.668191	3.14328	4.65292	1.29446	-1.50964	1.50964	1.29446
C11orf93	down	1.28214	3.48099e-07	0.817162	0.52279	2.19581	3.39444	0.294372	-1.19863	1.19863	0.294372	down	342
CCL15	down	2.91901	3.32649e-07	3.92394	3.02118	-0.574085	2.93897	0.902753	-3.51305	3.51305	0.902753
ANXA8L2	up	-2.13637	3.29161e-07	1.83418	1.94617	5.34591	3.193	-0.111994	2.15291	2.15291	0.111994
CAV1	up	-1.56822	2.81654e-07	1.4257	0.668129	7.40586	5.78221	0.757567	1.62365	1.62365	0.757567
PAQR8	down	1.4401	2.62473e-07	0.606773	0.956735	4.39477	5.85147	-0.349962	-1.4567	1.4567	0.349962
C17orf76	down	1.09017	2.62473e-07	0.25316	0.572831	1.60858	2.79189	-0.319671	-1.18331	1.18331	0.319671
MUC13	down	2.26901	2.60941e-07	3.70976	0.89621	5.85316	8.0875	2.81355	-2.23433	2.23433	2.81355
ANG	down	1.19041	2.60941e-07	0.43227	0.637105	4.25347	5.49708	-0.204836	-1.24361	1.24361	0.204836
KCNK10	down	2.57544	2.28783e-07	2.18685	2.75418	-2.05747	0.786152	-0.567327	-2.84362	2.84362	0.567327
MYO1A	down	3.31087	2.17926e-07	4.45532	3.9208	0.83031	4.79123	0.534522	-3.96092	3.96092	0.534522
APOBEC1	down	2.85239	1.88906e-07	3.40541	2.92176	-0.0249853	2.44632	0.483659	-2.47131	2.47131	0.483659
LOC389332	down	2.29081	1.81864e-07	1.39383	2.30077	-0.800771	1.56085	-0.906941	-2.36162	2.36162	0.906941
ARHGAP23	up	-1.45445	1.81864e-07	0.721543	0.854189	6.42475	4.99478	-0.132645	1.42997	1.42997	0.132645
DDC	down	3.15379	1.23705e-07	5.57469	2.28881	-0.210105	3.22975	3.28588	-3.43985	3.43985	3.28588
KIAA1211	down	1.48339	1.05145e-07	0.740334	0.824913	3.85846	5.47496	-0.0845792	-1.6165	1.6165	0.0845792
FAM177B	down	2.98871	1.04316e-07	3.63812	3.04435	-0.426263	2.47982	0.593766	-2.90608	2.90608	0.593766
CLRN3	down	2.57148	9.59458e-08	3.5936	1.46433	1.45508	4.31936	2.12927	-2.86428	2.86428	2.12927
LOC100126784	up	-1.82709	9.59458e-08	1.63509	0.854019	2.22792	0.451089	0.781071	1.77684	1.77684	0.781071
AGR2	down	1.67169	8.93718e-08	1.39496	0.722404	8.02245	9.62305	0.672552	-1.60059	1.60059	0.672552
TGM2	up	-1.56923	6.96207e-08	0.919508	0.827657	10.3619	8.4761	0.0918508	1.88584	1.88584	0.0918508
CALML4	down	1.00209	6.78225e-08	0.247174	0.405418	4.93373	6.12573	-0.158243	-1.19201	1.19201	0.158243
PIP5K1B	down	2.47643	6.25053e-08	2.98837	1.51035	1.88886	4.3296	1.47802	-2.44073	2.44073	1.47802
REG4	down	5.42026	5.01523e-08	11.1534	9.33874	2.85825	8.38338	1.81465	-5.52513	5.52513	1.81465
MS4A8B	down	2.4375	3.79798e-08	1.91898	2.0457	1.37963	4.12504	-0.126715	-2.74541	2.74541	0.126715
C5orf32	down	1.45056	3.79798e-08	0.663868	0.739724	7.02649	8.56513	-0.0758553	-1.53865	1.53865	0.0758553
SH3BGRL2	down	1.01538	3.79798e-08	0.43267	0.271034	5.5271	6.74484	0.161636	-1.21774	1.21774	0.161636
PPFIBP2	down	1.05445	3.35181e-08	0.423828	0.323791	4.24488	5.1584	0.100037	-0.913522	0.913522	0.100037
GPR87	up	-3.04976	3.35181e-08	2.00592	3.94262	4.28309	1.44144	-1.93669	2.84164	2.84164	1.93669
C16orf74	up	-2.63608	2.99619e-08	2.0113	2.41726	2.85631	0.299306	-0.405964	2.557	2.557	0.405964
ANXA8	up	-2.88545	2.59682e-08	1.74071	3.43029	6.71098	3.86502	-1.68958	2.84596	2.84596	1.68958
KRT6A	up	-4.39804	2.59682e-08	4.64088	7.31256	7.03507	3.47154	-2.67168	3.56354	3.56354	2.67168
FAM134B	down	1.54077	1.57584e-08	0.957212	0.560709	3.29803	4.8064	0.396503	-1.50837	1.50837	0.396503
KRT6C	up	-3.56106	1.57584e-08	4.17873	3.80821	3.52183	0.282826	0.370526	3.23901	3.23901	0.370526
CRYL1	down	1.0107	1.01069e-08	0.22555	0.341354	4.68759	5.77461	-0.115805	-1.08702	1.08702	0.115805
LRRC66	down	2.63033	1.63612e-09	1.87391	1.77484	1.04179	3.89638	0.0990682	-2.8546	2.8546	0.0990682
KALRN	down	1.41197	1.63612e-09	0.52473	0.520233	4.10809	5.3808	0.00449717	-1.27271	1.27271	0.00449717
C9orf152	down	2.18759	1.21128e-09	2.1146	0.623164	3.33061	5.37302	1.49144	-2.04241	2.04241	1.49144
TM4SF5	down	2.87841	8.25734e-10	2.91753	1.30958	2.19945	4.80858	1.60795	-2.60913	2.60913	1.60795
ANKS4B	down	2.34525	5.33219e-10	1.82873	0.880295	1.7504	4.09425	0.948436	-2.34385	2.34385	0.948436
FMO5	down	2.32542	5.33219e-10	1.6273	0.988521	2.73676	4.79772	0.638781	-2.06096	2.06096	0.638781
PLXNA1	up	-1.18773	5.33219e-10	0.332441	0.346591	7.28471	6.17592	-0.0141502	1.10879	1.10879	0.0141502
BTNL8	down	4.55451	2.61009e-10	5.8845	3.70625	-0.231067	4.23929	2.17825	-4.47036	4.47036	2.17825
Tables S1: List of DEGs in pure basal-like (n= 32) vs pure classic (n= 45) patients

## Sheet: Table S1_Sheet 2
Table S1_related to Figure 1: Differential splicing events in basal-like vs classic PDAC tumor samples from TCGA
Gene	AS event	basal-like vs classic	Event type	Chromosome	Strand
LMO7	A3SS_13_+_76408523_76409369_76409288_LMO7	down	Alternative 3' splice site	13	+
G6PC3	A3SS_17_+_42152138_42152678_42152337_G6PC3	up	Alternative 3' splice site	17	+
HEPH	AFE_X_+_65384312_65382718_65390400_HEPH	down	Alternative first exon	X	+
SEC31A	AFE_4_-_83752090_83763293_83750211_SEC31A	up	Alternative first exon	4	-
ADAP1	AFE_7_-_960421_966189_959687_ADAP1	up	Alternative first exon	7	-
TPD52	AFE_8_-_80992550_81083660_80976828_TPD52	up	Alternative first exon	8	-
DYNC1I2	ALE_2_+_172563887_172569277_172571838_DYNC1I2	down	Alternative last exon	2	+
C1orf86	ALE_1_-_2125078_2124414_2116952_C1orf86	down	Alternative last exon	1	-
SLC37A2	ALE_11_+_124955914_124956100_124958015_SLC37A2	up	Alternative last exon	11	+
ITGA6	ALE_2_+_173362828_173366500_173368819_ITGA6	up	Alternative last exon	2	+
SEC31A	EC_4_-_83763293_83752128_83752090_83750211_SEC31A	down	exon cassette	4	-
CTNND1	EC_11_+_57582972_57583387_57583473_57583769_CTNND1	down	exon cassette	11	+
G6PC3	EC_17_+_42152138_42152337_42152455_42152678_G6PC3	down	exon cassette	17	+
ADAM15	EC_1_+_155033308_155033894_155033965_155034721_ADAM15	down	exon cassette	1	+
ADAM15	EC_1_+_155033965_155034380_155034593_155034721_ADAM15	down	exon cassette	1	+
DYNC1I2	EC_2_+_172563887_172569277_172569336_172571838_DYNC1I2	down	exon cassette	2	+
ADAM15	EC_1_+_155033308_155033891_155033965_155034380_ADAM15	down	exon cassette	1	+
ADD3	EC_10_+_111890244_111892063_111892158_111893084_ADD3	down	exon cassette	10	+
ACSF2	EC_17_+_48538233_48538603_48538731_48538994_ACSF2	down	exon cassette	17	+
ADAM15	EC_1_+_155033308_155034380_155034451_155034721_ADAM15	down	exon cassette	1	+
ERBB2IP	EC_5_+_65350779_65364705_65364848_65370852_ERBB2IP	down	exon cassette	5	+
KALRN	EC_3_+_124352800_124356055_124356150_124369655_KALRN	down	exon cassette	3	+
TJP1	EC_15_-_30012562_30012220_30011981_30011342_TJP1	down	exon cassette	15	-
SLC37A2	EC_11_+_124955914_124956100_124956156_124958015_SLC37A2	up	exon cassette	11	+
ITGA6	EC_2_+_173362828_173366500_173366629_173368819_ITGA6	up	exon cassette	2	+
LRRFIP2	EC_3_-_37136283_37133029_37132958_37125297_LRRFIP2	up	exon cassette	3	-
SEC16A	EC_9_-_139340097_139339563_139339504_139338352_SEC16A	up	exon cassette	9	-
LMO7	EC_13_+_76378677_76383290_76383319_76391297_LMO7	up	exon cassette	13	+
DLGAP5	EC_14_-_55617517_55615402_55615312_55615191_DLGAP5	up	exon cassette	14	-
SYTL2	EC_11_-_85429833_85428573_85428526_85425550_SYTL2	up	exon cassette	11	-
EPB41L1	EC_20_+_34785963_34797410_34797820_34800194_EPB41L1	up	exon cassette	20	+
SYTL2	EC_11_-_85429833_85428769_85428526_85425550_SYTL2	up	exon cassette	11	-
SEC16A	EC_9_-_139341307_139339563_139339504_139338352_SEC16A	up	exon cassette	9	-
ADAM15	EC_1_+_155033308_155033894_155033965_155034380_ADAM15	down	exon cassette	1	+
ADAM15	EC_1_+_155033308_155033891_155033965_155034721_ADAM15	down	exon cassette	1	+
