# Supplementary material for: An alternative splicing signature defines the basal-like phenotype and predicts worse clinical outcome in pancreatic cancer
Source: Cell Rep Med. 2024 Feb 6;5(2):101411. doi: 10.1016/j.xcrm.2024.101411 (PMC10897606; doi:10.1016/j.xcrm.2024.101411)
Supplement: Table S2. Demographic and clinical features of patients with PDAC enrolled for different analysis in this study, related to Figures 2, 6, and 7 [file mmc3.xlsx]

## Sheet: Table S2_Sheet 1
Table S2_related to Figure 2, Figure 6 and Figure 7: List of Patients for EUS-TA samples
ID pt	Age	Chemotherapy	Surgery	Disease stage	Stage TNM	OS months	Death 1/0	SEC16A (PSI exon 33)	ADAM15 (PSI exon 23)
24	64	AG	0	LA	III	15	1	0.0649956	0.72
45	79	unknown	1	M	IV	7	1	0.351315	0.2
65	74	AG	0	M	IV	7	1	0.251022	0.72
68	73	AG	0	LA	III	3	1	0.236205	0.82
69	58	AG	0	M	IV	8	1	0.162782	0.61
72	39	FOLFIRINOX	1	R	IA	44	0	0.145756	0.8
73	79	AG	0	M	IV	29	1	0.0564381	0.71
78	78	not noted	0	BR	IIA	3	1	0.422006	0.13
79	67	not noted	0	LA	III	12	1	0.147363	0.63
81	71	AG	0	R	IB	30	1	0.166529	0.84
83	65	FOLFIRINOX	1	BR	IB	26	1	0.115546	0.64
86	69	0	0	BR	IB	14	1	0.358618	0.29
87	59	AG	0	LA	III	24	1	0.245903	0.75
89	49	FOLFIRINOX	1	BR	IB	19	0	0.100764	0.7
93	67	FOLFIRINOX	1	R	IB	20	0	0.32	0.621488
97	80	Capecitabina	0	M	IV	21	0	0.17	0.539193
99	62	PAXG	0	M	IV	21	0	0.09	0.551753
103	52	AG	0	M	IV	6	1	0.45	0.445873
111	61	mFOLFIRINOX	0	R	IA	11	1	0.2	0.387711
118	72	AG	0	BR	IB	17	0	0.41	0.391975
121	71	PAXG	0	M	IV	14	1	0.17	0.548669
124	81	Gemcitabine	0	LA	III	6	1	0.2	0.647823
Stage R=Resectable
Stage BR= Bordeline Resectable
Stage LA= Locally Advanced
Stage M=Metastatic

## Sheet: Table S2_Sheet 2
Table S2_related to Figure 2, Figure 6 and Figure 7: PDO lines from PDAC surgical resections
Number of PDO	Patient Age	Tumor Grade	Adjuvant therapy	PDO Passage
PDO/09	75	2	Gemcitabine	18
PDO/012	74	2	unknown	15

## Sheet: Table S2_Sheet 3
Table S2_related to Figure 2, Figure 6 and Figure 7: Demographics and pathological features of the 44 PDAC patients selected for IHC analysis of QKI
	QKI – (n=25)	QKI + (n=19)	p value
Age (mean 95%CI)	68.3 (64.7-71.9)	68.4 (64.6-72.2)	0.7
Gender (male)	14 (56%)	12 (63.1%)	0.7
Tumor site=Head	19 (76%)	16 (84.2%)	1
Tumor Size (mean 95%CI)	27.4 (22.6-32.3)	23.5 (20.4-26.6)	0.19
Baseline Ca 19-9 (median IQR)	25 (8.8-176.7)	42 (11.2-129.5)	0.56
Positive Nodes (N+)	20 (80%)	16 (84.2%)	1
Lymphnode Ratio	0.15 (0.05-0.33)	0.16 (0.02-0.19)	0.44
Poorly differentiated (G3)	10 (40%)	14 (73.6%)	0.035

## Sheet: Table S2_Sheet 4
Table S2_related to Figure 2, Figure 6 and Figure 7: Results of IHC analysis in PDAC specimens
ID pt	Gender	Age	Preoperatory Ca 19-9	TNM	STAGE AJCC 8	G (differentiation)	Nuclear QKI staining in tumor cells	QKI staining in CAF	QKI staining in associated IPMNs	QKI staining in associated PanINs	QKI staining in Insulae	QKI staining in acinar cells	QKI staining in ductal cells	QKI staining in centroacinar cells	QKI staining in nerves	QKI staining in acinar to ductal metaplasia	QKI staining in Macrophages	QKI staining in lymphocytes
H12 H14	F	69	83	T2N2M0	IIB	2	Positive	2+	NA	NA	NA	NA		NA	3+	NA	3+	2+
A10 A11	M	66	39	T1cN1M0	IIB	3	Positive	3+	NA	NA	0	0		2+	3+	2+	3+	2+
C32 C34	M	75	<1	T1cN2M0	III	2	Positive	2+	0	0	0	0		2+	2+	2+	3+	1+
C7 C24	M	64	4862	T2N1M0	IIB	2	Positive	3+	NA	NA	0	0		2+	3+	2+	3+	2+
A8 A9	F	53	101	T2N2M0	III	3	Positive	2+	NA	NA	0	0		2+	2+	2+	2+	2+
D19 D42	M	65	54	T2N2M1	IV	3	Positive	2+	1+	1+	NA	NA		2+	3+	2+	3+	1+
B32 B40	M	77	11	T2N0M0	IB	2	Positive	2+	NA	NA	NA	NA		NA	1+	NA	2+	1+
C14 C23	M	67	306	T2N2M0	III	3	Positive	2+	NA	0	0	0		2+	2+	2+	3+	1+
D15 D16	F	66	120	T1cN1M0	IIB	3	Positive	3+	NA	NA	NA	NA		NA	3+	NA	3+	2+
E20 E23	M	73	35	T1cN0M0	IA	3	Positive	1+	NA	NA	0	0		2+	3+	2+	3+	1+
B8 B10	M	63	35	T2N2M0	III	3	Positive	2+	0	NA	0	0		2+	2+	2+	3+	2+
D18 D38	M	69	30	T2N1M0	IIB	3	Positive	3+	NA	NA	0	0		2+	3+	2+	3+	2+
O 64	M	75	45	T1cN1M0	IIB	3	Positive	2+	NA	NA	0	0		1+	1+	NA	3+	1+
A2 A7	F	68	9	T2N2M0	III	3	Positive	2+	NA	0	0	0		2+	3+	2+	3+	1+
C20 C21	F	66	112	T2N2M0	III	3	Positive	3+	0	0	0	0		2+	1+	2+	3+	2+
C12 C13	F	76	187	T1cN0M0	IA	2	Positive	2+	NA	NA	0	0		2+	3+	2+	3+	2+
B4 B6	M	79	81	T2N2M0	III	3	Positive	3+	NA	NA	0	0		2+	3+	2+	3+	2+
C9 C10	F	58	16	T1bN1M0	IIB	3	Positive	2+	NA	NA	0	0		2+	2+	2+	3+	1+
B10 B11 B12	F	56	42	T2N1M0	IIB	3	Positive	1+	0	0	0	0		1+	3+	2+	3+	2+
D17 D31	M	66	4	T2N2M0	III	2	Negative	1+	NA	NA	NA	0		2+	2+	2+	3+	1+
C6 C8	F	58	669	T2N2M0	III	3	Negative	3+	0	0	0	0		2+	3+	2+	3+	2+
B5 B6	M	69	238	T3N1M0	IIB	3	Negative	2+	NA	NA	0	0		2+	3+	2+	3+	1+
C13 C14	F	75	276	T2N2M0	III	2	Negative	3+	0	0	0	0		2+	3+	2+	3+	2+
D6 D12	M	85	50	T2N0M0	IB	2	Negative	2+	0	0	0	0		2+	3+	2+	2+	1+
A16 A18	F	80	756	T2N2M0	III	3	Negative	2+	0	0	0	0		2+	2+	2+	3+	1+
C15 C20	M	82	151	T1cN1M0	III	2	Negative	1+	NA	NA	0	NA		NA	2+	NA	2+	1+
A8 A9	M	76	<1	T1cN1M0	IIB	2	Negative	2+	0	0	0	0		2+	2+	2+	3+	1+
A13 A22	M	73	414	T3N2M0	III	3	Negative	2+	0	0	0	0		2+	2+	2+	3+	1+
B16 B22	F	78	104	T2N1M0	IIB	3	Negative	1+	0	NA	0	0		2+	3+	2+	3+	1+
D17 D20	M	61	<1	T2N2M0	III	2	Negative	2+	0	0	0	0		2+	3+	2+	3+	1+
C5 C6	F	44	9	T2N1M0	IIB	2	Negative	2+	NA	NA	0	0		2+	3+	2+	3+	1+
A5 A7	F	72	259	T2N2M0	III	3	Negative	2+	NA	NA	0	0		2+	2+	2+	3+	2+
B8 B9	F	73	17	T1cN1M0	IIB	2	Negative	2+	0	0	0	0		2+	3+	2+	3+	1+
C15 C20	M	71	9	T2N2M0	III	2	Negative	1+	NA	0	0	0		2+	3+	2+	3+	1+
I11 I12	M	62	17	T2N2M0	III	3	Negative	3+	NA	NA	0	0		2+	2+	2+	3+	2+
B4 B5	M	72	89	T1cN0M0	IA	2	Negative	2+	0	NA	0	0		2+	2+	2+	3+	2+
D9 D39	M	63	15	T1cN2M0	III	2	Negative	2+	NA	0	NA	NA		2+	3+	2+	3+	1+
A6 A19	F	63	1019	T1cN1M0	IIB	2	Negative	1+	NA	0	0	0		2+	3+	2+	2+	1+
D14 D24	M	71	897	T2N2M0	III	2	Negative	2+	NA	0	0	0		1+	2+	2+	3+	1+
D16 D17	F	70	37	T1cN0M0	IA	2	Negative	2+	0	0	0	0		2+	3+	2+	3+	1+
D14 D15	F	64	25	T1cN1M0	IIB	3	Negative	2+	0	0	0	0		2+	3+	2+	3+	1+
E7 E10	F	71	9	T2N2M0	III	3	Negative	2+	NA	NA	0	0		2+	2+	2+	3+	2+
A8 A10	M	68	35	T2N0M0	IB	3	Negative	3+	NA	NA	0	NA		NA	2+	NA	3+	2+
C9 C26	M	53	65	T1cN2M0	III	2	Negative	2+	NA	NA	0	0		2+	3+	2+	3+	2+
