# Supplementary material for: An alternative splicing signature defines the basal-like phenotype and predicts worse clinical outcome in pancreatic cancer
Source: Cell Rep Med. 2024 Feb 6;5(2):101411. doi: 10.1016/j.xcrm.2024.101411 (PMC10897606; doi:10.1016/j.xcrm.2024.101411)
Supplement: Table S3. Correlation between AS events and RBPs in PDAC tumor samples from TCGA, related to Figure 3 [file mmc4.xlsx]

## Sheet: Table S3
Table S3_related to Figure 3: Correlation between alternative splicing (AS) events and RBPs in PDAC tumor samples from TCGA
Alternative splicing event	RBP name	Spearman's rank correlation rho	p-value	p-value (BH adjusted)	Subtype specific event
SE 1 + 155033308 155033891 155033965 155034721 ADAM15	RBM47	0.485826	7.50266e-06	0.000408714	classical
SE 1 + 155033308 155033894 155033965 155034380 ADAM15	RBM47	0.412711	0.000191471	0.0047408	classical
SE 1 + 155033308 155033894 155033965 155034721 ADAM15	RBM47	0.509106	2.26624e-06	0.000164607	classical
SE 1 + 155033308 155034380 155034451 155034721 ADAM15	RBM47	0.454489	3.29387e-05	0.00125001	classical
SE 10 + 111890244 111892063 111892158 111893084 ADD3	RBM47	0.469668	1.63815e-05	0.000742664	classical
SE 11 + 57582972 57583387 57583473 57583769 CTNND1	RBM47	0.623372	1.40331e-09	5.57609e-07	classical
SE 11 - 85429833 85428573 85428526 85425550 SYTL2	RBM47	-0.543894	6.58943e-07	6.3588e-05	basal-like
SE 11 - 85429833 85428769 85428526 85425550 SYTL2	RBM47	-0.49874	1.50016e-05	0.000698867	basal-like
SE 13 + 76378677 76383290 76383319 76391297 LMO7	RBM47	-0.428402	0.000156127	0.00407195	basal-like
SE 14 - 55617517 55615402 55615312 55615191 DLGAP5	RBM47	-0.437007	0.000173774	0.00441147	basal-like
SE 15 - 30012562 30012220 30011981 30011342 TJP1	RBM47	0.647291	1.06216e-09	5.37039e-07	classical
SE 17 + 42152138 42152337 42152455 42152678 G6PC3	RBM47	0.446273	4.74239e-05	0.00160174	classical
SE 2 + 172563887 172569277 172569336 172571838 DYNC1I2	RBM47	0.664466	8.03851e-11	7.75716e-08	classical
SE 2 + 173362828 173366500 173366629 173368819 ITGA6	RBM47	-0.47001	1.61197e-05	0.000735732	basal-like
SE 20 + 34785963 34797410 34797820 34800194 EPB41L1	RBM47	-0.533313	5.92088e-07	5.88289e-05	basal-like
SE 3 - 37136283 37133029 37132958 37125297 LRRFIP2	RBM47	-0.702128	1.12012e-12	2.52214e-09	basal-like
SE 4 - 83763293 83752128 83752090 83750211 SEC31A	RBM47	0.666776	3.59081e-11	4.04265e-08	classical
SE 5 + 65350779 65364705 65364848 65370852 ERBB2IP	RBM47	0.489612	1.27249e-05	0.000622175	classical
SE 9 - 139340097 139339563 139339504 139338352 SEC16A	RBM47	-0.571181	7.12028e-08	1.23878e-05	basal-like
SE 9 - 139341307 139339563 139339504 139338352 SEC16A	RBM47	-0.540883	1.33855e-06	0.000108939	basal-like
A3SS 13 + 76408523 76409369 76409288 LMO7	RBM47	0.488455	7.59095e-06	0.000410215	basal-like
A3SS 17 + 42152138 42152678 42152337 G6PC3	RBM47	-0.451547	3.75706e-05	0.0013809	basal-like
AFE 4 - 83752090 83763293 83750211 SEC31A	RBM47	-0.654063	1.11735e-10	8.38635e-08	basal-like
AFE 8 - 80992550 81083660 80976828 TPD52	RBM47	-0.624136	1.32197e-09	5.57609e-07	basal-like
AFE X + 65384312 65382718 65390400 HEPH	RBM47	0.562614	4.70772e-05	0.00160174	classical
ALE 2 + 172563887 172569277 172571838 DYNC1I2	RBM47	0.638677	7.04144e-10	4.32408e-07	classical
ALE 2 + 173362828 173366500 173368819 ITGA6	RBM47	-0.450151	3.99751e-05	0.00144402	basal-like
SE 1 + 155033308 155033891 155033965 155034721 ADAM15	RBMS1	-0.524246	9.909e-07	8.69289e-05	classical
SE 1 + 155033308 155033891 155033965 155034380 ADAM15	RBMS1	-0.475324	1.25199e-05	0.000620137	classical
SE 1 + 155033308 155033894 155033965 155034380 ADAM15	RBMS1	-0.447069	4.57971e-05	0.00157035	classical
SE 1 + 155033308 155033894 155033965 155034721 ADAM15	RBMS1	-0.488781	6.4763e-06	0.000370741	classical
SE 1 + 155033308 155034380 155034451 155034721 ADAM15	RBMS1	-0.575406	4.40031e-08	8.74239e-06	classical
SE 1 + 155033965 155034380 155034593 155034721 ADAM15	RBMS1	-0.432806	8.44985e-05	0.00247094	classical
SE 10 + 111890244 111892063 111892158 111893084 ADD3	RBMS1	-0.527529	8.2378e-07	7.51978e-05	classical
SE 11 + 57582972 57583387 57583473 57583769 CTNND1	RBMS1	-0.599155	8.57797e-09	2.53479e-06	classical
SE 11 - 85429833 85428573 85428526 85425550 SYTL2	RBMS1	0.614082	7.57112e-09	2.43538e-06	basal-like
SE 11 - 85429833 85428769 85428526 85425550 SYTL2	RBMS1	0.607415	3.96956e-08	8.12557e-06	basal-like
SE 13 + 76378677 76383290 76383319 76391297 LMO7	RBMS1	0.602575	1.69626e-08	3.8194e-06	basal-like
SE 15 - 30012562 30012220 30011981 30011342 TJP1	RBMS1	-0.477832	2.50889e-05	0.00102094	classical
SE 2 + 172563887 172569277 172569336 172571838 DYNC1I2	RBMS1	-0.603589	9.92364e-09	2.76391e-06	classical
SE 2 + 173362828 173366500 173366629 173368819 ITGA6	RBMS1	0.49418	4.93201e-06	0.0002972	basal-like
SE 20 + 34785963 34797410 34797820 34800194 EPB41L1	RBMS1	0.53331	5.92208e-07	5.88289e-05	basal-like
SE 3 - 37136283 37133029 37132958 37125297 LRRFIP2	RBMS1	0.591495	1.47461e-08	3.43481e-06	basal-like
SE 4 - 83763293 83752128 83752090 83750211 SEC31A	RBMS1	-0.546694	2.69277e-07	3.43201e-05	classical
SE 5 + 65350779 65364705 65364848 65370852 ERBB2IP	RBMS1	-0.463968	4.04447e-05	0.00145321	classical
SE 9 - 139340097 139339563 139339504 139338352 SEC16A	RBMS1	0.599558	1.0479e-08	2.76391e-06	basal-like
SE 9 - 139341307 139339563 139339504 139338352 SEC16A	RBMS1	0.603886	3.12386e-08	6.80699e-06	basal-like
A3SS 13 + 76408523 76409369 76409288 LMO7	RBMS1	-0.630721	1.01844e-09	5.37039e-07	basal-like
AFE 4 - 83752090 83763293 83750211 SEC31A	RBMS1	0.538981	4.25832e-07	4.63951e-05	basal-like
AFE 7 - 960421 966189 959687 ADAP1	RBMS1	0.626328	1.11303e-09	5.37039e-07	basal-like
AFE X + 65384312 65382718 65390400 HEPH	RBMS1	-0.582867	2.13405e-05	0.000889846	classical
ALE 1 - 2125078 2124414 2116952 C1orf86	RBMS1	-0.458309	4.55374e-05	0.00156941	classical
ALE 2 + 172563887 172569277 172571838 DYNC1I2	RBMS1	-0.577803	5.7062e-08	1.07071e-05	classical
ALE 2 + 173362828 173366500 173368819 ITGA6	RBMS1	0.520723	1.20554e-06	9.93104e-05	basal-like
SE 1 + 155033308 155033891 155033965 155034721 ADAM15	RBMS2	-0.478889	1.05419e-05	0.000547776	classical
SE 1 + 155033308 155033891 155033965 155034380 ADAM15	RBMS2	-0.430867	9.16451e-05	0.0026011	classical
SE 1 + 155033308 155033894 155033965 155034380 ADAM15	RBMS2	-0.435896	7.41692e-05	0.00225681	classical
SE 1 + 155033308 155033894 155033965 155034721 ADAM15	RBMS2	-0.49536	4.64416e-06	0.00028895	classical
SE 1 + 155033308 155034380 155034451 155034721 ADAM15	RBMS2	-0.536549	4.90879e-07	5.18107e-05	classical
SE 1 + 155033965 155034380 155034593 155034721 ADAM15	RBMS2	-0.430532	9.29354e-05	0.00261574	classical
SE 10 + 111890244 111892063 111892158 111893084 ADD3	RBMS2	-0.471913	1.4732e-05	0.000691073	classical
SE 11 + 57582972 57583387 57583473 57583769 CTNND1	RBMS2	-0.547206	2.61091e-07	3.39167e-05	classical
SE 11 - 85429833 85428573 85428526 85425550 SYTL2	RBMS2	0.444494	8.16087e-05	0.00243411	basal-like
SE 11 - 85429833 85428769 85428526 85425550 SYTL2	RBMS2	0.465811	6.25429e-05	0.00200609	basal-like
SE 13 + 76378677 76383290 76383319 76391297 LMO7	RBMS2	0.438489	0.000104358	0.00288909	basal-like
SE 2 + 172563887 172569277 172569336 172571838 DYNC1I2	RBMS2	-0.500779	4.7481e-06	0.00028895	classical
SE 2 + 173362828 173366500 173366629 173368819 ITGA6	RBMS2	0.51696	1.48282e-06	0.000115131	basal-like
SE 20 + 34785963 34797410 34797820 34800194 EPB41L1	RBMS2	0.523569	1.02911e-06	8.79951e-05	basal-like
SE 3 - 37136283 37133029 37132958 37125297 LRRFIP2	RBMS2	0.504515	2.88989e-06	0.000191384	basal-like
SE 9 - 139340097 139339563 139339504 139338352 SEC16A	RBMS2	0.557567	1.67718e-07	2.36028e-05	basal-like
SE 9 - 139341307 139339563 139339504 139338352 SEC16A	RBMS2	0.507944	7.17018e-06	0.000397005	basal-like
A3SS 13 + 76408523 76409369 76409288 LMO7	RBMS2	-0.448853	4.76697e-05	0.00160203	basal-like
AFE X + 65384312 65382718 65390400 HEPH	RBMS2	-0.419209	0.0037334	0.0418922	classical
ALE 2 + 172563887 172569277 172571838 DYNC1I2	RBMS2	-0.485616	1.00453e-05	0.000526018	classical
ALE 2 + 173362828 173366500 173368819 ITGA6	RBMS2	0.501413	3.39906e-06	0.000222919	basal-like
SE 10 + 111890244 111892063 111892158 111893084 ADD3	RAVER2	0.423711	0.000123143	0.00334069	classical
SE 11 + 57582972 57583387 57583473 57583769 CTNND1	RAVER2	0.418768	0.000150439	0.00393881	classical
SE 11 - 85429833 85428573 85428526 85425550 SYTL2	RAVER2	-0.539038	8.65232e-07	7.79286e-05	basal-like
SE 11 - 85429833 85428769 85428526 85425550 SYTL2	RAVER2	-0.572233	3.43223e-07	4.14013e-05	basal-like
SE 14 - 55617517 55615402 55615312 55615191 DLGAP5	RAVER2	-0.466338	5.37679e-05	0.00176312	basal-like
SE 15 - 30012562 30012220 30011981 30011342 TJP1	RAVER2	0.448001	8.94046e-05	0.00256991	classical
SE 2 + 172563887 172569277 172569336 172571838 DYNC1I2	RAVER2	0.461629	3.06372e-05	0.00118939	classical
SE 2 + 173362828 173366500 173366629 173368819 ITGA6	RAVER2	-0.408699	0.000224075	0.00531098	basal-like
SE 3 - 37136283 37133029 37132958 37125297 LRRFIP2	RAVER2	-0.596135	1.06383e-08	2.76391e-06	basal-like
SE 3 + 124352800 124356055 124356150 124369655 KALRN	RAVER2	0.539062	2.17462e-05	0.000901198	classical
SE 4 - 83763293 83752128 83752090 83750211 SEC31A	RAVER2	0.477118	1.14847e-05	0.000592207	classical
SE 5 + 65350779 65364705 65364848 65370852 ERBB2IP	RAVER2	0.435035	0.000134086	0.00359424	classical
SE 9 - 139340097 139339563 139339504 139338352 SEC16A	RAVER2	-0.492607	6.17661e-06	0.000356607	basal-like
SE 9 - 139341307 139339563 139339504 139338352 SEC16A	RAVER2	-0.413756	0.000370328	0.00786656	basal-like
A3SS 13 + 76408523 76409369 76409288 LMO7	RAVER2	0.440992	6.68712e-05	0.00212073	basal-like
AFE 4 - 83752090 83763293 83750211 SEC31A	RAVER2	-0.464752	2.06149e-05	0.000875807	basal-like
AFE 8 - 80992550 81083660 80976828 TPD52	RAVER2	-0.46585	1.95895e-05	0.000837512	basal-like
AFE X + 65384312 65382718 65390400 HEPH	RAVER2	0.687853	1.281e-07	1.88112e-05	classical
ALE 2 + 172563887 172569277 172571838 DYNC1I2	RAVER2	0.463271	2.84611e-05	0.00112429	classical
SE 1 + 155033308 155033891 155033965 155034380 ADAM15	A1CF	0.4163	0.000166068	0.00426929	classical
SE 1 + 155033308 155033894 155033965 155034380 ADAM15	A1CF	0.435354	8.92146e-05	0.00256991	classical
SE 1 + 155033965 155034380 155034593 155034721 ADAM15	A1CF	0.470413	1.58161e-05	0.000731765	classical
SE 13 + 76378677 76383290 76383319 76391297 LMO7	A1CF	-0.453914	5.49738e-05	0.00179395	basal-like
SE 17 + 42152138 42152337 42152455 42152678 G6PC3	A1CF	0.591597	1.46421e-08	3.43481e-06	classical
SE 2 + 172563887 172569277 172569336 172571838 DYNC1I2	A1CF	0.402305	0.000346252	0.00749658	classical
SE 2 + 173362828 173366500 173366629 173368819 ITGA6	A1CF	-0.514775	2.3851e-06	0.000167826	basal-like
SE 20 + 34785963 34797410 34797820 34800194 EPB41L1	A1CF	-0.453674	3.41658e-05	0.00128443	basal-like
SE 3 - 37136283 37133029 37132958 37125297 LRRFIP2	A1CF	-0.544538	3.06433e-07	3.76355e-05	basal-like
SE 4 - 83763293 83752128 83752090 83750211 SEC31A	A1CF	0.553157	3.02366e-07	3.76355e-05	classical
A3SS 13 + 76408523 76409369 76409288 LMO7	A1CF	0.507868	2.82766e-06	0.000191384	basal-like
A3SS 17 + 42152138 42152678 42152337 G6PC3	A1CF	-0.607611	4.63811e-09	1.64897e-06	basal-like
AFE 4 - 83752090 83763293 83750211 SEC31A	A1CF	-0.541817	3.60273e-07	4.26012e-05	basal-like
AFE 7 - 960421 966189 959687 ADAP1	A1CF	-0.428827	9.97652e-05	0.00278477	basal-like
AFE X + 65384312 65382718 65390400 HEPH	A1CF	0.636014	2.03469e-06	0.000149395	classical
ALE 2 + 172563887 172569277 172571838 DYNC1I2	A1CF	0.40388	0.000326494	0.00714123	classical
ALE 2 + 173362828 173366500 173368819 ITGA6	A1CF	-0.51696	1.48282e-06	0.000115131	basal-like
SE 1 + 155033308 155034380 155034451 155034721 ADAM15	QKI	-0.433122	8.33834e-05	0.00245963	classical
SE 10 + 111890244 111892063 111892158 111893084 ADD3	QKI	-0.68003	0	0	classical
SE 11 + 57582972 57583387 57583473 57583769 CTNND1	QKI	-0.576634	7.5189e-08	1.23878e-05	classical
SE 11 - 85429833 85428573 85428526 85425550 SYTL2	QKI	0.625338	3.33069e-09	1.24993e-06	basal-like
SE 11 - 85429833 85428769 85428526 85425550 SYTL2	QKI	0.655641	1.29722e-09	5.57609e-07	basal-like
SE 13 + 76378677 76383290 76383319 76391297 LMO7	QKI	0.580338	7.38995e-08	1.23878e-05	basal-like
SE 2 + 172563887 172569277 172569336 172571838 DYNC1I2	QKI	-0.414581	0.000217339	0.00522465	classical
SE 20 + 34785963 34797410 34797820 34800194 EPB41L1	QKI	0.439845	6.26681e-05	0.00200609	basal-like
SE 3 - 37136283 37133029 37132958 37125297 LRRFIP2	QKI	0.54835	2.4367e-07	3.22743e-05	basal-like
SE 9 - 139340097 139339563 139339504 139338352 SEC16A	QKI	0.447133	5.13694e-05	0.00171782	basal-like
SE 9 - 139341307 139339563 139339504 139338352 SEC16A	QKI	0.502712	9.21408e-06	0.000486258	basal-like
A3SS 13 + 76408523 76409369 76409288 LMO7	QKI	-0.479432	1.17729e-05	0.00060247	basal-like
AFE X + 65384312 65382718 65390400 HEPH	QKI	-0.539491	0.000109311	0.00300929	classical
ALE 2 + 172563887 172569277 172571838 DYNC1I2	QKI	-0.406059	0.000300862	0.00670734	classical
SE 1 + 155033308 155033891 155033965 155034380 ADAM15	RBFOX2	-0.439737	6.29594e-05	0.00200609	classical
SE 1 + 155033308 155033894 155033965 155034380 ADAM15	RBFOX2	-0.440796	7.14012e-05	0.00219796	classical
SE 10 + 111890244 111892063 111892158 111893084 ADD3	RBFOX2	-0.459909	3.17455e-05	0.00121841	classical
SE 11 - 85429833 85428573 85428526 85425550 SYTL2	RBFOX2	0.48477	1.38539e-05	0.000659037	basal-like
SE 11 - 85429833 85428769 85428526 85425550 SYTL2	RBFOX2	0.478232	3.71309e-05	0.00137813	basal-like
SE 13 + 76378677 76383290 76383319 76391297 LMO7	RBFOX2	0.612244	8.63067e-09	2.53479e-06	basal-like
SE 2 + 173362828 173366500 173366629 173368819 ITGA6	RBFOX2	0.407145	0.00026794	0.00619842	basal-like
SE 20 + 34785963 34797410 34797820 34800194 EPB41L1	RBFOX2	0.692624	2.98676e-12	5.04388e-09	basal-like
SE 3 - 37136283 37133029 37132958 37125297 LRRFIP2	RBFOX2	0.504604	2.87645e-06	0.000191384	basal-like
SE 9 - 139341307 139339563 139339504 139338352 SEC16A	RBFOX2	0.457744	6.77085e-05	0.00213725	basal-like
AFE 7 - 960421 966189 959687 ADAP1	RBFOX2	0.431655	8.86762e-05	0.00256991	basal-like
AFE X + 65384312 65382718 65390400 HEPH	RBFOX2	-0.569923	3.55973e-05	0.00132851	classical
ALE 2 + 173362828 173366500 173368819 ITGA6	RBFOX2	0.412051	0.000196515	0.00484474	basal-like
SE 10 + 111890244 111892063 111892158 111893084 ADD3	ESRP2	0.629318	3.77076e-10	2.54715e-07	classical
SE 11 + 57582972 57583387 57583473 57583769 CTNND1	ESRP2	0.411352	0.000228713	0.00538313	classical
SE 11 - 85429833 85428573 85428526 85425550 SYTL2	ESRP2	-0.506954	4.72152e-06	0.00028895	basal-like
SE 11 - 85429833 85428769 85428526 85425550 SYTL2	ESRP2	-0.503674	1.19569e-05	0.000602751	basal-like
SE 13 + 76378677 76383290 76383319 76391297 LMO7	ESRP2	-0.582096	6.60418e-08	1.20571e-05	basal-like
SE 20 + 34785963 34797410 34797820 34800194 EPB41L1	ESRP2	-0.422888	0.000127343	0.0034408	basal-like
SE 3 - 37136283 37133029 37132958 37125297 LRRFIP2	ESRP2	-0.559917	1.19422e-07	1.79266e-05	basal-like
SE 3 + 124352800 124356055 124356150 124369655 KALRN	ESRP2	0.416571	0.00155854	0.0227385	classical
SE 9 - 139341307 139339563 139339504 139338352 SEC16A	ESRP2	-0.434298	0.000172375	0.00439395	basal-like
AFE 8 - 80992550 81083660 80976828 TPD52	ESRP2	-0.448272	4.34363e-05	0.00152514	basal-like
AFE X + 65384312 65382718 65390400 HEPH	ESRP2	0.704842	4.55816e-08	8.79725e-06	classical
