# Supplementary material for: An alternative splicing signature defines the basal-like phenotype and predicts worse clinical outcome in pancreatic cancer
Source: Cell Rep Med. 2024 Feb 6;5(2):101411. doi: 10.1016/j.xcrm.2024.101411 (PMC10897606; doi:10.1016/j.xcrm.2024.101411)
Supplement: Table S4. Lists of splicing events affected by knockdown of QKI and RBFOX2 and of subtype-specific splicing events regulated by QKI and RBFOX2, related to Figures 4 and 5 [file mmc5.xlsx]

## Sheet: Table S4_Sheet 1
Table S4_related to Figure 4 and Figure 5: Splicing events affected by knockdown of QKI
Analysis Type	GENE STABLE ID	Gene Symbol	Alternative Event Type	Involved exon(s)	Regulation Splicing Index	Splicing-Index Fold-Change	Splicing-Index P-Value	Event Coordinates (hg38)	Gene Name	Aliases and Synonyms
Pattern+Exon	GSHG0048479	MAGI1	Alter. Acceptor Splice Site	e20	up	3.9	6.22e-05	chr3:65375745-65379554	membrane associated guanylate kinase, WW and PDZ domain containing 1	AIP-3,AIP3,BAIAP1,BAP-1,BAP1,MAGI-1,MAGI-1b,Magi1d,TNRC19,WWP3
Exon	GSHG0022172	ATP8B3	Alter. Acceptor Splice Site	e24	up	2.52	0.00294	chr19:1789360-1789726	ATPase phospholipid transporting 8B3	ATPIK
Exon	GSHG0002273	PHC2	Alter. Acceptor Splice Site	e10	down	2.18	0.00644	chr1:33354837-33355252	polyhomeotic homolog 2	EDR2,HPH2,PH2
Pattern	GSHG0045213	FNBP1	Alter. Acceptor Splice Site	e10	down	2.04	0.00577	chr9:129923844-129925157	formin binding protein 1	FBP17
Pattern	GSHG0012733	RBM23	Alter. Acceptor Splice Site	e13	up	1.92	8.9e-05	chr14:22905094-22905453	RNA binding motif protein 23	CAPERbeta,PP239,RNPC4
Pattern	GSHG0033863	LRBA	Alter. Acceptor Splice Site	e54	up	1.83	0.0108	chr4:150321191-150325898	LPS responsive beige-like anchor protein	BGL,CDC4L,CVID8,LAB300,LBA
Pattern	GSHG0019314	ATXN7L3	Alter. Acceptor Splice Site	e10	up	1.67	0.0325	chr17:44195800-44196079	ataxin 7 like 3	SGF11
Pattern	GSHG0044097	PSIP1	Alter. Acceptor Splice Site	e11	up	1.59	0.0323	chr9:15470646-15472750	PC4 and SFRS1 interacting protein 1	DFS70,LEDGF,p52,p75,PAIP,PSIP2
Pattern	GSHG0010201	HOTAIR	Alter. Acceptor Splice Site	e5	up	1.51	0.0205	chr12:53965964-53966377	HOX transcript antisense RNA	HOXAS,HOXC-AS4,HOXC11-AS1,NCRNA00072
Pattern	GSHG0006981	ZNF195	Alter. Acceptor Splice Site	e3	up	1.51	0.044	chr11:3373577-3379167	zinc finger protein 195	HRF1,ZNFP104
Pattern+Exon	GSHG0012924	L3HYPDH	Alter. Donor Splice Site	e1	up	4.15	7.65e-05	chr14:59479182-59484408	trans-L-3-hydroxyproline dehydratase	C14orf149
Pattern+Exon	GSHG0001907	DVL1	Alter. Donor Splice Site	e11	up	2.61	0.000387	chr1:1338522-1339439	dishevelled segment polarity protein 1	DRS2,DVL,DVL1L1,DVL1P1
Pattern	GSHG0042295	NSD3	Alter. Donor Splice Site	e22	down	2.04	0.0144	chr8:38279540-38281583	nuclear receptor binding SET domain protein 3	KMT3F,KMT3G,pp14328,WHISTLE,WHSC1L1
Pattern	GSHG0013024	ABCD4	Alter. Donor Splice Site	e15	up	2.03	0.0372	chr14:74288207-74288765	ATP binding cassette subfamily D member 4	ABC41,EST352188,MAHCJ,P70R,P79R,PMP69,PXMP1L
Pattern	GSHG0047564	LINC00680	Alter. Donor Splice Site	e4	down	1.73	0.0261	chr6:57948873-57950011	long intergenic non-protein coding RNA 680	--
Pattern	GSHG0044257	SIGMAR1	Alter. Donor Splice Site	e1	down	1.72	0.0279	chr9:34637220-34637809	sigma non-opioid intracellular receptor 1	ALS16,DSMA2,hSigmaR1,OPRS1,SIG-1R,sigma1R,SR-BP,SR-BP1,SRBP
Pattern	GSHG0002123	HP1BP3	Alter. Donor Splice Site	e3	up	1.69	0.017	chr1:20779812-20780540	heterochromatin protein 1 binding protein 3	HP1-BP74,HP1BP74
Pattern	GSHG0005157	CAMK2G	Alter. Donor Splice Site	e24	up	1.62	0.0437	chr10:73815003-73817117	calcium/calmodulin dependent protein kinase II gamma	CAMK,CAMK-II,CAMKG,MRD59
Pattern	GSHG0025246	THUMPD2	Alter. Donor Splice Site	e2	up	1.61	0.0167	chr2:39769710-39771640	THUMP domain containing 2	C2orf8
Pattern	GSHG0010706	SCARB1	Alter. Donor Splice Site	e11	up	1.5	0.0153	chr12:124800124-124807927	scavenger receptor class B member 1	CD36L1,CLA-1,CLA1,HDLQTL6,SR-BI,SRB1
Exon	GSHG0023207	TNNT1	Alter. First Exon	e1	up	23.4	0.00435	chr19:55149160-55149208	troponin T1, slow skeletal type	ANM,NEM5,STNT,TNT,TNTS
Exon	GSHG0000250	LINC00339	Alter. First Exon	e1	down	5.4	0.0116	chr1:22025191-22025372	long intergenic non-protein coding RNA 339	HSPC157,NCRNA00339
Exon	GSHG0000450	MACF1	Alter. First Exon	e40	down	5.16	0.000891	chr1:39331138-39336653	microtubule actin crosslinking factor 1	ABP620,ACF7,KIAA0754,LIS9,Lnc-PMIF,MACF,OFC4
Exon	GSHG0033229	MFSD10	Alter. First Exon	e1	down	3.97	0.00557	chr4:2936010-2936024	major facilitator superfamily domain containing 10	TETRAN,TETTRAN
Exon	GSHG0020532	ZBTB14	Alter. First Exon	e3	up	3.91	0.00122	chr18:5295651-5295725	zinc finger and BTB domain containing 14	ZF5,ZFP-161,ZFP-5,ZFP161,ZNF478
Exon	GSHG0014271	PDE8A	Alter. First Exon	e1	up	3.52	0.0133	chr15:84980440-84980685	phosphodiesterase 8A	HsT19550
Exon	GSHG0038509	TFB1M	Alter. First Exon	e8	up	3.51	0.0129	chr6:155253625-155253763	transcription factor B1, mitochondrial	CGI-75,CGI75,mtTFB,mtTFB1
Exon	GSHG0018658	BAIAP2	Alter. First Exon	e11	down	3.25	0.0184	chr17:81097611-81097696	BAR/IMD domain containing adaptor protein 2	BAP2,FLAF3,IRSP53,WAML
Exon	GSHG0031563	CIP2A	Alter. First Exon	e2	up	3.21	0.0182	chr3:108585665-108585762	cellular inhibitor of PP2A	KIAA1524,NOCIVA,p90
Exon	GSHG0005808	CD151	Alter. First Exon	e3	up	2.86	0.00798	chr11:834847-834856	CD151 molecule (Raph blood group)	EBS7,GP27,MER2,PETA-3,RAPH,SFA1,TSPAN24
Exon	GSHG0016221	LYRM1	Alter. First Exon	e4	down	2.74	0.0152	chr16:20901042-20901124	LYR motif containing 1	A211C6.1
Exon	GSHG0002668	BCAR3	Alter. First Exon	e1	up	2.74	0.0154	chr1:93847069-93847218	BCAR3 adaptor protein, NSP family member	AND-34,MIG7,NSP2,SH2D3B
Pattern+Exon	GSHG0008104	SYTL2	Alter. First Exon	e11/e13	up (e11)	2.73	2.52e-05	chr11:85714413-85719168	synaptotagmin like 2	CHR11SYT,EXO4,PPP1R151,SGA72M,SLP2,SLP2A
Exon	GSHG0000762	PRKACB	Alter. First Exon	e2	down	2.73	0.00394	chr1:84144271-84144548	protein kinase cAMP-activated catalytic subunit beta	CAFD2,PKAC-beta,PKACB
Exon	GSHG0039234	HDAC9	Alter. First Exon	e5	up	2.64	0.0229	chr7:18496262-18496324	histone deacetylase 9	HD7,HD7b,HD9,HDAC,HDAC7,HDAC7B,HDAC9B,HDAC9FL,HDRP,MITR
Exon	GSHG0044977	TEX10	Alter. First Exon	e2	down	2.58	0.00979	chr9:100352418-100352573	testis expressed 10	bA208F1.2,Ipi1
Exon	GSHG0045840	ITGB1BP2	Alter. First Exon	e1	up	2.57	0.0102	chrX:71301750-71301870	integrin subunit beta 1 binding protein 2	CHORDC3,ITGB1BP,MELUSIN,MSTP015
Exon	GSHG0000349	EPB41	Alter. First Exon	e1	down	2.51	0.0108	chr1:28887091-28887210	erythrocyte membrane protein band 4.1	4.1R,EL1,HE
Exon	GSHG0039937	MEST	Alter. First Exon	e3	up	2.51	0.0336	chr7:130492058-130492339	mesoderm specific transcript	PEG1
Exon	GSHG0017961	PRPSAP2	Alter. First Exon	e1	up	2.47	0.0117	chr17:18856299-18856429	phosphoribosyl pyrophosphate synthetase associated protein 2	PAP41
Exon	GSHG0023963	DOK1	Alter. First Exon	e1	up	2.45	0.0419	chr2:74549026-74549172	docking protein 1	P62DOK,pp62
Exon	GSHG0018311	HOXB-AS3	Alter. First Exon	e3	down	2.4	0.00257	chr17:48595958-48596123	HOXB cluster antisense RNA 3	--
Exon	GSHG0026987	FAM217B	Alter. First Exon	e1	up	2.39	0.0106	chr20:59933764-59933853	family with sequence similarity 217 member B	C20orf177,dJ551D2.5
Exon	GSHG0023022	ZC3H4	Alter. First Exon	e1	down	2.32	0.033	chr19:47113719-47113775	zinc finger CCCH-type containing 4	C19orf7
Pattern+Exon	GSHG0035772	MACROH2A1	Alter. First Exon	e2/e8	up (e2)	2.31	0.00103	chr5:135350827-135399231	macroH2A.1 histone	H2A.y,H2A/y,H2AF12M,H2AFY,MACROH2A1.1,macroH2A1.2,mH2A1
Exon	GSHG0026642	RIN2	Alter. First Exon	e1	up	2.3	0.00349	chr20:19799574-19799747	Ras and Rab interactor 2	MACS,RASSF4
Pattern	GSHG0031737	TMCC1	Alter. First Exon	e2/e7	up (e2)	2.3	0.0419	chr3:129670330-129893711	transmembrane and coiled-coil domain family 1	--
Exon	GSHG0010367	CAPS2	Alter. First Exon	e1	down	2.26	0.0132	chr12:75390837-75390921	calcyphosine 2	UG0636c06
Exon	GSHG0006946	SLC25A22	Alter. First Exon	e2	up	2.25	0.0374	chr11:797611-797997	solute carrier family 25 member 22	DEE3,EIEE3,GC-1,GC1,NET44
Exon	GSHG0002626	KYAT3 // RBMXL1	Alter. First Exon	e1	down	2.2	0.00469	chr1:88992886-88992959	kynurenine aminotransferase 3 // RBMX like 1	CCBL2,KAT3,KATIII,RBM1
Exon	GSHG0042393	RPS20	Alter. First Exon	e5	up	2.19	0.0331	chr8:56071604-56071788	ribosomal protein S20	S20,uS10
Exon	GSHG0004315	IFIT3	Alter. First Exon	e2	down	2.16	0.0268	chr10:89332492-89332627	interferon induced protein with tetratricopeptide repeats 3	CIG-49,cig41,GARG-49,IFI60,IFIT4,IRG2,ISG60,P60,RIG-G
Exon	GSHG0004495	CASP7	Alter. First Exon	e5	up	2.15	0.00289	chr10:113709378-113709446	caspase 7	CASP-7,CMH-1,ICE-LAP3,LICE2,MCH3
Exon	GSHG0036357	SYCP2L	Alter. First Exon	e1	down	2.13	0.03	chr6:10886831-10887135	synaptonemal complex protein 2 like	C6orf177,dJ62D2.1,NO145
Exon	GSHG0001731	COQ8A	Alter. First Exon	e1	up	2.13	0.046	chr1:226896678-226896702	coenzyme Q8A	ADCK3,ARCA2,CABC1,COQ10D4,COQ8,SCAR9
Exon	GSHG0028369	BCL2L13	Alter. First Exon	e10	down	2.11	0.0409	chr22:17706744-17706825	BCL2 like 13	BCL-RAMBO,Bcl2-L-13,MIL1
Exon	GSHG0009314	SOCS2	Alter. First Exon	e2	up	2.08	0.0263	chr12:93570389-93570665	suppressor of cytokine signaling 2	CIS2,Cish2,SOCS-2,SSI-2,SSI2,STATI2
Exon	GSHG0021206	WDR83	Alter. First Exon	e1	up	2.07	0.0334	chr19:12666807-12666992	WD repeat domain 83	MORG1
Exon	GSHG0023851	COMMD1	Alter. First Exon	e1	down	2.06	0.00603	chr2:61888391-61888584	copper metabolism domain containing 1	C2orf5,MURR1
Exon	GSHG0004436	WBP1L	Alter. First Exon	e2	up	2.04	0.0271	chr10:102776221-102776417	WW domain binding protein 1 like	C10orf26,OPA1L,OPAL1
Exon	GSHG0017737	CDIP1	Alter. First Exon	e2	up	2.02	0.0347	chr16:4538324-4538469	cell death inducing p53 target 1	C16orf5,CDIP,I1,LITAFL
Exon	GSHG0016050	SLC9A3R2	Alter. First Exon	e3	down	2.01	0.0121	chr16:2033294-2033432	SLC9A3 regulator 2	E3KARP,NHE3RF2,NHERF-2,NHERF2,OCTS2,SIP-1,SIP1,TKA-1
Pattern+Exon	GSHG0026029	RBMS1	Alter. First Exon	e1/e11	up (e1)	1.96	0.0227	chr2:160282257-160493807	RNA binding motif single stranded interacting protein 1	C2orf12,HCC-4,MSSP,MSSP-1,MSSP-2,MSSP-3,SCR2,YC1
Pattern	GSHG0041123	UBE2H	Alter. First Exon	e1/e8	up (e1)	1.9	0.025	chr7:129830732-129952960	ubiquitin conjugating enzyme E2 H	E2-20K,GID3,UBC8,UBCH,UBCH2
Pattern+Exon	GSHG0010372	OSBPL8	Alter. First Exon	e1/e6	up (e6)	1.87	0.000348	chr12:76450851-76559809	oxysterol binding protein like 8	MST120,MSTP120,ORP8,OSBP10
Pattern+Exon	GSHG0027486	ATP9A	Alter. First Exon	e1/e5	up (e1)	1.86	0.0132	chr20:51697424-51768390	ATPase phospholipid transporting 9A (putative)	ATPIIA
Pattern+Exon	GSHG0025326	RTN4	Alter. First Exon	e5/e11	up (e5)	1.82	0.00411	chr2:54987491-55049691	reticulon 4	ASY,Nbla00271,Nbla10545,NI220/250,NOGO,NSP,NSP-CL,RTN-X,RTN4-A,RTN4-B1,RTN4-B2,RTN4-C
Pattern	GSHG0026483	MTERF4	Alter. First Exon	e1/e5	up (e5)	1.81	0.0107	chr2:241094277-241102310	mitochondrial transcription termination factor 4	MTERFD2
Pattern+Exon	GSHG0023020	AP2S1	Alter. First Exon	e1/e2	up (e1)	1.72	9.34e-05	chr19:46845993-46850847	adaptor related protein complex 2 subunit sigma 1	AP17,CLAPS2,FBH3,FBHOk,HHC3
Pattern+Exon	GSHG0003560	ANGEL2	Alter. First Exon	e1/e2	up (e2)	1.69	0.0357	chr1:213008210-213015867	angel homolog 2	Ccr4d,KIAA0759L
Pattern+Exon	GSHG0007815	MTA2	Alter. First Exon	e1/e2	up (e1)	1.68	0.00152	chr11:62600622-62601865	metastasis associated 1 family member 2	MTA1L1,PID
Pattern+Exon	GSHG0010540	VPS29	Alter. First Exon	e1/e2	up (e2)	1.64	0.000293	chr12:110496012-110502140	VPS29 retromer complex component	DC15,DC7,PEP11
Pattern+Exon	GSHG0028820	CBX5	Alter. First Exon	e1/e3	up (e1)	1.61	0.000508	chr12:54257514-54280122	chromobox 5	HEL25,HP1,HP1A
Pattern	GSHG0019924	SYNRG	Alter. First Exon	e1/e9	up (e1)	1.57	0.00419	chr17:37576341-37609440	synergin gamma	AP1GBP1,SYNG
Pattern	GSHG0018854	PER1	Alter. First Exon	e1/e2	up (e1)	1.57	0.0149	chr17:8150432-8156360	period circadian regulator 1	hPER,PER,RIGUI
Pattern+Exon	GSHG0011643	TSC22D1	Alter. First Exon	e1/e4	up (e1)	1.56	0.00118	chr13:44436044-44576565	TSC22 domain family member 1	Ptg-2,TGFB1I4,TSC22
Pattern+Exon	GSHG0007819	LBHD1 // C11orf98	Alter. First Exon	e1/e5	up (e1)	1.53	0.000474	chr11:62664849-62672267	LBH domain containing 1 // chromosome 11 open reading frame 98	C11orf48
Pattern+Exon	GSHG0012760	SDR39U1	Alter. First Exon	e1/e2	up (e1)	1.51	0.00862	chr14:24442346-24442843	short chain dehydrogenase/reductase family 39U member 1	C14orf124,HCDI
Pattern	GSHG0022415	TNPO2	Alter. First Exon	e1/e5	up (e5)	1.51	0.0113	chr19:12720879-12723932	transportin 2	IDDHISD,IPO3,KPNB2B,TRN2
Exon	GSHG0001889	NOC2L	Alter. Terminal Exon	e24	up	6.34	0.00346	chr1:925149-925188	NOC2 like nucleolar associated transcriptional repressor	NET15,NET7,NIR,PPP1R112
Pattern+Exon	GSHG0046844	SEPTIN6	Alter. Terminal Exon	e15/e17	up (e15)	5.83	0.00576	chrX:119615724-119629508	septin 6	SEP2,SEPT2,SEPT6
Pattern+Exon	GSHG0025413	AAK1	Alter. Terminal Exon	e16/e24	up (e24)	3.69	0.000192	chr2:69457997-69505673	AP2 associated kinase 1	--
Pattern+Exon	GSHG0031560	CD47	Alter. Terminal Exon	e8/e11	up (e8)	3.3	0.000261	chr3:108047067-108051970	CD47 molecule	IAP,MER6,OA3
Exon	GSHG0043305	RECK	Alter. Terminal Exon	e26	up	3.04	1.84e-05	chr9:36122824-36124455	reversion inducing cysteine rich protein with kazal motifs	ST15
Exon	GSHG0006583	ANKRD42	Alter. Terminal Exon	e13	up	2.94	0.0269	chr11:83255845-83256099	ankyrin repeat domain 42	PPP1R79,SARP
Exon	GSHG0020979	CIRBP	Alter. Terminal Exon	e8	up	2.94	0.0285	chr19:1274649-1274880	cold inducible RNA binding protein	CIRP
Exon	GSHG0024560	MAP3K20	Alter. Terminal Exon	e22	down	2.87	0.000133	chr2:173266050-173268015	mitogen-activated protein kinase kinase kinase 20	AZK,CNM6,MLK7,mlklak,MLT,MLTK,MLTKalpha,MLTKbeta,MRK,pk,SFMMP,ZAK
Exon	GSHG0008335	NECTIN1	Alter. Terminal Exon	e6	down	2.78	0.0362	chr11:119674388-119674646	nectin cell adhesion molecule 1	CD111,CLPED1,ED4,HIgR,HV1S,HVEC,nectin-1,OFC7,PRR,PRR1,PVRL1,PVRR,PVRR1,SK-12
Pattern+Exon	GSHG0010675	CLIP1	Alter. Terminal Exon	e10/e27	up (e27)	2.72	0.0137	chr12:122271434-122352786	CAP-Gly domain containing linker protein 1	CLIP,CLIP-170,CLIP170,CYLN1,RSN
Exon	GSHG0005896	ILK	Alter. Terminal Exon	e14	down	2.7	0.0497	chr11:6611904-6611917	integrin linked kinase	HEL-S-28,ILK-1,ILK-2,P59,p59ILK
Exon	GSHG0001916	SSU72	Alter. Terminal Exon	e3	down	2.63	0.00052	chr1:1562351-1564548	SSU72 homolog, RNA polymerase II CTD phosphatase	HSPC182,PNAS-120
Exon	GSHG0000251	CDC42	Alter. Terminal Exon	e9	up	2.54	0.0277	chr1:22089943-22090807	cell division cycle 42	CDC42Hs,G25K,TKS
Exon	GSHG0012646	KLC1	Alter. Terminal Exon	e18	up	2.51	0.00367	chr14:103685638-103686225	kinesin light chain 1	KLC,KNS2,KNS2A
Exon	GSHG0010161	KRT81	Alter. Terminal Exon	e2	up	2.46	0.0153	chr12:52306569-52307077	keratin 81	ghHkb1,Hb-1,HB1,hHAKB2-1,K81,KRTHB1,MLN137
Exon	GSHG0021825	KCNJ14 // GRWD1	Alter. Terminal Exon	e13	up	2.41	4.47e-06	chr19:48464181-48466980	potassium inwardly rectifying channel subfamily J member 14 // glutamate rich WD repeat containing 1	CDW4,GRWD,IRK4,KIR2.4,RRB1,WDR28
Exon	GSHG0041553	NRG1	Alter. Terminal Exon	e17	down	2.28	0.002	chr8:32760200-32760406	neuregulin 1	ARIA,GGF,GGF2,HGL,HRG,HRG1,HRGA,MST131,MSTP131,NDF,NRG1-IT2,SMDF
Pattern+Exon	GSHG0010745	STX2	Alter. Terminal Exon	e11/e13	up (e13)	2.26	0.000376	chr12:130789600-130798635	syntaxin 2	EPIM,EPM,STX2A,STX2B,STX2C
Exon	GSHG0019661	JMJD6	Alter. Terminal Exon	e8	up	2.26	0.00938	chr17:76716327-76716721	jumonji domain containing 6, arginine demethylase and lysine hydroxylase	PSR,PTDSR,PTDSR1
Exon	GSHG0000375	TXLNA	Alter. Terminal Exon	e12	up	2.21	0.00743	chr1:32227747-32227768	taxilin alpha	IL14,TXLN
Exon	GSHG0049006	BORCS8	Alter. Terminal Exon	e6	up	2.2	0.0202	chr19:19181875-19182283	BLOC-1 related complex subunit 8	MEF2BNB
Exon	GSHG0009078	HOXC4 // HOXC5 // HOXC6	Alter. Terminal Exon	e6	up	2.16	0.0211	chr12:54034278-54035361	homeobox C4 // homeobox C5 // homeobox C6	CP11,cp19,CP25,HHO.C8,HOX3,HOX3C,HOX3D,HOX3E
Exon	GSHG0016832	GAS8	Alter. Terminal Exon	e12	up	2.16	0.0347	chr16:90042313-90042428	growth arrest specific 8	CILD33,DRC4,GAS11
Exon	GSHG0008068	CLNS1A	Alter. Terminal Exon	e7	up	2.15	0.00289	chr11:77618539-77618686	chloride nucleotide-sensitive channel 1A	CLCI,CLNS1B,ICln
Exon	GSHG0009165	TSFM	Alter. Terminal Exon	e10	up	2.13	0.0165	chr12:57802555-57802856	Ts translation elongation factor, mitochondrial	EFTS,EFTSMT
Exon	GSHG0041958	MTBP	Alter. Terminal Exon	e22	down	2.13	0.0293	chr8:120523298-120523636	MDM2 binding protein	MDM2BP
Exon	GSHG0047432	SLC2A11	Alter. Terminal Exon	e13	down	2.12	0.0274	chr22:23883949-23884024	solute carrier family 2 member 11	GLUT10,GLUT11
Pattern+Exon	GSHG0008034	C2CD3	Alter. Terminal Exon	e8/e12	up (e12)	2.06	0.0013	chr11:74113201-74132972	C2 domain containing 3 centriole elongation regulator	OFD14
Exon	GSHG0046548	IQSEC2	Alter. Terminal Exon	e5	up	2.03	0.00235	chrX:53266327-53267063	IQ motif and Sec7 domain ArfGEF 2	BRAG1,IQ-ArfGEF,MRX1,MRX18,MRX78,XLID1
Pattern+Exon	GSHG0046499	SLC35A2	Alter. Terminal Exon	e6/e7	up (e6)	2.02	0.000491	chrX:48903182-48904892	solute carrier family 35 member A2	CDG2M,CDGX,UDP-Gal-Tr,UGALT,UGAT,UGT,UGT1,UGT2,UGTL
Exon	GSHG0014043	TPM1	Alter. Terminal Exon	e13	up	2.01	0.00397	chr15:63065896-63066178	tropomyosin 1	C15orf13,CMD1Y,CMH3,HEL-S-265,HTM-alpha,LVNC9,TMSA
Pattern+Exon	GSHG0025329	CCDC88A	Alter. Terminal Exon	e32/e34	up (e32)	1.93	1.75e-05	chr2:55287842-55296056	coiled-coil domain containing 88A	APE,GIRDIN,GIV,GRDN,HkRP1,KIAA1212,PEHO,PEHOL
Pattern+Exon	GSHG0038617	WDR27	Alter. Terminal Exon	e5/e32	up (e32)	1.81	0.0179	chr6:169457212-169672396	WD repeat domain 27	--
Pattern+Exon	GSHG0048478	ZDHHC3	Alter. Terminal Exon	e10/e11	up (e10)	1.72	0.000307	chr3:44915261-44929436	zinc finger DHHC-type palmitoyltransferase 3	DHHC-3,DHHC3,GODZ,ZNF373
Pattern+Exon	GSHG0002108	TMCO4	Alter. Terminal Exon	e13/e20	up (e20)	1.63	0.021	chr1:19682237-19745651	transmembrane and coiled-coil domains 4	--
Pattern+Exon	GSHG0001934	FAAP20	Alter. Terminal Exon	e12/e16	up (e16)	1.61	0.000639	chr1:2184464-2193910	FA core complex associated protein 20	C1orf86,FP7162
Pattern	GSHG0019198	MED1	Alter. Terminal Exon	e17/e18	up (e17)	1.61	0.0163	chr17:39404285-39410721	mediator complex subunit 1	CRSP1,CRSP200,DRIP205,DRIP230,PBP,PPARBP,PPARGBP,RB18A,TRAP220,TRIP2
Pattern+Exon	GSHG0035722	RAPGEF6	Alter. Terminal Exon	e19/e30	up (e30)	1.6	0.0319	chr5:131435761-131472744	Rap guanine nucleotide exchange factor 6	KIA001LB,PDZ-GEF2,PDZGEF2,RA-GEF-2,RAGEF2
Pattern+Exon	GSHG0013011	NUMB	Alter. Terminal Exon	e10/e15	up (e15)	1.58	0.000523	chr14:73275216-73287314	NUMB endocytic adaptor protein	C14orf41,c14_5527,S171
Pattern	GSHG0005397	MRPL43	Alter. Terminal Exon	e4/e8	up (e8)	1.58	0.0141	chr10:100977820-100986975	mitochondrial ribosomal protein L43	bMRP36a,L43mt,MRP-L43
Pattern	GSHG0038629	ZNF585A	Alter. Terminal Exon	e4/e8	up (e8)	1.57	0.0109	chr19:37145540-37165696	zinc finger protein 585A	Zfp27
Pattern	GSHG0031998	DNAJC19	Alter. Terminal Exon	e4/e6	up (e4)	1.56	0.0397	chr3:180983709-180989838	DnaJ heat shock protein family (Hsp40) member C19	PAM18,TIM14,TIMM14
Pattern	GSHG0046771	MORF4L2	Alter. Terminal Exon	e4/e6	up (e4)	1.54	0.0179	chrX:103675496-103684729	mortality factor 4 like 2	MORFL2,MRGX
Pattern+Exon	GSHG0026483	MTERF4	Alter. Terminal Exon	e3/e7	up (e7)	1.51	0.00704	chr2:241087095-241102310	mitochondrial transcription termination factor 4	MTERFD2
Pattern+Exon	GSHG0046808	ACSL4	Complex	e4	up	5.78	0.000396	chrX:109683136-109696196	acyl-CoA synthetase long chain family member 4	ACS4,FACL4,LACS4,MRX63,MRX68,XLID63
Pattern	GSHG0031860	PFN2	Complex	e3	up	5.51	1.33e-06	chr3:149964904-149968550	profilin 2	D3S1319E,PFL
Pattern+Exon	GSHG0048479	MAGI1	Complex	e20	up	3.85	6.22e-05	chr3:65375745-65379554	membrane associated guanylate kinase, WW and PDZ domain containing 1	AIP-3,AIP3,BAIAP1,BAP-1,BAP1,MAGI-1,MAGI-1b,Magi1d,TNRC19,WWP3
Pattern+Exon	GSHG0012806	RALGAPA1	Complex	e19-e20	down	3.63	0.00183	chr14:35686542-35690003	Ral GTPase activating protein catalytic subunit alpha 1	GARNL1,GRIPE,NEDHRIT,p240,RalGAPalpha1,TULIP1
Pattern+Exon	GSHG0010745	STX2	Complex	e12-e13	up	2.43	0.000741	chr12:130789600-130798635	syntaxin 2	EPIM,EPM,STX2A,STX2B,STX2C
Pattern+Exon	GSHG0008104	SYTL2	Complex	e8-e9	up	2.32	0.000229	chr11:85720858-85727967	synaptotagmin like 2	CHR11SYT,EXO4,PPP1R151,SGA72M,SLP2,SLP2A
Pattern+Exon	GSHG0001906	INTS11	Complex	e4-e6	up	2.02	0.000753	chr1:1315520-1321093	integrator complex subunit 11	CPSF3L,CPSF73L,INT11,RC-68,RC68
Pattern	GSHG0004870	PARD3	Complex	e19/e20	up	1.77	0.0484	chr10:34331117-34337426	par-3 family cell polarity regulator	ASIP,Baz,PAR3,PAR3alpha,PARD-3,PARD3A,PPP1R118,SE2-5L16,SE2-5LT1,SE2-5T2
Pattern	GSHG0010241	SMARCC2	Complex	e28-e29	up	1.58	0.000434	chr12:56162359-56164731	SWI/SNF related, matrix associated, actin dependent regulator of chromatin subfamily c member 2	BAF170,CRACC2,CSS8,Rsc8
Pattern	GSHG0010201	HOTAIR	Complex	e5	up	1.55	0.0205	chr12:53965964-53966377	HOX transcript antisense RNA	HOXAS,HOXC-AS4,HOXC11-AS1,NCRNA00072
Pattern+Exon	GSHG0031355	PBRM1	Complex	e4-e6	up	1.55	0.0345	chr3:52679574-52685913	polybromo 1	BAF180,PB1,RCC,SMARCH1
Pattern	GSHG0031322	NPRL2	Complex	e3-e3	down	1.54	0.0272	chr3:50349386-50350022	NPR2 like, GATOR1 complex subunit	FFEVF2,NPR2,NPR2L,TUSC4
Pattern	GSHG0005092	TYSND1	Complex	e1	up	1.51	0.0378	chr10:70143842-70146740	trypsin like peroxisomal matrix peptidase 1	NET41
Pattern	GSHG0026492	DTYMK	Complex	e2,e5	down	1.5	0.0239	chr2:241678452-241685877	deoxythymidylate kinase	CDC8,PP3731,TMPK,TYMK
Exon	GSHG0037432	AFDN	Exon Cassette	e10	up	71.47	0.00494	chr6:167893862-167893906	afadin, adherens junction formation factor	AF6,l-afadin,MLL-AF6,MLLT4
Exon	GSHG0000757	ADGRL2	Exon Cassette	e33	up	51.33	0.0117	chr1:81986901-81987029	adhesion G protein-coupled receptor L2	CIRL2,CL2,LEC1,LPHH1,LPHN2
Exon	GSHG0034385	ERBIN	Exon Cassette	e22	up	39.15	0.0123	chr5:66068877-66069020	erbb2 interacting protein	ERBB2IP,HEL-S-78,LAP2
Exon	GSHG0011231	MBNL2	Exon Cassette	e13	up	20.32	0.00149	chr13:97365136-97365171	muscleblind like splicing regulator 2	MBLL,MBLL39,PRO2032
Exon	GSHG0024710	ABI2	Exon Cassette	e13	up	20.07	0.000267	chr2:203396785-203396967	abl interactor 2	ABI-2,ABI2B,AblBP3,AIP-1,AIP1,argBP1,argBPIA,argBPIB,SSH3BP2
Exon	GSHG0001351	DCAF6	Exon Cassette	e20	down	15.9	0.0334	chr1:168050892-168050933	DDB1 and CUL4 associated factor 6	1200006M05Rik,ARCAP,IQWD1,MSTP055,NRIP,PC326
Exon	GSHG0006206	CTNND1	Exon Cassette	e21	up	13.9	0.00896	chr11:57815915-57816001	catenin delta 1	BCDS2,CAS,CTNND,p120,p120(CAS),p120(CTN),P120CAS,P120CTN
Exon	GSHG0032624	EXOC1	Exon Cassette	e11	up	13.8	0.000184	chr4:55888888-55888932	exocyst complex component 1	BM-102,SEC3,SEC3L1,SEC3P
Exon	GSHG0013759	TCF12	Exon Cassette	e20	up	13.23	0.000131	chr15:57252421-57252492	transcription factor 12	bHLHb20,CRS3,HEB,HH26,HsT17266,HTF4,p64,TCF-12
Exon	GSHG0024941	LRRFIP1	Exon Cassette	e4	up	12.05	0.000999	chr2:237714259-237714276	LRR binding FLII interacting protein 1	FLAP-1,FLAP1,FLIIAP1,GCF-2,GCF2,HUFI-1,TRIP
Exon	GSHG0025833	CLASP1	Exon Cassette	e23	up	10.68	0.00317	chr2:121444938-121444961	cytoplasmic linker associated protein 1	MAST1
Exon	GSHG0032538	TBC1D1	Exon Cassette	e15	up	10.64	0.03	chr4:38053106-38053225	TBC1 domain family member 1	TBC,TBC1
Exon	GSHG0004464	ADD3	Exon Cassette	e17	up	10.41	0.00833	chr10:110132305-110132400	adducin 3	ADDL,CPSQ3
Pattern+Exon	GSHG0012868	NIN	Exon Cassette	e19	down	10.39	0.000116	chr14:50754742-50760359	ninein	SCKL7
Exon	GSHG0024941	LRRFIP1	Exon Cassette	e5	up	9.66	0.000849	chr2:237717762-237717809	LRR binding FLII interacting protein 1	FLAP-1,FLAP1,FLIIAP1,GCF-2,GCF2,HUFI-1,TRIP
Exon	GSHG0016072	TBC1D24	Exon Cassette	e3	up	9.31	0.0474	chr16:2497710-2497727	TBC1 domain family member 24	DEE16,DFNA65,DFNB86,DOORS,EIEE16,EPRPDC,FIME,TLDC6
Exon	GSHG0040552	VOPP1	Exon Cassette	e13	up	8.49	0.01	chr7:55478520-55478558	VOPP1 WW domain binding protein	ECOP,GASP,WBP1L2
Exon	GSHG0005169	KCNMA1	Exon Cassette	e27	up	7.8	0.00568	chr10:77001406-77001579	potassium calcium-activated channel subfamily M alpha 1	bA205K10.1,BKTM,CADEDS,hSlo,IEG16,KCa1.1,LIWAS,MaxiK,mSLO1,PNKD3,SAKCA,SLO,SLO-ALPHA,SLO1
Pattern+Exon	GSHG0041338	ESYT2	Exon Cassette	e16	up	7.6	4.25e-05	chr7:158749649-158759581	extended synaptotagmin 2	CHR2SYT,E-Syt2,FAM62B
Pattern+Exon	GSHG0025844	BIN1	Exon Cassette	e9	up	7.31	0.0245	chr2:127063933-127069031	bridging integrator 1	AMPH2,AMPHL,CNM2,SH3P9
Exon	GSHG0004545	TACC2	Exon Cassette	e23	up	6.61	0.0297	chr10:122213342-122213377	transforming acidic coiled-coil containing protein 2	AZU-1,ECTACC
Pattern+Exon	GSHG0019924	SYNRG	Exon Cassette	e8	down	6.59	0.000345	chr17:37576341-37584759	synergin gamma	AP1GBP1,SYNG
Pattern+Exon	GSHG0046844	SEPTIN6	Exon Cassette	e14	up	6.5	0.00544	chrX:119618713-119629508	septin 6	SEP2,SEPT2,SEPT6
Exon	GSHG0016241	TNRC6A	Exon Cassette	e17	up	6.48	0.00138	chr16:24804705-24804851	trinucleotide repeat containing adaptor 6A	CAGH26,FAME6,GW1,GW182,TNRC6
Pattern+Exon	GSHG0002553	DEPDC1	Exon Cassette	e9	up	6.12	4.75e-05	chr1:68481440-68484090	DEP domain containing 1	DEP.8,DEPDC1-V2,DEPDC1A,SDP35
Pattern+Exon	GSHG0010675	CLIP1	Exon Cassette	e10	down	5.94	0.0157	chr12:122347375-122352786	CAP-Gly domain containing linker protein 1	CLIP,CLIP-170,CLIP170,CYLN1,RSN
Pattern+Exon	GSHG0035722	RAPGEF6	Exon Cassette	e25	down	5.81	0.0118	chr5:131446483-131453177	Rap guanine nucleotide exchange factor 6	KIA001LB,PDZ-GEF2,PDZGEF2,RA-GEF-2,RAGEF2
Exon	GSHG0040100	ACTR3B	Exon Cassette	e5	down	5.76	0.011	chr7:152811697-152811733	actin related protein 3B	ARP11,ARP3BETA
Pattern+Exon	GSHG0038100	DST	Exon Cassette	e105	down	5.47	0.0012	chr6:56466078-56469957	dystonin	BP240,BPA,BPAG1,CATX-15,CATX15,D6S1101,DMH,DT,EBS3,EBSB2,HSAN6,MACF2
Exon	GSHG0005318	SORBS1	Exon Cassette	e13	down	5.28	0.0119	chr10:95414493-95414861	sorbin and SH3 domain containing 1	CAP,FLAF2,R85FL,SH3D5,SH3P12,SORB1
Pattern+Exon	GSHG0010045	KIF21A	Exon Cassette	e30	up	5.23	0.000512	chr12:39311417-39320013	kinesin family member 21A	CFEOM1,FEOM1,FEOM3A
Exon	GSHG0030968	RAF1	Exon Cassette	e10	up	4.94	0.0259	chr3:12603477-12603536	Raf-1 proto-oncogene, serine/threonine kinase	c-Raf,CMD1NN,CRAF,NS5,Raf-1
Exon	GSHG0037231	ADGRG6	Exon Cassette	e6	up	4.83	1.29e-05	chr6:142383760-142383843	adhesion G protein-coupled receptor G6	APG1,DREG,GPR126,LCCS9,PR126,PS1TP2,VIGR
Exon	GSHG0024550	DYNC1I2	Exon Cassette	e7	up	4.75	0.00153	chr2:171712767-171712826	dynein cytoplasmic 1 intermediate chain 2	DIC74,DNCI2,IC2,NEDMIBA
Exon	GSHG0031151	CLASP2	Exon Cassette	e22	up	4.61	0.0145	chr3:33596710-33596733	cytoplasmic linker associated protein 2	--
Exon	GSHG0034848	ABLIM3	Exon Cassette	e13	up	4.59	0.0261	chr5:149239248-149239277	actin binding LIM protein family member 3	HMFN1661
Exon	GSHG0045118	DENND1A	Exon Cassette	e24	up	4.58	0.0464	chr9:123387729-123387857	DENN domain containing 1A	FAM31A,KIAA1608
Pattern+Exon	GSHG0004820	ANKRD26	Exon Cassette	e14	down	4.57	0.012	chr10:27060512-27064081	ankyrin repeat domain containing 26	bA145E8.1,THC2
Exon	GSHG0011231	MBNL2	Exon Cassette	e11	up	4.55	3.4e-05	chr13:97356796-97356849	muscleblind like splicing regulator 2	MBLL,MBLL39,PRO2032
Exon	GSHG0034385	ERBIN	Exon Cassette	e23	up	4.46	0.00381	chr5:66072169-66072291	erbb2 interacting protein	ERBB2IP,HEL-S-78,LAP2
Exon	GSHG0012087	BRMS1L	Exon Cassette	e2	down	4.45	0.0209	chr14:35829795-35829907	BRMS1 like transcriptional repressor	BRMS1
Exon	GSHG0012641	MARK3	Exon Cassette	e16	down	4.41	0.00653	chr14:103498502-103498528	microtubule affinity regulating kinase 3	CTAK1,KP78,Par-1a,PAR1A,VIPB
Exon	GSHG0033029	MND1	Exon Cassette	e6	down	4.39	0.0213	chr4:153362987-153363025	meiotic nuclear divisions 1	GAJ
Pattern+Exon	GSHG0019124	MYO18A	Exon Cassette	e50	down	4.33	9.93e-06	chr17:29082316-29086577	myosin XVIIIA	MAJN,MYSPDZ,SP-R210,SPR210,TIAF1
Pattern+Exon	GSHG0005311	MYOF	Exon Cassette	e18	down	4.31	5.27e-05	chr10:93389030-93396224	myoferlin	FER1L3,HAE7
Exon	GSHG0024941	LRRFIP1	Exon Cassette	e12	up	4.28	0.0107	chr2:237739232-237739309	LRR binding FLII interacting protein 1	FLAP-1,FLAP1,FLIIAP1,GCF-2,GCF2,HUFI-1,TRIP
Pattern+Exon	GSHG0033269	AFAP1	Exon Cassette	e15	up	4.27	0.000203	chr4:7778762-7786311	actin filament associated protein 1	AFAP,AFAP-110,AFAP110
Pattern+Exon	GSHG0038432	NHSL1	Exon Cassette	e6	up	4.27	0.000264	chr6:138430393-138447193	NHS like 1	C6orf63
Exon	GSHG0010045	KIF21A	Exon Cassette	e12	up	4.21	0.0131	chr12:39346465-39346503	kinesin family member 21A	CFEOM1,FEOM1,FEOM3A
Pattern+Exon	GSHG0031560	CD47	Exon Cassette	e9-e10	up	4.15	8.19e-05	chr3:108047067-108051970	CD47 molecule	IAP,MER6,OA3
Pattern+Exon	GSHG0038100	DST	Exon Cassette	e46-e50	down	4.08	0.000677	chr6:56600069-56610562	dystonin	BP240,BPA,BPAG1,CATX-15,CATX15,D6S1101,DMH,DT,EBS3,EBSB2,HSAN6,MACF2
Exon	GSHG0004548	PLEKHA1	Exon Cassette	e18	down	4.08	0.0046	chr10:122428276-122428316	pleckstrin homology domain containing A1	TAPP1
Exon	GSHG0023649	NRBP1	Exon Cassette	e9	up	4.08	0.0144	chr2:27435723-27435746	nuclear receptor binding protein 1	BCON3,MADM,MUDPNP,NRBP
Exon	GSHG0041553	NRG1	Exon Cassette	e13	down	4.02	0.0155	chr8:32749561-32749584	neuregulin 1	ARIA,GGF,GGF2,HGL,HRG,HRG1,HRGA,MST131,MSTP131,NDF,NRG1-IT2,SMDF
Exon	GSHG0036939	MYO6	Exon Cassette	e37	down	3.97	0.00653	chr6:75911672-75911698	myosin VI	DFNA22,DFNB37
Exon	GSHG0032538	TBC1D1	Exon Cassette	e14	up	3.96	0.00783	chr4:38051899-38052060	TBC1 domain family member 1	TBC,TBC1
Exon	GSHG0011840	DOCK9	Exon Cassette	e42	up	3.96	0.0307	chr13:98846519-98846555	dedicator of cytokinesis 9	ZIZ1,ZIZIMIN1
Exon	GSHG0005944	MICAL2	Exon Cassette	e24	up	3.86	0.0409	chr11:12243987-12244112	microtubule associated monooxygenase, calponin and LIM domain containing 2	Ebitein1,MICAL-2,mical-cL,MICAL2PV1,MICAL2PV2,MICALCL
Exon	GSHG0036914	SMAP1	Exon Cassette	e9	up	3.82	0.0109	chr6:70791689-70791769	small ArfGAP 1	SMAP-1
Pattern+Exon	GSHG0031151	CLASP2	Exon Cassette	e36	down	3.82	0.0223	chr3:33551252-33559385	cytoplasmic linker associated protein 2	--
Exon	GSHG0016400	ZNF267	Exon Cassette	e5	down	3.79	0.0296	chr16:31890207-31890250	zinc finger protein 267	HZF2
Exon	GSHG0046106	OCRL	Exon Cassette	e19	up	3.71	0.000576	chrX:129584344-129584367	OCRL inositol polyphosphate-5-phosphatase	Dent-2,DENT2,INPP5F,LOCR,NPHL2,OCRL-1,OCRL1
Pattern	GSHG0029313	PACSIN2	Exon Cassette	e12	down	3.69	0.00184	chr22:42876137-42879169	protein kinase C and casein kinase substrate in neurons 2	SDPII
Pattern+Exon	GSHG0010045	KIF21A	Exon Cassette	e24	down	3.68	0.000123	chr12:39326264-39330911	kinesin family member 21A	CFEOM1,FEOM1,FEOM3A
Pattern+Exon	GSHG0027494	BCAS1	Exon Cassette	e10	up	3.62	0.0158	chr20:53953432-53985499	brain enriched myelin associated protein 1	AIBC1,NABC1,PMES-2
Pattern	GSHG0038100	DST	Exon Cassette	e109	down	3.6	0.00281	chr6:56460131-56463764	dystonin	BP240,BPA,BPAG1,CATX-15,CATX15,D6S1101,DMH,DT,EBS3,EBSB2,HSAN6,MACF2
Exon	GSHG0034523	CAST	Exon Cassette	e8	down	3.58	3.26e-05	chr5:96726794-96726859	calpastatin	BS-17,PLACK
Exon	GSHG0023869	AFTPH	Exon Cassette	e8	up	3.58	0.00333	chr2:64581190-64581273	aftiphilin	Nbla10388
Exon	GSHG0004452	SLK	Exon Cassette	e15	up	3.56	0.0416	chr10:104010816-104010908	STE20 like kinase	bA16H23.1,LOSK,se20-9,STK2
Exon	GSHG0004279	CCSER2	Exon Cassette	e13	down	3.54	0.000176	chr10:84499875-84499959	coiled-coil serine rich protein 2	bA486O22.1,FAM190B,Gcap14,KIAA1128
Exon	GSHG0010045	KIF21A	Exon Cassette	e29	up	3.5	0.0291	chr12:39318072-39318200	kinesin family member 21A	CFEOM1,FEOM1,FEOM3A
Exon	GSHG0029850	GOLGA4	Exon Cassette	e28	up	3.48	0.000364	chr3:37361243-37361305	golgin A4	CRPF46,GCP2,GOLG,MU-RMS-40.18,p230
Exon	GSHG0045840	ITGB1BP2	Exon Cassette	e2	down	3.48	0.0156	chrX:71302137-71302186	integrin subunit beta 1 binding protein 2	CHORDC3,ITGB1BP,MELUSIN,MSTP015
Pattern+Exon	GSHG0031767	NPHP3	Exon Cassette	e16	down	3.43	0.000798	chr3:132694827-132697362	nephrocystin 3	CFAP31,MKS7,NPH3,RHPD,RHPD1,SLSN3
Pattern	GSHG0007096	DENND5A	Exon Cassette	e2	down	3.43	0.00218	chr11:9206673-9265350	DENN domain containing 5A	DEE49,EIEE49,RAB6IP1
Exon	GSHG0008895	PPFIBP1	Exon Cassette	e20	down	3.43	0.00403	chr12:27677064-27677096	PPFIA binding protein 1	hSGT2,hSgt2p,L2,SGT2
Exon	GSHG0033024	ARFIP1	Exon Cassette	e5	down	3.41	0.00176	chr4:152870753-152870848	ADP ribosylation factor interacting protein 1	HSU52521
Exon	GSHG0024110	INPP4A	Exon Cassette	e16	up	3.4	0.00211	chr2:98548955-98548969	inositol polyphosphate-4-phosphatase type I A	INPP4,TVAS1
Exon	GSHG0046284	LOC389906	Exon Cassette	e5	up	3.39	0.0126	chrX:3818656-3818702	zinc finger protein 839 pseudogene	--
Exon	GSHG0009003	SPATS2	Exon Cassette	e4	down	3.39	0.0346	chr12:49441730-49441816	spermatogenesis associated serine rich 2	Nbla00526,P59SCR,SCR59,SPATA10
Exon	GSHG0032889	USP53	Exon Cassette	e13	down	3.38	0.00213	chr4:119266300-119266333	ubiquitin specific peptidase 53	PFIC7
Pattern+Exon	GSHG0035723	FNIP1	Exon Cassette	e7	up	3.37	0.0016	chr5:131709201-131716656	folliculin interacting protein 1	IMD93
Exon	GSHG0010367	CAPS2	Exon Cassette	e2	down	3.37	0.0205	chr12:75390321-75390380	calcyphosine 2	UG0636c06
Exon	GSHG0000123	KIF1B	Exon Cassette	e17	up	3.36	0.0175	chr1:10279097-10279138	kinesin family member 1B	CMT2,CMT2A,CMT2A1,HMSNII,KLP,NBLST1
Exon	GSHG0001458	SMG7	Exon Cassette	e20	up	3.35	0.00391	chr1:183547103-183547252	SMG7 nonsense mediated mRNA decay factor	C1orf16,EST1C,SGA56M
Pattern+Exon	GSHG0036050	CLTB	Exon Cassette	e7	up	3.35	0.0115	chr5:176392455-176397718	clathrin light chain B	LCB
Exon	GSHG0037256	STXBP5	Exon Cassette	e25	down	3.34	0.0447	chr6:147351833-147351895	syntaxin binding protein 5	LGL3,LLGL3,Nbla04300
Pattern+Exon	GSHG0026479	KIF1A	Exon Cassette	e30	up	3.3	0.000362	chr2:240750429-240758497	kinesin family member 1A	ATSV,C2orf20,HSN2C,MRD9,NESCAVS,SPG30,UNC104
Exon	GSHG0035818	NRG2	Exon Cassette	e6	up	3.3	0.000978	chr5:139865114-139865172	neuregulin 2	DON1,HRG2,NTAK
Exon	GSHG0043754	GSN	Exon Cassette	e24	down	3.29	0.00213	chr9:121300056-121300126	gelsolin	ADF,AGEL
Pattern+Exon	GSHG0033694	PPA2	Exon Cassette	e3	down	3.28	0.00174	chr4:105453598-105456745	inorganic pyrophosphatase 2	HSPC124,SCFAI,SCFI,SID6-306
Exon	GSHG0049184	DPY19L2P2	Exon Cassette	e9	up	3.27	0.0382	chr7:103254781-103254874	DPY19L2 pseudogene 2	--
Exon	GSHG0001699	MIA3	Exon Cassette	e29	down	3.26	0.00975	chr1:222662458-222662529	MIA SH3 domain ER export factor 3	ARNT,D320,ODCD2,TANGO,TANGO1,UNQ6077
Exon	GSHG0001414	RASAL2	Exon Cassette	e20	up	3.26	0.028	chr1:178470693-178470723	RAS protein activator like 2	NGAP
Exon	GSHG0004165	COL13A1	Exon Cassette	e14	up	3.24	0.0323	chr10:69898697-69898762	collagen type XIII alpha 1 chain	CMS19,COLXIIIA1
Pattern+Exon	GSHG0015116	BNIP2	Exon Cassette	e11	down	3.2	0.00229	chr15:59659146-59668990	BCL2 interacting protein 2	BNIP-2,NIP2
Exon	GSHG0016241	TNRC6A	Exon Cassette	e11	up	3.12	0.00339	chr16:24793473-24793649	trinucleotide repeat containing adaptor 6A	CAGH26,FAME6,GW1,GW182,TNRC6
Exon	GSHG0043754	GSN	Exon Cassette	e16	down	3.05	0.0413	chr9:121281875-121281953	gelsolin	ADF,AGEL
Exon	GSHG0029916	SNRK	Exon Cassette	e2	down	3.04	0.0104	chr3:43289740-43289789	SNF related kinase	HSNFRK
Exon	GSHG0027874	PRMT2	Exon Cassette	e2	down	3.02	0.00637	chr21:46636439-46636547	protein arginine methyltransferase 2	HRMT1L1
Pattern+Exon	GSHG0031494	ROBO1	Exon Cassette	e20	up	2.96	0.000162	chr3:78646148-78651929	roundabout guidance receptor 1	DUTT1,SAX3
Exon	GSHG0017056	KNOP1	Exon Cassette	e2	up	2.93	0.00862	chr16:19717350-19717484	lysine rich nucleolar protein 1	101F10.1,C16orf88,FAM191A,TSG118
Pattern+Exon	GSHG0010372	OSBPL8	Exon Cassette	e7	up	2.92	0.000588	chr12:76450851-76487618	oxysterol binding protein like 8	MST120,MSTP120,ORP8,OSBP10
Pattern+Exon	GSHG0008108	PICALM	Exon Cassette	e14	up	2.89	2.64e-05	chr11:85983866-85996929	phosphatidylinositol binding clathrin assembly protein	CALM,CLTH,LAP
Exon	GSHG0037432	AFDN	Exon Cassette	e17	down	2.88	0.000514	chr6:167913403-167913423	afadin, adherens junction formation factor	AF6,l-afadin,MLL-AF6,MLLT4
Exon	GSHG0034250	RAI14	Exon Cassette	e15	up	2.87	0.00551	chr5:34813574-34813660	retinoic acid induced 14	NORPEG,RAI13
Pattern+Exon	GSHG0045033	PTBP3	Exon Cassette	e3	up	2.87	0.034	chr9:112297832-112333664	polypyrimidine tract binding protein 3	ROD1
Pattern+Exon	GSHG0008108	PICALM	Exon Cassette	e19	down	2.86	4.83e-05	chr11:85976623-85981228	phosphatidylinositol binding clathrin assembly protein	CALM,CLTH,LAP
Pattern+Exon	GSHG0019914	MYO19	Exon Cassette	e23	up	2.86	0.000752	chr17:36501069-36503200	myosin XIX	MYOHD1
Exon	GSHG0001380	PRRC2C	Exon Cassette	e34	up	2.86	0.0196	chr1:171589369-171589605	proline rich coiled-coil 2C	BAT2-iso,BAT2D1,BAT2L2,XTP2
Exon	GSHG0008551	WNK1	Exon Cassette	e13	up	2.85	0.00372	chr12:879573-880031	WNK lysine deficient protein kinase 1	HSAN2,HSN2,KDP,p65,PPP1R167,PRKWNK1,PSK
Exon	GSHG0005842	STIM1	Exon Cassette	e17	down	2.85	0.0136	chr11:4084673-4084765	stromal interaction molecule 1	D11S4896E,GOK,IMD10,STRMK,TAM,TAM1
Exon	GSHG0024954	TRAF3IP1	Exon Cassette	e8	down	2.85	0.0363	chr2:238338362-238338457	TRAF3 interacting protein 1	FAP116,IFT54,MIP-T3,MIPT3,SLSN9
Exon	GSHG0011076	DLEU1	Exon Cassette	e14	up	2.82	0.00131	chr13:50390198-50390291	deleted in lymphocytic leukemia 1	BCMS,BCMS1,DLB1,DLEU2,LEU1,LEU2,LINC00021,NCRNA00021,XTP6
Pattern+Exon	GSHG0046456	CASK	Exon Cassette	e20	down	2.82	0.00593	chrX:41553719-41559847	calcium/calmodulin dependent serine protein kinase	CAGH39,CAMGUK,CMG,FGS4,hCASK,LIN2,MICPCH,MRXSNA,TNRC8
Exon	GSHG0048920	ZFYVE21	Exon Cassette	e6	up	2.81	0.0024	chr14:103729793-103729846	zinc finger FYVE-type containing 21	HCVP7TP1,ZF21
Pattern+Exon	GSHG0031162	LRRFIP2	Exon Cassette	e23	down	2.8	0.001	chr3:37083636-37094908	LRR binding FLII interacting protein 2	HUFI-2
Exon	GSHG0041439	ZDHHC2	Exon Cassette	e5	down	2.8	0.0156	chr8:17189880-17189914	zinc finger DHHC-type palmitoyltransferase 2	DHHC2,ZNF372
Exon	GSHG0032693	USO1	Exon Cassette	e14	down	2.74	0.00322	chr4:75795336-75795356	USO1 vesicle transport factor	P115,TAP,VDP
Exon	GSHG0012806	RALGAPA1	Exon Cassette	e45	up	2.74	0.0152	chr14:35541739-35541803	Ral GTPase activating protein catalytic subunit alpha 1	GARNL1,GRIPE,NEDHRIT,p240,RalGAPalpha1,TULIP1
Pattern+Exon	GSHG0026253	RAPH1	Exon Cassette	e5-e6	up	2.71	0.0021	chr2:203461848-203490089	Ras association (RalGDS/AF-6) and pleckstrin homology domains 1	ALS2CR18,ALS2CR9,LPD,PREL-2,PREL2,RalGDS/AF-6,RMO1
Exon	GSHG0036754	NFYA // ADCY10P1	Exon Cassette	e4	down	2.7	0.00361	chr6:41080811-41080897	nuclear transcription factor Y subunit alpha // ADCY10 pseudogene 1	CBF-A,CBF-B,HAP2,NF-YA
Exon	GSHG0025844	BIN1	Exon Cassette	e13	down	2.7	0.0371	chr2:127060595-127060639	bridging integrator 1	AMPH2,AMPHL,CNM2,SH3P9
Pattern+Exon	GSHG0004830	SVIL	Exon Cassette	e12,e14	down	2.69	0.0144	chr10:29531254-29551263	supervillin	MFM10
Exon	GSHG0029640	SETD5	Exon Cassette	e7	up	2.69	0.0188	chr3:9434045-9434181	SET domain containing 5	MRD23,SETD5A
Exon	GSHG0034462	ZFYVE16	Exon Cassette	e2	up	2.69	0.0469	chr5:80411646-80411773	zinc finger FYVE-type containing 16	PPP1R69
Exon	GSHG0024439	R3HDM1	Exon Cassette	e18	up	2.68	0.00841	chr2:135649902-135650003	R3H domain containing 1	R3HDM
Exon	GSHG0017798	MINK1	Exon Cassette	e22	up	2.68	0.0105	chr17:4893286-4893309	misshapen like kinase 1	B55,MAP4K6,MINK,YSK2,ZC3
Pattern+Exon	GSHG0013011	NUMB	Exon Cassette	e14	up	2.67	0.000276	chr14:73275216-73282505	NUMB endocytic adaptor protein	C14orf41,c14_5527,S171
Exon	GSHG0024133	MAP4K4	Exon Cassette	e17	up	2.67	0.00369	chr2:101860825-101860986	mitogen-activated protein kinase kinase kinase kinase 4	FLH21957,HEL-S-31,HGK,MEKKK4,NIK
Exon	GSHG0005944	MICAL2	Exon Cassette	e21	up	2.67	0.0355	chr11:12241040-12241162	microtubule associated monooxygenase, calponin and LIM domain containing 2	Ebitein1,MICAL-2,mical-cL,MICAL2PV1,MICAL2PV2,MICALCL
Exon	GSHG0014187	RCN2	Exon Cassette	e4	up	2.66	0.00821	chr15:76941637-76941690	reticulocalbin 2	E6BP,ERC-55,ERC55,TCBP49
Exon	GSHG0010296	LRIG3	Exon Cassette	e15	up	2.66	0.018	chr12:58880368-58880477	leucine rich repeats and immunoglobulin like domains 3	LIG3
Pattern+Exon	GSHG0005483	AFAP1L2	Exon Cassette	e2	down	2.64	0.00735	chr10:114340603-114404756	actin filament associated protein 1 like 2	CTB-1144G6.4,KIAA1914,XB130
Exon	GSHG0013000	MAP3K9	Exon Cassette	e11	up	2.64	0.0207	chr14:70735960-70736028	mitogen-activated protein kinase kinase kinase 9	MEKK9,MLK1,PRKE1
Exon	GSHG0017871	NDEL1	Exon Cassette	e9	down	2.62	0.000257	chr17:8463320-8463354	nudE neurodevelopment protein 1 like 1	EOPA,MITAP1,NDE1L1,NDE2,NUDEL
Pattern+Exon	GSHG0029404	SBF1	Exon Cassette	e29	down	2.62	0.000918	chr22:50456492-50459392	SET binding factor 1	CMT4B3,DENND7A,MTMR5
Exon	GSHG0033220	HAUS3 // POLN	Exon Cassette	e20	up	2.62	0.0163	chr4:2157857-2157910	HAUS augmin like complex subunit 3 // DNA polymerase nu	C4orf15,dgt3,IT1,POL4P
Pattern+Exon	GSHG0019436	SPAG9	Exon Cassette	e30	down	2.61	0.000311	chr17:50974771-50977221	sperm associated antigen 9	CT89,HLC-6,HLC4,HLC6,JIP-4,JIP4,JLP,PHET,PIG6
Exon	GSHG0014043	TPM1	Exon Cassette	e12	up	2.61	0.000951	chr15:63064064-63064142	tropomyosin 1	C15orf13,CMD1Y,CMH3,HEL-S-265,HTM-alpha,LVNC9,TMSA
Exon	GSHG0024638	GULP1	Exon Cassette	e15	up	2.61	0.0487	chr2:188582341-188582565	GULP PTB domain containing engulfment adaptor 1	CED-6,CED6,GULP
Exon	GSHG0036910	FAM135A	Exon Cassette	e13	down	2.6	0.00181	chr6:70486167-70486244	family with sequence similarity 135 member A	KIAA1411
Exon	GSHG0010514	SART3	Exon Cassette	e7	up	2.6	0.00546	chr12:108542769-108542850	spliceosome associated factor 3, U4/U6 recycling protein	DSAP1,P100,p110,p110(nrb),RP11-13G14,TIP110
Exon	GSHG0046392	RPS6KA3	Exon Cassette	e3	up	2.59	0.00291	chrX:20241592-20241685	ribosomal protein S6 kinase A3	CLS,HU-3,ISPK-1,MAPKAPK1B,MRX19,p90-RSK2,pp90RSK2,RSK,RSK2,S6K-alpha3,XLID19
Exon	GSHG0009981	C2CD5	Exon Cassette	e29	down	2.57	0.0102	chr12:22459491-22459541	C2 calcium dependent domain containing 5	CDP138,KIAA0528
Pattern+Exon	GSHG0010745	STX2	Exon Cassette	e12	up	2.56	0.000192	chr12:130789600-130798635	syntaxin 2	EPIM,EPM,STX2A,STX2B,STX2C
Exon	GSHG0000450	MACF1	Exon Cassette	e98	up	2.55	0.00173	chr1:39465095-39465112	microtubule actin crosslinking factor 1	ABP620,ACF7,KIAA0754,LIS9,Lnc-PMIF,MACF,OFC4
Pattern+Exon	GSHG0007700	ARFGAP2	Exon Cassette	e8	up	2.52	0.000241	chr11:47172281-47173482	ADP ribosylation factor GTPase activating protein 2	IRZ,NBLA10535,ZFP289,ZNF289
Exon	GSHG0025805	SLC35F5	Exon Cassette	e10	up	2.52	0.0356	chr2:113733364-113733402	solute carrier family 35 member F5	--
Exon	GSHG0024439	R3HDM1	Exon Cassette	e16	up	2.51	0.00119	chr2:135641536-135641790	R3H domain containing 1	R3HDM
Exon	GSHG0002553	DEPDC1	Exon Cassette	e8	up	2.51	0.0034	chr1:68483272-68483304	DEP domain containing 1	DEP.8,DEPDC1-V2,DEPDC1A,SDP35
Exon	GSHG0030074	SLMAP	Exon Cassette	e25	down	2.5	0.00281	chr3:57925845-57925934	sarcolemma associated protein	SLAP
Pattern+Exon	GSHG0037585	KIF13A	Exon Cassette	e39	up	2.5	0.0145	chr6:17763693-17772059	kinesin family member 13A	bA500C11.2,RBKIN
Exon	GSHG0039409	OGDH	Exon Cassette	e6	up	2.5	0.0489	chr7:44656318-44656362	oxoglutarate dehydrogenase	AKGDH,E1k,KGD1,OGDC,OGDH2,OGDHD
Pattern+Exon	GSHG0031938	GOLIM4	Exon Cassette	e7	down	2.49	0.000796	chr3:168036836-168041474	golgi integral membrane protein 4	GIMPC,GOLPH4,GPP130,P138
Exon	GSHG0049184	DPY19L2P2	Exon Cassette	e8	up	2.49	0.0296	chr7:103257603-103257723	DPY19L2 pseudogene 2	--
Pattern	GSHG0026002	PRPF40A	Exon Cassette	e12	down	2.48	0.000123	chr2:152677451-152679472	pre-mRNA processing factor 40 homolog A	FBP-11,FBP11,FLAF1,FNBP3,HIP-10,HIP10,HYPA,NY-REN-6,Prp40
Exon	GSHG0018498	BPTF	Exon Cassette	e5	down	2.48	0.0114	chr17:67875556-67875744	bromodomain PHD finger transcription factor	FAC1,FALZ,NEDDFL,NURF301
Exon	GSHG0002273	PHC2	Exon Cassette	e6	down	2.48	0.0486	chr1:33371016-33371093	polyhomeotic homolog 2	EDR2,HPH2,PH2
Exon	GSHG0034896	LARP1	Exon Cassette	e3	up	2.47	0.00251	chr5:154754642-154754758	La ribonucleoprotein 1, translational regulator	Lar1,LARP,Lhp1
Pattern+Exon	GSHG0009981	C2CD5	Exon Cassette	e30	down	2.47	0.0139	chr12:22456971-22469795	C2 calcium dependent domain containing 5	CDP138,KIAA0528
Exon	GSHG0001362	C1orf112	Exon Cassette	e8	up	2.47	0.0372	chr1:169795829-169795983	chromosome 1 open reading frame 112	--
Exon	GSHG0045202	SH3GLB2	Exon Cassette	e11	down	2.46	0.0429	chr9:129009452-129009466	SH3 domain containing GRB2 like, endophilin B2	PP6569,PP9455,RRIG1
Pattern+Exon	GSHG0033587	SEC31A // THAP9-AS1	Exon Cassette	e29	up	2.45	0.000111	chr4:82829000-82844509	SEC31 homolog A, COPII coat complex component // THAP9 antisense RNA 1	ABP125,ABP130,HPBKS,HSPC275,HSPC334,NEDSOSB,SEC31L1
Exon	GSHG0024941	LRRFIP1	Exon Cassette	e15	down	2.45	0.00402	chr2:237751200-237751271	LRR binding FLII interacting protein 1	FLAP-1,FLAP1,FLIIAP1,GCF-2,GCF2,HUFI-1,TRIP
Exon	GSHG0004693	ASB13	Exon Cassette	e5	up	2.45	0.0161	chr10:5642472-5642552	ankyrin repeat and SOCS box containing 13	--
Exon	GSHG0019208	MED24	Exon Cassette	e26	down	2.45	0.0454	chr17:40020527-40020563	mediator complex subunit 24	ARC100,CRSP100,CRSP4,DRIP100,MED5,THRAP4,TRAP100
Exon	GSHG0027372	ZHX3	Exon Cassette	e11	up	2.45	0.0463	chr20:41201285-41201383	zinc fingers and homeoboxes 3	TIX1
Pattern+Exon	GSHG0038436	REPS1	Exon Cassette	e10	up	2.44	0.000725	chr6:138921037-138930098	RALBP1 associated Eps domain containing 1	NBIA7,RALBP1
Pattern+Exon	GSHG0048479	MAGI1	Exon Cassette	e20	up	2.44	0.00758	chr3:65364853-65379554	membrane associated guanylate kinase, WW and PDZ domain containing 1	AIP-3,AIP3,BAIAP1,BAP-1,BAP1,MAGI-1,MAGI-1b,Magi1d,TNRC19,WWP3
Exon	GSHG0018686	SLC16A3	Exon Cassette	e7	up	2.44	0.0134	chr17:82235774-82235842	solute carrier family 16 member 3	MCT-3,MCT-4,MCT3,MCT4
Exon	GSHG0022492	SLC35E1	Exon Cassette	e5	down	2.41	0.00922	chr19:16565036-16565131	solute carrier family 35 member E1	--
Exon	GSHG0035090	ZDHHC11B	Exon Cassette	e17	up	2.41	0.019	chr5:716800-716864	zinc finger DHHC-type containing 11B	DHHC-11B
Pattern	GSHG0031355	PBRM1	Exon Cassette	e33	up	2.39	0.000554	chr3:52550747-52561968	polybromo 1	BAF180,PB1,RCC,SMARCH1
Exon	GSHG0033055	FNIP2	Exon Cassette	e8	down	2.39	0.00396	chr4:158833801-158833890	folliculin interacting protein 2	FNIPL,MAPO1
Exon	GSHG0024852	AGFG1	Exon Cassette	e7	up	2.38	0.0176	chr2:227532138-227532209	ArfGAP with FG repeats 1	HRB,RAB,RIP
Pattern+Exon	GSHG0015065	MYO5A	Exon Cassette	e33	down	2.37	0.039	chr15:52336463-52340394	myosin VA	GS1,MYH12,MYO5,MYR12
Pattern+Exon	GSHG0044286	TLN1	Exon Cassette	e18	up	2.36	0.00322	chr9:35717619-35718910	talin 1	ILWEQ,talin-1,TLN
Pattern+Exon	GSHG0033587	SEC31A // THAP9-AS1	Exon Cassette	e20	up	2.36	0.00332	chr4:82857689-82862572	SEC31 homolog A, COPII coat complex component // THAP9 antisense RNA 1	ABP125,ABP130,HPBKS,HSPC275,HSPC334,NEDSOSB,SEC31L1
Exon	GSHG0008551	WNK1	Exon Cassette	e14	up	2.36	0.00391	chr12:880721-880999	WNK lysine deficient protein kinase 1	HSAN2,HSN2,KDP,p65,PPP1R167,PRKWNK1,PSK
Exon	GSHG0000778	SH3GLB1	Exon Cassette	e6	up	2.35	0.0349	chr1:86728403-86728441	SH3 domain containing GRB2 like, endophilin B1	Bif-1,CGI-61,dJ612B15.2,PPP1R70
Pattern+Exon	GSHG0037989	TRERF1	Exon Cassette	e8	down	2.33	0.000406	chr6:42259339-42264854	transcriptional regulating factor 1	BCAR2,dJ139D8.5,HSA277276,RAPA,TReP-132,TREP132
Exon	GSHG0016053	TSC2	Exon Cassette	e27	up	2.32	0.00603	chr16:2077598-2077726	TSC complex subunit 2	LAM,PPP1R160,TSC4
Exon	GSHG0030074	SLMAP	Exon Cassette	e16	up	2.32	0.0434	chr3:57896247-57896371	sarcolemma associated protein	SLAP
Exon	GSHG0024941	LRRFIP1	Exon Cassette	e7	up	2.31	0.000245	chr2:237720772-237720822	LRR binding FLII interacting protein 1	FLAP-1,FLAP1,FLIIAP1,GCF-2,GCF2,HUFI-1,TRIP
Pattern+Exon	GSHG0032142	RUBCN	Exon Cassette	e14	down	2.31	0.00466	chr3:197684157-197693816	rubicon autophagy regulator	KIAA0226,RUBICON,SCAR15
Exon	GSHG0003614	ENAH	Exon Cassette	e4	up	2.31	0.0109	chr1:225535506-225535562	ENAH actin regulator	ENA,MENA,NDPP1
Pattern+Exon	GSHG0040396	FKBP14	Exon Cassette	e3	up	2.31	0.0145	chr7:30018996-30022816	FKBP prolyl isomerase 14	EDSKMH,EDSKSCL2,FKBP22,IPBP12
Exon	GSHG0039542	RABGEF1 // LOC100996437	Exon Cassette	e24	down	2.31	0.0384	chr7:66800210-66800257	RAB guanine nucleotide exchange factor 1 // uncharacterized LOC100996437	rabex-5,RABEX5,RAP1
Exon	GSHG0011334	ATP11A	Exon Cassette	e29	up	2.28	0.00825	chr13:112878217-112878303	ATPase phospholipid transporting 11A	ATPIH,ATPIS
Exon	GSHG0019968	SCARF1	Exon Cassette	e6	up	2.28	0.0137	chr17:1640447-1640665	scavenger receptor class F member 1	SREC,SREC-I,SREC1
Pattern+Exon	GSHG0035848	DIAPH1	Exon Cassette	e27	up	2.27	0.0039	chr5:141515021-141524229	diaphanous related formin 1	DFNA1,DIA1,DRF1,hDIA1,LFHL1,mDia1,SCBMS
Exon	GSHG0004545	TACC2	Exon Cassette	e29	up	2.27	0.01	chr10:122229346-122229486	transforming acidic coiled-coil containing protein 2	AZU-1,ECTACC
Exon	GSHG0003051	S100A13	Exon Cassette	e5	down	2.26	0.0117	chr1:153628120-153628236	S100 calcium binding protein A13	--
Pattern+Exon	GSHG0025326	RTN4	Exon Cassette	e10	up	2.25	0.000858	chr2:54987491-55028220	reticulon 4	ASY,Nbla00271,Nbla10545,NI220/250,NOGO,NSP,NSP-CL,RTN-X,RTN4-A,RTN4-B1,RTN4-B2,RTN4-C
Exon	GSHG0033592	HELQ	Exon Cassette	e6	up	2.21	0.0169	chr4:83443516-83443613	helicase, POLQ like	HEL308
Exon	GSHG0041233	EZH2	Exon Cassette	e5	up	2.21	0.0406	chr7:148836821-148836999	enhancer of zeste 2 polycomb repressive complex 2 subunit	ENX-1,ENX1,EZH2b,KMT6,KMT6A,WVS,WVS2
Exon	GSHG0000537	NASP	Exon Cassette	e7	down	2.2	0.000182	chr1:45607321-45608337	nuclear autoantigenic sperm protein	FLB7527,HMDRA1,PRO1999
Pattern+Exon	GSHG0005483	AFAP1L2	Exon Cassette	e9	up	2.2	0.00093	chr10:114315560-114323261	actin filament associated protein 1 like 2	CTB-1144G6.4,KIAA1914,XB130
Exon	GSHG0010367	CAPS2	Exon Cassette	e6	up	2.2	0.0321	chr12:75325238-75325287	calcyphosine 2	UG0636c06
Exon	GSHG0033848	SLC10A7	Exon Cassette	e7	up	2.2	0.0454	chr4:146442781-146442820	solute carrier family 10 member 7	C4orf13,P7,SSASKS
Pattern+Exon	GSHG0025214	FEZ2	Exon Cassette	e8	up	2.19	0.00118	chr2:36558438-36578865	fasciculation and elongation protein zeta 2	HUM3CL
Exon	GSHG0048473	MPRIP	Exon Cassette	e25	down	2.19	0.00156	chr17:17180607-17180669	myosin phosphatase Rho interacting protein	M-RIP,MRIP,p116Rip,RHOIP3,RIP3
Exon	GSHG0000503	PTPRF	Exon Cassette	e19	up	2.19	0.00202	chr1:43602071-43602097	protein tyrosine phosphatase receptor type F	BNAH2,LAR
Exon	GSHG0002273	PHC2	Exon Cassette	e2	down	2.19	0.00471	chr1:33430180-33430236	polyhomeotic homolog 2	EDR2,HPH2,PH2
Exon	GSHG0006796	PHLDB1	Exon Cassette	e23	up	2.19	0.0267	chr11:118644647-118644691	pleckstrin homology like domain family B member 1	LL5A
Exon	GSHG0041553	NRG1	Exon Cassette	e11	down	2.19	0.0351	chr8:32742008-32742075	neuregulin 1	ARIA,GGF,GGF2,HGL,HRG,HRG1,HRGA,MST131,MSTP131,NDF,NRG1-IT2,SMDF
Exon	GSHG0023856	EHBP1	Exon Cassette	e21	up	2.18	0.00512	chr2:62987931-62988038	EH domain binding protein 1	HPC12,NACSIN
Pattern+Exon	GSHG0015065	MYO5A	Exon Cassette	e31	down	2.17	0.000112	chr15:52340196-52346461	myosin VA	GS1,MYH12,MYO5,MYR12
Pattern+Exon	GSHG0011775	RBM26	Exon Cassette	e14	down	2.17	0.00406	chr13:79344669-79354561	RNA binding motif protein 26	ARRS2,C13orf10,PPP1R132,PRO1777,SE70-2,ZC3H17
Exon	GSHG0041553	NRG1	Exon Cassette	e12	up	2.17	0.00416	chr8:32742675-32742733	neuregulin 1	ARIA,GGF,GGF2,HGL,HRG,HRG1,HRGA,MST131,MSTP131,NDF,NRG1-IT2,SMDF
Exon	GSHG0002273	PHC2	Exon Cassette	e9	down	2.17	0.00959	chr1:33367115-33367427	polyhomeotic homolog 2	EDR2,HPH2,PH2
Exon	GSHG0026016	ACVR1	Exon Cassette	e3	up	2.17	0.0142	chr2:157860032-157860178	activin A receptor type 1	ACTRI,ACVR1A,ACVRLK2,ALK2,FOP,SKR1,TSRI
Pattern+Exon	GSHG0019517	STRADA	Exon Cassette	e3	up	2.17	0.0288	chr17:63714006-63728413	STE20 related adaptor alpha	LYK5,NY-BR-96,PMSE,Stlk,STRAD,STRADalpha
Exon	GSHG0023168	ZNF615	Exon Cassette	e2	up	2.17	0.0411	chr19:52007292-52007329	zinc finger protein 615	--
Exon	GSHG0001351	DCAF6	Exon Cassette	e13	down	2.16	0.000589	chr1:168015781-168015951	DDB1 and CUL4 associated factor 6	1200006M05Rik,ARCAP,IQWD1,MSTP055,NRIP,PC326
Pattern+Exon	GSHG0002004	CLSTN1	Exon Cassette	e3	down	2.16	0.0172	chr1:9755114-9773394	calsyntenin 1	ALC-ALPHA,alcalpha1,alcalpha2,CDHR12,CST-1,CSTN1,PIK3CD,XB31alpha
Exon	GSHG0037387	MAP3K4	Exon Cassette	e18	up	2.15	0.00388	chr6:161098278-161098427	mitogen-activated protein kinase kinase kinase 4	MAPKKK4,MEKK4,MTK1,PRO0412
Exon	GSHG0043853	SPTAN1	Exon Cassette	e54	up	2.15	0.0059	chr9:128629125-128629187	spectrin alpha, non-erythrocytic 1	DEE5,EIEE5,NEAS,SPTA2
Exon	GSHG0000757	ADGRL2	Exon Cassette	e34	down	2.15	0.00952	chr1:81987289-81987341	adhesion G protein-coupled receptor L2	CIRL2,CL2,LEC1,LPHH1,LPHN2
Exon	GSHG0026620	MGME1	Exon Cassette	e3	down	2.14	0.017	chr20:17972707-17972751	mitochondrial genome maintenance exonuclease 1	bA504H3.4,C20orf72,DDK1,MTDPS11
Exon	GSHG0002273	PHC2	Exon Cassette	e8	down	2.13	0.0324	chr1:33368535-33368621	polyhomeotic homolog 2	EDR2,HPH2,PH2
Exon	GSHG0003001	PI4KB	Exon Cassette	e14	down	2.12	0.0235	chr1:151293399-151293461	phosphatidylinositol 4-kinase beta	NPIK,PI4K-BETA,PI4K92,PI4KBETA,PI4KIII,PI4KIIIBETA,PIK4CB
Exon	GSHG0020008	ARHGAP27	Exon Cassette	e19	up	2.12	0.0253	chr17:45397179-45397227	Rho GTPase activating protein 27	CAMGAP1,PP905,SH3D20,SH3P20
Exon	GSHG0024941	LRRFIP1	Exon Cassette	e6	up	2.11	0.000162	chr2:237719523-237719567	LRR binding FLII interacting protein 1	FLAP-1,FLAP1,FLIIAP1,GCF-2,GCF2,HUFI-1,TRIP
Exon	GSHG0032797	PDLIM5	Exon Cassette	e8	up	2.11	0.00493	chr4:94584986-94585003	PDZ and LIM domain 5	ENH,ENH1,L9,LIM
Exon	GSHG0002129	RAP1GAP	Exon Cassette	e6	down	2.11	0.0475	chr1:21649760-21649795	RAP1 GTPase activating protein	RAP1GA1,RAP1GAP1,RAP1GAPII,RAPGAP
Exon	GSHG0035602	MCTP1	Exon Cassette	e10	down	2.1	0.000523	chr5:94917895-94917972	multiple C2 and transmembrane domain containing 1	--
Pattern+Exon	GSHG0010540	VPS29	Exon Cassette	e3	up	2.08	0.000376	chr12:110496012-110502140	VPS29 retromer complex component	DC15,DC7,PEP11
Exon	GSHG0039629	MAGI2-AS3	Exon Cassette	e9	up	2.08	0.00835	chr7:79470594-79470679	MAGI2 antisense RNA 3	--
Pattern	GSHG0002991	ARNT	Exon Cassette	e7	down	2.08	0.0242	chr1:150839441-150846307	aryl hydrocarbon receptor nuclear translocator	bHLHe2,HIF-1-beta,HIF-1beta,HIF1-beta,HIF1B,HIF1BETA,TANGO
Exon	GSHG0048473	MPRIP	Exon Cassette	e16	up	2.07	0.000138	chr17:17164109-17167915	myosin phosphatase Rho interacting protein	M-RIP,MRIP,p116Rip,RHOIP3,RIP3
Exon	GSHG0012646	KLC1	Exon Cassette	e17	up	2.07	0.000541	chr14:103684986-103685036	kinesin light chain 1	KLC,KNS2,KNS2A
Pattern	GSHG0045213	FNBP1	Exon Cassette	e10	down	2.07	0.00658	chr9:129908890-129925157	formin binding protein 1	FBP17
Pattern+Exon	GSHG0002004	CLSTN1	Exon Cassette	e11	down	2.06	7.14e-05	chr1:9735885-9741256	calsyntenin 1	ALC-ALPHA,alcalpha1,alcalpha2,CDHR12,CST-1,CSTN1,PIK3CD,XB31alpha
Exon	GSHG0046548	IQSEC2	Exon Cassette	e4	up	2.06	0.0167	chrX:53279563-53279658	IQ motif and Sec7 domain ArfGEF 2	BRAG1,IQ-ArfGEF,MRX1,MRX18,MRX78,XLID1
Exon	GSHG0033848	SLC10A7	Exon Cassette	e8	up	2.06	0.0197	chr4:146325960-146325995	solute carrier family 10 member 7	C4orf13,P7,SSASKS
Exon	GSHG0018274	HEXIM2	Exon Cassette	e3	down	2.05	0.00917	chr17:45162488-45162635	HEXIM P-TEFb complex subunit 2	L3
Exon	GSHG0018866	SLC25A35	Exon Cassette	e8	up	2.05	0.012	chr17:8288858-8289396	solute carrier family 25 member 35	--
Exon	GSHG0028954	HPS4	Exon Cassette	e8	down	2.05	0.0329	chr22:26471212-26471387	HPS4 biogenesis of lysosomal organelles complex 3 subunit 2	BLOC3S2,LE
Exon	GSHG0005944	MICAL2	Exon Cassette	e26	up	2.05	0.0493	chr11:12255643-12255750	microtubule associated monooxygenase, calponin and LIM domain containing 2	Ebitein1,MICAL-2,mical-cL,MICAL2PV1,MICAL2PV2,MICALCL
Exon	GSHG0002273	PHC2	Exon Cassette	e7	down	2.04	0.024	chr1:33370420-33370584	polyhomeotic homolog 2	EDR2,HPH2,PH2
Exon	GSHG0040092	GALNT11	Exon Cassette	e3	down	2.04	0.0416	chr7:152027597-152027718	polypeptide N-acetylgalactosaminyltransferase 11	GALNAC-T11,GALNACT11
Exon	GSHG0006447	PPP6R3	Exon Cassette	e27	up	2.03	0.0283	chr11:68609611-68609628	protein phosphatase 6 regulatory subunit 3	C11orf23,PP6R3,SAP190,SAPL,SAPLa,SAPS3
Exon	GSHG0006314	MARK2	Exon Cassette	e17	up	2.02	0.000105	chr11:63903986-63904153	microtubule affinity regulating kinase 2	EMK-1,EMK1,PAR-1,Par-1b,Par1b
Exon	GSHG0008887	FGFR1OP2	Exon Cassette	e5	down	2.02	0.000299	chr12:26960515-26960628	FGFR1 oncogene partner 2	HSPC123-like,WIT3.0
Pattern+Exon	GSHG0010665	CAMKK2	Exon Cassette	e17	up	2.02	0.00577	chr12:121237692-121245240	calcium/calmodulin dependent protein kinase kinase 2	CAMKK,CAMKKB
Exon	GSHG0026771	ERGIC3	Exon Cassette	e8	up	2.02	0.0102	chr20:35554372-35554386	ERGIC and golgi 3	C20orf47,C2orf47,CGI-54,dJ477O4.2,Erv46,NY-BR-84,PRO0989,SDBCAG84
Exon	GSHG0040968	DPY19L2P1	Exon Cassette	e20	up	2.02	0.0244	chr7:35102916-35103090	DPY19L2 pseudogene 1	--
Exon	GSHG0035575	CCNH	Exon Cassette	e10	up	2.02	0.0375	chr5:87392769-87392903	cyclin H	CAK,CycH,p34,p37
Pattern+Exon	GSHG0040331	FAM126A	Exon Cassette	e11	down	2.01	0.00589	chr7:22944448-22960415	family with sequence similarity 126 member A	DRCTNNB1A,HCC,HLD5,HYCC1
Exon	GSHG0034385	ERBIN	Exon Cassette	e24	up	2	8.8e-05	chr5:66075024-66075230	erbb2 interacting protein	ERBB2IP,HEL-S-78,LAP2
Pattern	GSHG0008329	MCAM	Exon Cassette	e16	down	2	0.00223	chr11:119309623-119310903	melanoma cell adhesion molecule	CD146,HEMCAM,MelCAM,METCAM,MUC18
Pattern	GSHG0033327	TAPT1	Exon Cassette	e2	down	1.99	0.0109	chr4:16202462-16226476	transmembrane anterior posterior transformation 1	CMVFR,OCLSBG
Pattern	GSHG0031767	NPHP3	Exon Cassette	e14	down	1.98	0.00892	chr3:132697260-132700061	nephrocystin 3	CFAP31,MKS7,NPH3,RHPD,RHPD1,SLSN3
Pattern+Exon	GSHG0042296	FGFR1	Exon Cassette	e6	up	1.97	6.87e-05	chr8:38428352-38457534	fibroblast growth factor receptor 1	bFGF-R-1,BFGFR,CD331,CEK,ECCL,FGFBR,FGFR-1,FLG,FLT-2,FLT2,HBGFR,HH2,HRTFDS,KAL2,N-SAM,OGD
Pattern	GSHG0003614	ENAH	Exon Cassette	e7	up	1.95	0.000354	chr1:225514596-225519565	ENAH actin regulator	ENA,MENA,NDPP1
Pattern+Exon	GSHG0038188	SNX14	Exon Cassette	e19	up	1.94	0.000349	chr6:85536792-85542043	sorting nexin 14	RGS-PX2,SCAR20
Pattern	GSHG0019773	CYBC1	Exon Cassette	e3	down	1.93	0.023	chr17:82447580-82450829	cytochrome b-245 chaperone 1	C17orf62,CGD5,Eros
Pattern+Exon	GSHG0022807	DMKN	Exon Cassette	e8-e12	down	1.92	0.00157	chr19:35505939-35510252	dermokine	UNQ729,ZD52F10
Pattern+Exon	GSHG0002209	MAP3K6	Exon Cassette	e3	down	1.91	0.000207	chr1:27364204-27364912	mitogen-activated protein kinase kinase kinase 6	ASK2,MAPKKK6,MEKK6
Pattern+Exon	GSHG0012979	ACTN1	Exon Cassette	e21	down	1.91	0.0384	chr14:68878458-68880108	actinin alpha 1	BDPLT15
Pattern	GSHG0002402	MUTYH	Exon Cassette	e5-e8	down	1.9	0.000896	chr1:45332763-45334511	mutY DNA glycosylase	MYH
Pattern+Exon	GSHG0044085	NFIB	Exon Cassette	e22	up	1.87	0.0013	chr9:14081843-14113081	nuclear factor I B	CTF,HMGIC/NFIB,MACID,NF-I/B,NF1-B,NFI-B,NFI-RED,NFIB2,NFIB3
Pattern+Exon	GSHG0013011	NUMB	Exon Cassette	e7	down	1.87	0.00136	chr14:73297211-73323204	NUMB endocytic adaptor protein	C14orf41,c14_5527,S171
Pattern+Exon	GSHG0019648	EXOC7	Exon Cassette	e7	up	1.86	0.00236	chr17:76089175-76094581	exocyst complex component 7	2-5-3p,BLOM4,EX070,EXO70,Exo70p,EXOC1,NEDSEBA,YJL085W
Pattern	GSHG0029451	RBFOX2	Exon Cassette	e13	up	1.85	0.00207	chr22:35746473-35760032	RNA binding fox-1 homolog 2	dJ106I20.3,Fox-2,FOX2,fxh,HNRBP2,HRNBP2,RBM9,RTA
Pattern+Exon	GSHG0046887	SMARCA1	Exon Cassette	e13	down	1.84	0.00178	chrX:129491941-129496871	SWI/SNF related, matrix associated, actin dependent regulator of chromatin, subfamily a, member 1	hSNF2L,ISWI,NURF140,SNF2L,SNF2L1,SNF2LB,SNF2LT,SWI,SWI2
Pattern+Exon	GSHG0027627	SNX19	Exon Cassette	e6	up	1.83	0.000161	chr11:130907953-130910137	sorting nexin 19	CHET8
Pattern+Exon	GSHG0010675	CLIP1	Exon Cassette	e11	up	1.83	0.0237	chr12:122340753-122352786	CAP-Gly domain containing linker protein 1	CLIP,CLIP-170,CLIP170,CYLN1,RSN
Pattern+Exon	GSHG0048038	TJP1	Exon Cassette	e26	down	1.8	0.00972	chr15:29718266-29720708	tight junction protein 1	ZO-1
Pattern	GSHG0046633	PHKA1	Exon Cassette	e19	up	1.79	0.00712	chrX:72619214-72623275	phosphorylase kinase regulatory subunit alpha 1	PHKA
Pattern+Exon	GSHG0010125	FMNL3	Exon Cassette	e6	down	1.78	1.87e-05	chr12:49657082-49662049	formin like 3	FHOD3,FRL2,WBP-3,WBP3
Pattern	GSHG0026339	DNPEP	Exon Cassette	e11-e12	down	1.77	0.00129	chr2:219384366-219386098	aspartyl aminopeptidase	ASPEP,DAP
Pattern+Exon	GSHG0015287	MYO9A	Exon Cassette	e6	up	1.77	0.00182	chr15:72010350-72021017	myosin IXA	CMS24
Pattern	GSHG0040446	VPS41	Exon Cassette	e8-e9	up	1.77	0.0317	chr7:38789801-38817882	VPS41 subunit of HOPS complex	HVPS41,hVps41p,HVSP41,SCAR29
Pattern+Exon	GSHG0002531	ITGB3BP	Exon Cassette	e10	up	1.76	0.00309	chr1:63446806-63453974	integrin subunit beta 3 binding protein	CENP-R,CENPR,HSU37139,NRIF3,TAP20
Pattern+Exon	GSHG0011590	SUPT20H	Exon Cassette	e28	up	1.75	0.000448	chr13:37009312-37012297	SPT20 homolog, SAGA complex component	C13,C13orf19,FAM48A,FP757,P38IP,SPT20
Pattern+Exon	GSHG0046598	LAS1L	Exon Cassette	e9	down	1.74	0.00192	chrX:65524056-65525050	LAS1 like ribosome biogenesis factor	dJ475B7.2,Las1,Las1-like,MRXSWTS,WTS
Pattern+Exon	GSHG0008049	ARRB1	Exon Cassette	e14	up	1.74	0.00329	chr11:75268889-75272978	arrestin beta 1	ARB1,ARR1
Pattern+Exon	GSHG0038576	SFT2D1	Exon Cassette	e2	down	1.73	0.0238	chr6:166330161-166342549	SFT2 domain containing 1	C6orf83,pRGR1
Pattern	GSHG0022265	RFX2	Exon Cassette	e7	up	1.72	0.0394	chr19:6016090-6040241	regulatory factor X2	--
Pattern+Exon	GSHG0035970	SLU7	Exon Cassette	e3	down	1.71	0.00941	chr5:160415125-160419087	SLU7 homolog, splicing factor	9G8,hSlu7
Pattern+Exon	GSHG0026029	RBMS1	Exon Cassette	e11	down	1.7	0.0313	chr2:160281314-160284868	RNA binding motif single stranded interacting protein 1	C2orf12,HCC-4,MSSP,MSSP-1,MSSP-2,MSSP-3,SCR2,YC1
Pattern+Exon	GSHG0002124	EIF4G3	Exon Cassette	e10	up	1.69	0.0351	chr1:20981048-21002808	eukaryotic translation initiation factor 4 gamma 3	eIF-4G3,eIF4G3,eIF4GII
Pattern	GSHG0001906	INTS11	Exon Cassette	e4	down	1.68	0.000913	chr1:1315520-1324671	integrator complex subunit 11	CPSF3L,CPSF73L,INT11,RC-68,RC68
Pattern+Exon	GSHG0045213	FNBP1	Exon Cassette	e12	up	1.68	0.00981	chr9:129908890-129924026	formin binding protein 1	FBP17
Pattern+Exon	GSHG0015470	DET1	Exon Cassette	e4	up	1.67	0.0281	chr15:88531609-88546703	DET1 partner of COP1 E3 ubiquitin ligase	--
Pattern+Exon	GSHG0025833	CLASP1	Exon Cassette	e30	up	1.66	0.00902	chr2:121407471-121410969	cytoplasmic linker associated protein 1	MAST1
Pattern+Exon	GSHG0037706	UQCC2	Exon Cassette	e2-e3	down	1.66	0.0195	chr6:33701346-33711727	ubiquinol-cytochrome c reductase complex assembly factor 2	bA6B20.2,C6orf125,C6orf126,Cbp6,M19,MC3DN7,MNF1
Pattern+Exon	GSHG0038218	MAP3K7	Exon Cassette	e12	up	1.66	0.0297	chr6:90536337-90547387	mitogen-activated protein kinase kinase kinase 7	CSCF,FMD2,MEKK7,TAK1,TGF1a
Pattern	GSHG0026318	ZNF142	Exon Cassette	e5	up	1.64	0.00279	chr2:218650359-218656463	zinc finger protein 142	HA4654,NEDISHM,pHZ-49
Pattern+Exon	GSHG0003061	TPM3	Exon Cassette	e14	up	1.63	0.000437	chr1:154155308-154170469	tropomyosin 3	CAPM1,CFTD,HEL-189,HEL-S-82p,hscp30,NEM1,OK/SW-cl.5,TM-5,TM3,TM30,TM30nm,TM5,TPM3nu,TPMsk3,TRK
Pattern+Exon	GSHG0019660	MXRA7	Exon Cassette	e7	down	1.63	0.00077	chr17:76679566-76685165	matrix remodeling associated 7	--
Pattern+Exon	GSHG0008025	FAM168A	Exon Cassette	e4	up	1.63	0.000983	chr11:73419874-73430770	family with sequence similarity 168 member A	KIAA0280,TCRP1
Pattern	GSHG0010025	CAPRIN2	Exon Cassette	e13-e14	up	1.63	0.00399	chr12:30716508-30723314	caprin family member 2	C1QDC1,EEG-1,EEG1,RNG140
Pattern	GSHG0035849	HDAC3	Exon Cassette	e6	down	1.63	0.0347	chr5:141629173-141629916	histone deacetylase 3	HD3,KDAC3,RPD3,RPD3-2
Pattern+Exon	GSHG0036155	ZFP62	Exon Cassette	e3	up	1.62	0.00318	chr5:180851381-180861286	ZFP62 zinc finger protein	ZET,ZNF755
Pattern	GSHG0045300	SEC16A	Exon Cassette	e33	down	1.62	0.00441	chr9:136443823-136446949	SEC16 homolog A, endoplasmic reticulum export factor	KIAA0310,p250,SEC16L
Pattern+Exon	GSHG0040903	PMS2P1	Exon Cassette	e5	down	1.62	0.0188	chr7:100319227-100330284	PMS1 homolog 2, mismatch repair system component pseudogene 1	PMS2L1,PMS2L13,PMS2L6,PMS2L7,PMS2L8,PMS3,PMS8,PMSR1,PMSR2
Pattern	GSHG0003179	PEX19	Exon Cassette	e4	down	1.61	0.00418	chr1:160282039-160283109	peroxisomal biogenesis factor 19	D1S2223E,HK33,PBD12A,PMP1,PMPI,PXF,PXMP1
Pattern	GSHG0005388	CWF19L1	Exon Cassette	e2-e4	down	1.6	0.0172	chr10:100256262-100267680	CWF19 like cell cycle control factor 1	C19L1,hDrn1,SCAR17
Pattern+Exon	GSHG0003611	WDR26	Exon Cassette	e10	up	1.59	0.0021	chr1:224400950-224404570	WD repeat domain 26	CDW2,GID7,MIP2,SKDEAS
Pattern	GSHG0019563	WIPI1	Exon Cassette	e7	up	1.59	0.00865	chr17:68433468-68435712	WD repeat domain, phosphoinositide interacting 1	ATG18,ATG18A,WIPI49
Pattern	GSHG0020513	METTL4	Exon Cassette	e7-e8	up	1.58	0.00137	chr18:2537530-2547529	methyltransferase 4, N6-adenosine	HsT661
Pattern+Exon	GSHG0036070	DBN1	Exon Cassette	e14	up	1.57	0.00911	chr5:177459098-177460555	drebrin 1	D0S117E
Pattern	GSHG0002705	EXTL2	Exon Cassette	e4	down	1.56	0.000827	chr1:100877476-100888828	exostosin like glycosyltransferase 2	EXTR2
Pattern+Exon	GSHG0011902	ANKRD10	Exon Cassette	e6	up	1.56	0.00504	chr13:110893028-110906124	ankyrin repeat domain 10	--
Pattern+Exon	GSHG0033688	CENPE	Exon Cassette	e38	down	1.56	0.0108	chr4:103138351-103140414	centromere protein E	CENP-E,KIF10,MCPH13,PPP1R61
Pattern	GSHG0002480	HSPB11	Exon Cassette	e3	down	1.56	0.0339	chr1:53930076-53945699	heat shock protein family B (small) member 11	C1orf41,FAP232,HSPCO34,IFT25,PP25
Pattern	GSHG0011654	ZC3H13	Exon Cassette	e2	down	1.55	0.00388	chr13:46045391-46052759	zinc finger CCCH-type containing 13	KIAA0853,Xio
Pattern	GSHG0019639	WBP2	Exon Cassette	e7	down	1.55	0.0119	chr17:75847487-75848662	WW domain binding protein 2	DFNB107,GRAMD6,WBP-2
Pattern	GSHG0008094	RAB30	Exon Cassette	e5	down	1.55	0.037	chr11:82987587-82997324	RAB30, member RAS oncogene family	--
Pattern	GSHG0008400	SRPRA	Exon Cassette	e2	down	1.54	0.000207	chr11:126267549-126268982	SRP receptor subunit alpha	DP,Sralpha,SRPR
Pattern	GSHG0005355	MMS19	Exon Cassette	e25	down	1.54	0.00437	chr10:97460907-97461896	MMS19 homolog, cytosolic iron-sulfur assembly component	CIAO4,hMMS19,MET18,MMS19L
Pattern	GSHG0005134	PPP3CB	Exon Cassette	e16	up	1.54	0.00943	chr10:73436433-73444822	protein phosphatase 3 catalytic subunit beta	CALNA2,CALNB,CNA2,PP2Bbeta
Pattern	GSHG0042152	MTUS1	Exon Cassette	e8	up	1.54	0.0442	chr8:17715767-17743799	microtubule associated scaffold protein 1	ATBP,ATIP,ATIP3,ICIS,MP44,MTSG1
Pattern	GSHG0046771	MORF4L2	Exon Cassette	e4-e5	down	1.53	0.00202	chrX:103675496-103685260	mortality factor 4 like 2	MORFL2,MRGX
Pattern+Exon	GSHG0035404	SLC38A9	Exon Cassette	e3-e4	up	1.53	0.00584	chr5:55697846-55711499	solute carrier family 38 member 9	URLC11
Pattern	GSHG0031176	GORASP1	Exon Cassette	e6	down	1.53	0.0249	chr3:39100305-39101102	golgi reassembly stacking protein 1	GOLPH5,GRASP65,P65
Pattern	GSHG0031307	TRAIP	Exon Cassette	e6-e8	down	1.53	0.0308	chr3:49840284-49843928	TRAF interacting protein	RNF206,SCKL9,TRIP
Pattern	GSHG0002531	ITGB3BP	Exon Cassette	e2-e3	down	1.52	0.00256	chr1:63490083-63523225	integrin subunit beta 3 binding protein	CENP-R,CENPR,HSU37139,NRIF3,TAP20
Pattern+Exon	GSHG0019750	ALYREF	Exon Cassette	e4	up	1.52	0.0165	chr17:81888520-81889329	Aly/REF export factor	ALY,ALY/REF,BEF,REF,THOC4
Pattern+Exon	GSHG0036150	MGAT1	Exon Cassette	e9	down	1.52	0.0172	chr5:180784777-180802808	alpha-1,3-mannosyl-glycoprotein 2-beta-N-acetylglucosaminyltransferase	GLCNAC-TI,GLCT1,GLYT1,GNT-1,GNT-I,GnTI,MGAT
Pattern	GSHG0040335	IGF2BP3	Exon Cassette	e13	up	1.51	0.00587	chr7:23342064-23346062	insulin like growth factor 2 mRNA binding protein 3	CT98,IMP-3,IMP3,KOC,KOC1,VICKZ3
Pattern	GSHG0028908	TOP3B	Exon Cassette	e2	up	1.51	0.0409	chr22:21975640-21982796	DNA topoisomerase III beta	TOP3B1
Pattern	GSHG0010191	AAAS	Exon Cassette	e6	down	1.5	0.000866	chr12:53314298-53315140	aladin WD repeat nucleoporin	AAA,AAASb,ADRACALA,ADRACALIN,ALADIN,GL003
Pattern	GSHG0027952	APP	Exon Cassette	e11	down	1.5	0.00156	chr21:25982344-26022042	amyloid beta precursor protein	AAA,ABETA,ABPP,AD1,alpha-sAPP,APPI,CTFgamma,CVAP,PN-II,PN2,preA4
Pattern	GSHG0002195	UBXN11	Exon Cassette	e10	down	1.5	0.0155	chr1:26285823-26296995	UBX domain protein 11	COA-1,PP2243,SOC,SOCI,UBXD5
Pattern	GSHG0046967	ATP11C	Internal Exon Deletion	e1	down	1.77	0.0475	chrX:139932016-139933053	ATPase phospholipid transporting 11C	ATPIG,ATPIQ,HACXL
Pattern	GSHG0005519	NSMCE4A	Internal Exon Deletion	e2	up	1.51	0.00808	chr10:121974004-121974788	NSE4 homolog A, SMC5-SMC6 complex component	C10orf86,NS4EA,NSE4A
Pattern+Exon	GSHG0002553	DEPDC1	Intron Retention	i9	down	2.8	4.57e-05	chr1:68481440-68482897	DEP domain containing 1	DEP.8,DEPDC1-V2,DEPDC1A,SDP35
Pattern+Exon	GSHG0003061	TPM3	Intron Retention	i11	down	2.42	0.0282	chr1:154170649-154171488	tropomyosin 3	CAPM1,CFTD,HEL-189,HEL-S-82p,hscp30,NEM1,OK/SW-cl.5,TM-5,TM3,TM30,TM30nm,TM5,TPM3nu,TPMsk3,TRK
Pattern+Exon	GSHG0046499	SLC35A2	Intron Retention	i6	down	2.39	0.00562	chrX:48903182-48905482	solute carrier family 35 member A2	CDG2M,CDGX,UDP-Gal-Tr,UGALT,UGAT,UGT,UGT1,UGT2,UGTL
Pattern	GSHG0044257	SIGMAR1	Intron Retention	i1	down	2.25	0.0279	chr9:34637220-34637809	sigma non-opioid intracellular receptor 1	ALS16,DSMA2,hSigmaR1,OPRS1,SIG-1R,sigma1R,SR-BP,SR-BP1,SRBP
Pattern	GSHG0019639	WBP2	Intron Retention	i6-i7	down	1.93	0.0119	chr17:75847487-75848662	WW domain binding protein 2	DFNB107,GRAMD6,WBP-2
Pattern	GSHG0019198	MED1	Intron Retention	i17	down	1.9	0.0262	chr17:39404285-39410721	mediator complex subunit 1	CRSP1,CRSP200,DRIP205,DRIP230,PBP,PPARBP,PPARGBP,RB18A,TRAP220,TRIP2
Pattern	GSHG0015325	FAM219B	Intron Retention	i4	up	1.77	0.019	chr15:74904660-74905039	family with sequence similarity 219 member B	C15orf17
Pattern+Exon	GSHG0026029	RBMS1	Intron Retention	i11	up	1.65	0.0343	chr2:160281314-160282304	RNA binding motif single stranded interacting protein 1	C2orf12,HCC-4,MSSP,MSSP-1,MSSP-2,MSSP-3,SCR2,YC1
Pattern	GSHG0031322	NPRL2	Intron Retention	i2	down	1.63	0.0232	chr3:50349386-50350022	NPR2 like, GATOR1 complex subunit	FFEVF2,NPR2,NPR2L,TUSC4
Pattern	GSHG0010025	CAPRIN2	Intron Retention	i16	up	1.6	0.0497	chr12:30714959-30715503	caprin family member 2	C1QDC1,EEG-1,EEG1,RNG140
Pattern	GSHG0007055	ARFIP2	Intron Retention	i5	down	1.58	0.00905	chr11:6478579-6478959	ADP ribosylation factor interacting protein 2	POR1
Pattern	GSHG0002377	HYI	Intron Retention	i3	down	1.57	0.0109	chr1:43452903-43453497	hydroxypyruvate isomerase (putative)	HT036
Pattern	GSHG0017144	CDIPT	Intron Retention	i1	down	1.57	0.0472	chr16:29862586-29863734	CDP-diacylglycerol--inositol 3-phosphatidyltransferase	PIS,PIS1
Pattern	GSHG0038167	RPL17	Intron Retention	i4-i6	up	1.56	0.0344	chr18:49490793-49491584	ribosomal protein L17	L17,PD-1,RPL23
Pattern	GSHG0008379	TMEM218	Intron Retention	i4	up	1.53	0.0358	chr11:125102132-125102809	transmembrane protein 218	JBTS39
Pattern+Exon	GSHG0029398	HDAC10	Intron Retention	i8	up	1.5	0.0188	chr22:50248831-50249168	histone deacetylase 10	HD10
Pattern+Exon	GSHG0011840	DOCK9	Mutually Exclusive Exons	e43/e44	up (e43)	3.15	0.000597	chr13:98837494-98848639	dedicator of cytokinesis 9	ZIZ1,ZIZIMIN1
Pattern+Exon	GSHG0046967	ATP11C	Mutually Exclusive Exons	e31/e32	up (e31)	2.73	3.19e-05	chrX:139726347-139738069	ATPase phospholipid transporting 11C	ATPIG,ATPIQ,HACXL
Pattern+Exon	GSHG0045225	RAPGEF1	Mutually Exclusive Exons	e15-e16/e17	up (e15)	2.61	0.00102	chr9:131602061-131621998	Rap guanine nucleotide exchange factor 1	C3G,GRF2
Pattern+Exon	GSHG0008104	SYTL2	Mutually Exclusive Exons	e12-e13/e14	up (e14)	2.38	0.000117	chr11:85709331-85718843	synaptotagmin like 2	CHR11SYT,EXO4,PPP1R151,SGA72M,SLP2,SLP2A
Pattern+Exon	GSHG0015289	PKM	Mutually Exclusive Exons	e13/e14	up (e13)	2.36	0.000522	chr15:72200474-72206880	pyruvate kinase M1/2	CTHBP,HEL-S-30,OIP3,p58,PK3,PKM2,TCB,THBP1
Pattern+Exon	GSHG0035772	MACROH2A1	Mutually Exclusive Exons	e7/e8	up (e7)	1.98	0.000877	chr5:135345968-135360607	macroH2A.1 histone	H2A.y,H2A/y,H2AF12M,H2AFY,MACROH2A1.1,macroH2A1.2,mH2A1
Pattern+Exon	GSHG0032134	DLG1	Mutually Exclusive Exons	e24/e25	up (e25)	1.69	0.000629	chr3:197069219-197081117	discs large MAGUK scaffold protein 1	DLGH1,hdlg,SAP-97,SAP97
Pattern	GSHG0017295	PSME3IP1	Mutually Exclusive Exons	e3/e4	up (e3)	1.56	0.0293	chr16:57173728-57186116	proteasome activator subunit 3 interacting protein 1	C16orf94,CDA018,CDA10,FAM192A,NIP30,PIP30
Pattern+Exon	GSHG0036005	FBXW11	Mutually Exclusive Exons	e4/e5	up (e4)	1.51	0.0116	chr5:171910572-171997051	F-box and WD repeat domain containing 11	BTRC2,BTRCP2,Fbw11,FBW1B,FBXW1B,Hos,NEDJED
Exon	GSHG0006206	CTNND1	unknown	i20	up	12.68	0.00695	chr11:57815501-57815914	catenin delta 1	BCDS2,CAS,CTNND,p120,p120(CAS),p120(CTN),P120CAS,P120CTN
Exon	GSHG0000832	PTBP2	unknown	i15	down	8.33	0.000737	chr1:96813107-96813272	polypyrimidine tract binding protein 2	brPTB,nPTB,PTBLP
Exon	GSHG0000450	MACF1	unknown	i42	down	7.79	0.0457	chr1:39340718-39340803	microtubule actin crosslinking factor 1	ABP620,ACF7,KIAA0754,LIS9,Lnc-PMIF,MACF,OFC4
Exon	GSHG0011245	FARP1	unknown	i15	up	6.29	2.27e-05	chr13:98395477-98409337	FERM, ARH/RhoGEF and pleckstrin domain protein 1	CDEP,FARP1-IT1,PLEKHC2,PPP1R75
Exon	GSHG0000832	PTBP2	unknown	i14	down	6.26	0.000594	chr1:96812929-96813028	polypyrimidine tract binding protein 2	brPTB,nPTB,PTBLP
Exon	GSHG0004742	FRMD4A	unknown	e32	up	6.13	0.000984	chr10:13651902-13651973	FERM domain containing 4A	bA295P9.4,CCAFCA,FRMD4
Exon	GSHG0005311	MYOF	unknown	i18	up	5.49	9.82e-06	chr10:93389154-93392915	myoferlin	FER1L3,HAE7
Exon	GSHG0000450	MACF1	unknown	e44	down	5.29	0.0084	chr1:39346977-39347210	microtubule actin crosslinking factor 1	ABP620,ACF7,KIAA0754,LIS9,Lnc-PMIF,MACF,OFC4
Exon	GSHG0000450	MACF1	unknown	e41	down	5.28	0.00743	chr1:39337182-39337331	microtubule actin crosslinking factor 1	ABP620,ACF7,KIAA0754,LIS9,Lnc-PMIF,MACF,OFC4
Exon	GSHG0000505	ST3GAL3	unknown	e16	up	5.02	0.0218	chr1:43900749-43900833	ST3 beta-galactoside alpha-2,3-sialyltransferase 3	DEE15,EIEE15,MRT12,SIAT6,ST3GALII,ST3GalIII,ST3N
Exon	GSHG0044865	BICD2	unknown	i7	up	4.65	0.00803	chr9:92713461-92715251	BICD cargo adaptor 2	bA526D8.1,SMALED2,SMALED2A,SMALED2B
Exon	GSHG0014069	HACD3	unknown	e11	down	4.43	0.0473	chr15:65573202-65573212	3-hydroxyacyl-CoA dehydratase 3	B-IND1,BIND1,HSPC121,PTPLAD1
Exon	GSHG0000450	MACF1	unknown	e43	down	4.41	0.0046	chr1:39340804-39340953	microtubule actin crosslinking factor 1	ABP620,ACF7,KIAA0754,LIS9,Lnc-PMIF,MACF,OFC4
Exon	GSHG0033598	WDFY3	unknown	e16	up	4.41	0.0262	chr4:84808333-84808416	WD repeat and FYVE domain containing 3	ALFY,BCHS,MCPH18,ZFYVE25
Exon	GSHG0000450	MACF1	unknown	e42	down	4.3	0.0161	chr1:39340502-39340717	microtubule actin crosslinking factor 1	ABP620,ACF7,KIAA0754,LIS9,Lnc-PMIF,MACF,OFC4
Exon	GSHG0046844	SEPTIN6	unknown	i15	up	4.14	0.00841	chrX:119618786-119619178	septin 6	SEP2,SEPT2,SEPT6
Exon	GSHG0008693	DYRK4	unknown	e5	up	4.11	0.0271	chr12:4590330-4590440	dual specificity tyrosine phosphorylation regulated kinase 4	--
Exon	GSHG0031240	KIF9	unknown	i1	down	4.05	0.0109	chr3:47282385-47282493	kinesin family member 9	--
Exon	GSHG0002553	DEPDC1	unknown	i8	up	3.78	0.000745	chr1:68482897-68483271	DEP domain containing 1	DEP.8,DEPDC1-V2,DEPDC1A,SDP35
Exon	GSHG0045012	EPB41L4B	unknown	e21	down	3.77	0.045	chr9:109203662-109203729	erythrocyte membrane protein band 4.1 like 4B	CG1,EHM2,LULU2
Exon	GSHG0010933	WASF3	unknown	e8	down	3.62	0.000889	chr13:26680035-26680201	WASP family member 3	Brush-1,SCAR3,WAVE3
Exon	GSHG0038484	LRP11	unknown	i7	down	3.61	3.99e-05	chr6:149820703-149826262	LDL receptor related protein 11	bA350J20.3,MANSC3
Exon	GSHG0043305	RECK	unknown	e22	up	3.36	0.00128	chr9:36116985-36117177	reversion inducing cysteine rich protein with kazal motifs	ST15
Exon	GSHG0024305	TMEM87B	unknown	e12	up	3.32	0.0109	chr2:112095228-112095301	transmembrane protein 87B	--
Exon	GSHG0043854	SET	unknown	i9	up	3.32	0.0176	chr9:128692766-128692867	SET nuclear proto-oncogene	2PP2A,I2PP2A,IGAAD,IPP2A2,MRD58,PHAPII,TAF-I,TAF-IBETA
Exon	GSHG0037256	STXBP5	unknown	i23	up	3.28	0.0473	chr6:147339239-147339336	syntaxin binding protein 5	LGL3,LLGL3,Nbla04300
Exon	GSHG0043305	RECK	unknown	e19	up	3.22	0.0462	chr9:36109957-36110079	reversion inducing cysteine rich protein with kazal motifs	ST15
Exon	GSHG0031064	GRIP2	unknown	e10	up	3.15	0.002	chr3:14517771-14517896	glutamate receptor interacting protein 2	--
Exon	GSHG0043305	RECK	unknown	e20	up	3.08	0.0198	chr9:36112305-36112476	reversion inducing cysteine rich protein with kazal motifs	ST15
Exon	GSHG0025002	ATG4B	unknown	i1	up	3.06	0.0128	chr2:241637463-241637532	autophagy related 4B cysteine peptidase	APG4B,AUTL1,HsAPG4B
Exon	GSHG0000450	MACF1	unknown	i44	down	2.98	0.0053	chr1:39347211-39349477	microtubule actin crosslinking factor 1	ABP620,ACF7,KIAA0754,LIS9,Lnc-PMIF,MACF,OFC4
Exon	GSHG0027043	LIME1 // ZGPAT	unknown	i13	up	2.98	0.0135	chr20:63738500-63738597	Lck interacting transmembrane adaptor 1 // zinc finger CCCH-type and G-patch domain containing	dJ583P15.4,GPATC6,GPATCH6,KIAA1847,LIME,ZC3H9,ZC3HDC9,ZIP
Exon	GSHG0043305	RECK	unknown	e25	up	2.97	0.0107	chr9:36121533-36121688	reversion inducing cysteine rich protein with kazal motifs	ST15
Exon	GSHG0017335	TRADD	unknown	i2	up	2.96	0.00596	chr16:67155654-67156508	TNFRSF1A associated via death domain	Hs.89862
Exon	GSHG0024560	MAP3K20	unknown	e18	down	2.95	0.00374	chr2:173239404-173239496	mitogen-activated protein kinase kinase kinase 20	AZK,CNM6,MLK7,mlklak,MLT,MLTK,MLTKalpha,MLTKbeta,MRK,pk,SFMMP,ZAK
Exon	GSHG0043935	COL5A1	unknown	e68	up	2.95	0.0248	chr9:134830108-134830176	collagen type V alpha 1 chain	EDSC,EDSCL1,FMDMF
Exon	GSHG0028894	PI4KAP2	unknown	i12	up	2.92	0.0212	chr22:21477915-21477995	phosphatidylinositol 4-kinase alpha pseudogene 2	--
Exon	GSHG0031860	PFN2	unknown	i2	up	2.9	7.01e-06	chr3:149966586-149968356	profilin 2	D3S1319E,PFL
Exon	GSHG0039528	ASL	unknown	i17	up	2.9	0.000454	chr7:66092664-66092767	argininosuccinate lyase	ASAL
Exon	GSHG0024560	MAP3K20	unknown	e19	down	2.9	0.00439	chr2:173258699-173258815	mitogen-activated protein kinase kinase kinase 20	AZK,CNM6,MLK7,mlklak,MLT,MLTK,MLTKalpha,MLTKbeta,MRK,pk,SFMMP,ZAK
Exon	GSHG0002195	UBXN11	unknown	i16	up	2.89	0.0446	chr1:26282569-26282647	UBX domain protein 11	COA-1,PP2243,SOC,SOCI,UBXD5
Exon	GSHG0009062	PCBP2	unknown	i14	up	2.88	0.00167	chr12:53471808-53479405	poly(rC) binding protein 2	hnRNP-E2,HNRNPE2,HNRPE2
Exon	GSHG0024560	MAP3K20	unknown	e15	down	2.82	0.0023	chr2:173232192-173232222	mitogen-activated protein kinase kinase kinase 20	AZK,CNM6,MLK7,mlklak,MLT,MLTK,MLTKalpha,MLTKbeta,MRK,pk,SFMMP,ZAK
Exon	GSHG0031265	COL7A1	unknown	i10	up	2.81	0.00282	chr3:48592014-48592100	collagen type VII alpha 1 chain	EBD1,EBDCT,EBR1,NDNC8
Exon	GSHG0002273	PHC2	unknown	e11	down	2.81	0.0172	chr1:33354400-33354565	polyhomeotic homolog 2	EDR2,HPH2,PH2
Exon	GSHG0024560	MAP3K20	unknown	e20	down	2.79	0.000716	chr2:173261063-173261137	mitogen-activated protein kinase kinase kinase 20	AZK,CNM6,MLK7,mlklak,MLT,MLTK,MLTKalpha,MLTKbeta,MRK,pk,SFMMP,ZAK
Exon	GSHG0004548	PLEKHA1	unknown	i18	down	2.78	0.00315	chr10:122428317-122429623	pleckstrin homology domain containing A1	TAPP1
Exon	GSHG0047690	EFCAB13	unknown	e19	up	2.76	0.0133	chr17:47402132-47402203	EF-hand calcium binding domain 13	C17orf57
Exon	GSHG0024560	MAP3K20	unknown	e14	down	2.75	0.000688	chr2:173229689-173229733	mitogen-activated protein kinase kinase kinase 20	AZK,CNM6,MLK7,mlklak,MLT,MLTK,MLTKalpha,MLTKbeta,MRK,pk,SFMMP,ZAK
Exon	GSHG0046268	PLXNA3	unknown	i22	up	2.74	0.0156	chrX:154468225-154468302	plexin A3	6.3,HSSEXGENE,PLXN3,PLXN4,XAP-6
Exon	GSHG0024560	MAP3K20	unknown	e21	down	2.73	0.000175	chr2:173263745-173263895	mitogen-activated protein kinase kinase kinase 20	AZK,CNM6,MLK7,mlklak,MLT,MLTK,MLTKalpha,MLTKbeta,MRK,pk,SFMMP,ZAK
Exon	GSHG0006941	ANO9	unknown	i7	up	2.72	0.0267	chr11:430179-430267	anoctamin 9	PIG5,TMEM16J,TP53I5
Exon	GSHG0045012	EPB41L4B	unknown	e20	down	2.71	0.0312	chr9:109207923-109208048	erythrocyte membrane protein band 4.1 like 4B	CG1,EHM2,LULU2
Exon	GSHG0016053	TSC2	unknown	i19	down	2.7	0.0186	chr16:2071617-2071783	TSC complex subunit 2	LAM,PPP1R160,TSC4
Exon	GSHG0018622	AFMID	unknown	i9	up	2.7	0.0268	chr17:78205519-78205602	arylformamidase	FKF,KF,KFA
Exon	GSHG0024560	MAP3K20	unknown	e16	down	2.69	0.000505	chr2:173232320-173232459	mitogen-activated protein kinase kinase kinase 20	AZK,CNM6,MLK7,mlklak,MLT,MLTK,MLTKalpha,MLTKbeta,MRK,pk,SFMMP,ZAK
Exon	GSHG0024560	MAP3K20	unknown	e17	down	2.69	0.0043	chr2:173238373-173238435	mitogen-activated protein kinase kinase kinase 20	AZK,CNM6,MLK7,mlklak,MLT,MLTK,MLTKalpha,MLTKbeta,MRK,pk,SFMMP,ZAK
Exon	GSHG0018865	CTC1	unknown	i8	up	2.68	0.0429	chr17:8234926-8235051	CST telomere replication complex component 1	AAF-132,AAF132,C17orf68,CRMCC,tmp494178
Exon	GSHG0024560	MAP3K20	unknown	i15	down	2.67	0.0047	chr2:173232223-173232319	mitogen-activated protein kinase kinase kinase 20	AZK,CNM6,MLK7,mlklak,MLT,MLTK,MLTKalpha,MLTKbeta,MRK,pk,SFMMP,ZAK
Exon	GSHG0040361	HOXA3 // HOXA5	unknown	i9	down	2.67	0.0312	chr7:27122642-27122868	homeobox A3 // homeobox A5	HOX1,HOX1.3,HOX1C,HOX1E
Exon	GSHG0007933	PC	unknown	i20	up	2.65	0.00258	chr11:66850464-66850672	pyruvate carboxylase	PCB
Exon	GSHG0014043	TPM1	unknown	i12	up	2.63	0.00238	chr15:63064143-63065895	tropomyosin 1	C15orf13,CMD1Y,CMH3,HEL-S-265,HTM-alpha,LVNC9,TMSA
Exon	GSHG0043305	RECK	unknown	e23	up	2.62	0.00568	chr9:36118757-36118967	reversion inducing cysteine rich protein with kazal motifs	ST15
Exon	GSHG0000920	RBM15	unknown	e5	up	2.61	0.033	chr1:110355876-110356031	RNA binding motif protein 15	OTT,OTT1,SPEN
Exon	GSHG0043898	LAMC3	unknown	i27	up	2.61	0.0454	chr9:131087623-131087717	laminin subunit gamma 3	OCCM
Exon	GSHG0000101	PER3	unknown	i1	up	2.61	0.0492	chr1:7784469-7784653	period circadian regulator 3	FASPS3,GIG13
Exon	GSHG0022172	ATP8B3	unknown	e23	up	2.6	0.0336	chr19:1789889-1789988	ATPase phospholipid transporting 8B3	ATPIK
Exon	GSHG0011231	MBNL2	unknown	i12	up	2.58	0.00251	chr13:97357636-97365135	muscleblind like splicing regulator 2	MBLL,MBLL39,PRO2032
Exon	GSHG0043305	RECK	unknown	e24	up	2.58	0.0113	chr9:36120663-36120736	reversion inducing cysteine rich protein with kazal motifs	ST15
Exon	GSHG0029948	NBEAL2	unknown	i5	up	2.56	0.00268	chr3:46989167-46989259	neurobeachin like 2	BDPLT4,GPS
Exon	GSHG0022172	ATP8B3	unknown	e29	up	2.56	0.00497	chr19:1784818-1784945	ATPase phospholipid transporting 8B3	ATPIK
Exon	GSHG0041553	NRG1	unknown	e14	down	2.55	0.0214	chr8:32754372-32754474	neuregulin 1	ARIA,GGF,GGF2,HGL,HRG,HRG1,HRGA,MST131,MSTP131,NDF,NRG1-IT2,SMDF
Exon	GSHG0028820	CBX5	unknown	i2	down	2.54	0.00212	chr12:54259354-54259507	chromobox 5	HEL25,HP1,HP1A
Exon	GSHG0007134	CYP2R1	unknown	i1	up	2.54	0.043	chr11:14891671-14891979	cytochrome P450 family 2 subfamily R member 1	--
Exon	GSHG0011231	MBNL2	unknown	i13	up	2.53	0.00023	chr13:97365172-97366458	muscleblind like splicing regulator 2	MBLL,MBLL39,PRO2032
Exon	GSHG0026761	ACSS2	unknown	i20	up	2.53	0.0206	chr20:34926952-34927086	acyl-CoA synthetase short chain family member 2	ACAS2,ACECS,AceCS1,ACS,ACSA,dJ1161H23.1
Exon	GSHG0034179	TRIO	unknown	i50	up	2.51	0.00574	chr5:14488261-14488447	trio Rho guanine nucleotide exchange factor	ARHGEF23,MEBAS,MRD44,MRD63,tgat
Exon	GSHG0043305	RECK	unknown	e14	up	2.51	0.00919	chr9:36100331-36100543	reversion inducing cysteine rich protein with kazal motifs	ST15
Exon	GSHG0003829	TASOR2	unknown	e6	up	2.51	0.0211	chr10:5720260-5720397	transcription activation suppressor family member 2	bA318E3.2,C10orf18,FAM208B
Exon	GSHG0022813	U2AF1L4	unknown	i1	up	2.5	0.0126	chr19:35745212-35745346	U2 small nuclear RNA auxiliary factor 1 like 4	U2AF1-RS3,U2AF1L3,U2AF1L3V1,U2AF1RS3,U2af26
Exon	GSHG0036796	TJAP1	unknown	i12	up	2.47	0.0203	chr6:43503509-43503622	tight junction associated protein 1	PILT,TJP4
Exon	GSHG0024479	RIF1	unknown	e40	up	2.47	0.0414	chr2:151495229-151495326	replication timing regulatory factor 1	--
Exon	GSHG0033220	HAUS3 // POLN	unknown	e16	up	2.45	0.0405	chr4:2173954-2174018	HAUS augmin like complex subunit 3 // DNA polymerase nu	C4orf15,dgt3,IT1,POL4P
Exon	GSHG0002072	CROCC	unknown	i32	down	2.42	0.041	chr1:16965893-16965998	ciliary rootlet coiled-coil, rootletin	ROLT,TAX1BP2
Exon	GSHG0002668	BCAR3	unknown	e2	up	2.4	0.0126	chr1:93845566-93845711	BCAR3 adaptor protein, NSP family member	AND-34,MIG7,NSP2,SH2D3B
Exon	GSHG0018509	ARSG	unknown	e14	up	2.4	0.0456	chr17:68401360-68401450	arylsulfatase G	USH4
Exon	GSHG0037243	UTRN	unknown	e69	down	2.39	0.00769	chr6:144827348-144827386	utrophin	DMDL,DRP,DRP1
Exon	GSHG0001894	C1orf159	unknown	i4	up	2.39	0.0279	chr1:1091374-1091470	chromosome 1 open reading frame 159	--
Exon	GSHG0005397	MRPL43	unknown	i5	up	2.38	0.00643	chr10:100983817-100983946	mitochondrial ribosomal protein L43	bMRP36a,L43mt,MRP-L43
Exon	GSHG0019124	MYO18A	unknown	i50	down	2.36	0.00758	chr17:29082438-29085602	myosin XVIIIA	MAJN,MYSPDZ,SP-R210,SPR210,TIAF1
Exon	GSHG0040894	TRAPPC14	unknown	i2	up	2.34	0.0131	chr7:100157762-100157841	trafficking protein particle complex subunit 14	C7orf43,MAP11,MCPH25
Exon	GSHG0012934	SIX4	unknown	e6	up	2.32	0.0328	chr14:60717978-60718007	SIX homeobox 4	AREC3
Exon	GSHG0041553	NRG1	unknown	e15	down	2.31	0.000327	chr8:32756403-32756529	neuregulin 1	ARIA,GGF,GGF2,HGL,HRG,HRG1,HRGA,MST131,MSTP131,NDF,NRG1-IT2,SMDF
Exon	GSHG0020972	ABCA7	unknown	i32	down	2.3	0.0123	chr19:1056244-1056329	ATP binding cassette subfamily A member 7	ABCA-SSN,ABCX,AD9
Exon	GSHG0022172	ATP8B3	unknown	e25	up	2.28	0.00425	chr19:1788896-1789119	ATPase phospholipid transporting 8B3	ATPIK
Exon	GSHG0034057	EXOC3	unknown	e15	up	2.28	0.0377	chr5:468870-468942	exocyst complex component 3	SEC6,SEC6L1,Sec6p
Exon	GSHG0006206	CTNND1	unknown	i21	up	2.27	0.00272	chr11:57816002-57816296	catenin delta 1	BCDS2,CAS,CTNND,p120,p120(CAS),p120(CTN),P120CAS,P120CTN
Exon	GSHG0021754	MARK4	unknown	i3	down	2.27	0.0102	chr19:45263167-45263318	microtubule affinity regulating kinase 4	MARK4L,MARK4S,MARKL1,MARKL1L,PAR-1D
Exon	GSHG0022146	TMEM259	unknown	i6	up	2.26	0.00101	chr19:1011798-1011890	transmembrane protein 259	ASBABP1,C19orf6,MBRL,MEMBRALIN,R32184_3
Exon	GSHG0017798	MINK1	unknown	i22	up	2.26	0.0174	chr17:4893310-4893433	misshapen like kinase 1	B55,MAP4K6,MINK,YSK2,ZC3
Exon	GSHG0001731	COQ8A	unknown	i18	up	2.25	0.00328	chr1:226983634-226983760	coenzyme Q8A	ADCK3,ARCA2,CABC1,COQ10D4,COQ8,SCAR9
Exon	GSHG0008018	ARAP1	unknown	i22	up	2.25	0.0414	chr11:72697649-72697909	ArfGAP with RhoGAP domain, ankyrin repeat and PH domain 1	CENTD2,cnt-d2
Exon	GSHG0016039	CRAMP1	unknown	i12	up	2.24	0.0377	chr16:1662672-1662760	cramped chromatin regulator homolog 1	CRAMP1L,HN1L,TCE4
Exon	GSHG0034773	ANKHD1	unknown	e32	up	2.24	0.0421	chr5:140532973-140532987	ankyrin repeat and KH domain containing 1	MASK,MASK1,PP2500,VBARP
Exon	GSHG0047690	EFCAB13	unknown	e23	up	2.23	0.00469	chr17:47412773-47412916	EF-hand calcium binding domain 13	C17orf57
Exon	GSHG0012496	EVL	unknown	i12	up	2.23	0.0225	chr14:100137645-100137739	Enah/Vasp-like	RNB6
Exon	GSHG0000125	CENPS	unknown	i1	up	2.23	0.031	chr1:10430569-10430749	centromere protein S	APITD1,CENP-S,FAAP16,MHF1
Exon	GSHG0020979	CIRBP	unknown	i7	up	2.22	0.000953	chr19:1273173-1274648	cold inducible RNA binding protein	CIRP
Exon	GSHG0041814	LRRCC1	unknown	i17	down	2.22	0.0268	chr8:85138244-85138337	leucine rich repeat and coiled-coil centrosomal protein 1	CLERC,CLERK,SAP2,VFL1
Exon	GSHG0005927	WEE1	unknown	i1	down	2.22	0.0299	chr11:9574510-9574686	WEE1 G2 checkpoint kinase	WEE1A,WEE1hu
Exon	GSHG0048459	C3orf52	unknown	e9	up	2.22	0.0337	chr3:112119469-112119562	chromosome 3 open reading frame 52	TTMP
Exon	GSHG0006501	INPPL1	unknown	i9	up	2.22	0.0406	chr11:72230272-72230361	inositol polyphosphate phosphatase like 1	OPSMD,SHIP2
Exon	GSHG0000364	TINAGL1	unknown	i10	down	2.22	0.0484	chr1:31585341-31585439	tubulointerstitial nephritis antigen like 1	ARG1,LCN7,LIECG3,TINAGRP
Exon	GSHG0002553	DEPDC1	unknown	i7	up	2.21	0.00117	chr1:68483305-68483948	DEP domain containing 1	DEP.8,DEPDC1-V2,DEPDC1A,SDP35
Exon	GSHG0025166	SLC5A6	unknown	i18	up	2.21	0.00177	chr2:27201113-27201348	solute carrier family 5 member 6	NERIB,SMVT
Exon	GSHG0047955	MDP1	unknown	i1	up	2.21	0.0046	chr14:24215797-24215917	magnesium dependent phosphatase 1	FN6PASE,MDP-1
Exon	GSHG0028866	TRMT2A	unknown	i11	up	2.21	0.00922	chr22:20112794-20112909	tRNA methyltransferase 2 homolog A	HTF9C
Exon	GSHG0019112	KIAA0100	unknown	i19	up	2.21	0.0229	chr17:28633751-28633893	KIAA0100	BCOX,BCOX1,CT101,FMP27
Exon	GSHG0043305	RECK	unknown	e17	up	2.21	0.0286	chr9:36107976-36108164	reversion inducing cysteine rich protein with kazal motifs	ST15
Exon	GSHG0002123	HP1BP3	unknown	i12	up	2.2	0.00664	chr1:20755404-20755996	heterochromatin protein 1 binding protein 3	HP1-BP74,HP1BP74
Exon	GSHG0048850	VPS28	unknown	i2	up	2.2	0.0215	chr8:144426611-144426907	VPS28 subunit of ESCRT-I	--
Exon	GSHG0045012	EPB41L4B	unknown	e26	down	2.2	0.0383	chr9:109182728-109182796	erythrocyte membrane protein band 4.1 like 4B	CG1,EHM2,LULU2
Exon	GSHG0031309	MST1R	unknown	i2	down	2.19	0.0207	chr3:49898995-49899073	macrophage stimulating 1 receptor	CD136,CDw136,NPCA3,PTK8,RON,SEA
Exon	GSHG0010619	CIT	unknown	i38	down	2.16	0.000952	chr12:119710620-119712176	citron rho-interacting serine/threonine kinase	CITK,CRIK,MCPH17,STK21
Exon	GSHG0001706	CAPN2	unknown	i12	down	2.16	0.000981	chr1:223759482-223761580	calpain 2	CANP2,CANPL2,CANPml,mCANP
Exon	GSHG0048354	MAP4K1	unknown	e5	down	2.15	0.0318	chr19:38614389-38614444	mitogen-activated protein kinase kinase kinase kinase 1	HPK1
Exon	GSHG0038100	DST	unknown	e41	down	2.14	5.58e-05	chr6:56617985-56620714	dystonin	BP240,BPA,BPAG1,CATX-15,CATX15,D6S1101,DMH,DT,EBS3,EBSB2,HSAN6,MACF2
Exon	GSHG0006221	FAM111A	unknown	i2	up	2.14	0.0136	chr11:59143305-59143496	FAM111 trypsin like peptidase A	GCLEB,KCS2
Exon	GSHG0003428	DENND1B	unknown	e4	up	2.14	0.0199	chr1:197715030-197715073	DENN domain containing 1B	C1ORF18,C1orf218,FAM31B
Exon	GSHG0013666	CCNDBP1	unknown	i5	up	2.14	0.0258	chr15:43190152-43190324	cyclin D1 binding protein 1	DIP1,GCIP,HHM
Exon	GSHG0009482	SUDS3	unknown	e9	up	2.14	0.0326	chr12:118401983-118402004	SDS3 homolog, SIN3A corepressor complex component	SAP45,SDS3
Exon	GSHG0019436	SPAG9	unknown	i29	down	2.13	0.00155	chr17:50975901-50977106	sperm associated antigen 9	CT89,HLC-6,HLC4,HLC6,JIP-4,JIP4,JLP,PHET,PIG6
Exon	GSHG0024133	MAP4K4	unknown	i21	up	2.12	0.000361	chr2:101867319-101869621	mitogen-activated protein kinase kinase kinase kinase 4	FLH21957,HEL-S-31,HGK,MEKKK4,NIK
Exon	GSHG0001079	PRPF3	unknown	i13	up	2.12	0.000419	chr1:150344262-150344433	pre-mRNA processing factor 3	HPRP3,HPRP3P,PRP3,Prp3p,RP18,SNRNP90
Exon	GSHG0006106	ACCS	unknown	i12	up	2.12	0.00294	chr11:44081066-44081178	1-aminocyclopropane-1-carboxylate synthase homolog (inactive)	ACS,PHACS
Exon	GSHG0041553	NRG1	unknown	e16	down	2.12	0.00549	chr8:32759306-32759436	neuregulin 1	ARIA,GGF,GGF2,HGL,HRG,HRG1,HRGA,MST131,MSTP131,NDF,NRG1-IT2,SMDF
Exon	GSHG0017413	AP1G1	unknown	i7	up	2.12	0.044	chr16:71773053-71773219	adaptor related protein complex 1 subunit gamma 1	ADTG,CLAPG1,USRISD
Exon	GSHG0038100	DST	unknown	i104	down	2.11	0.00133	chr6:56468999-56469881	dystonin	BP240,BPA,BPAG1,CATX-15,CATX15,D6S1101,DMH,DT,EBS3,EBSB2,HSAN6,MACF2
Exon	GSHG0009213	SLC35E3	unknown	i2	down	2.11	0.00196	chr12:68748041-68748078	solute carrier family 35 member E3	BLOV1
Exon	GSHG0045213	FNBP1	unknown	e19	down	2.11	0.00709	chr9:129893882-129893930	formin binding protein 1	FBP17
Exon	GSHG0028550	SMTN	unknown	i21	up	2.11	0.0174	chr22:31095610-31095851	smoothelin	--
Exon	GSHG0008976	TMEM106C	unknown	i3	up	2.11	0.0261	chr12:47965346-47965837	transmembrane protein 106C	--
Exon	GSHG0000303	CNKSR1	unknown	i10	up	2.11	0.0281	chr1:26184142-26184213	connector enhancer of kinase suppressor of Ras 1	CNK,CNK1
Exon	GSHG0043305	RECK	unknown	e12	up	2.1	0.000339	chr9:36087694-36087961	reversion inducing cysteine rich protein with kazal motifs	ST15
Exon	GSHG0047555	VPS52	unknown	i4	up	2.1	0.0111	chr6:33269557-33269742	VPS52 subunit of GARP complex	ARE1,dJ1033B10.5,SAC2,SACM2L
Exon	GSHG0043305	RECK	unknown	e13	up	2.1	0.0117	chr9:36091164-36091343	reversion inducing cysteine rich protein with kazal motifs	ST15
Exon	GSHG0046403	ACOT9	unknown	e2	up	2.1	0.0433	chrX:23762436-23762581	acyl-CoA thioesterase 9	ACATE2,CGI-16,MT-ACT48,MTACT48
Exon	GSHG0001186	ADAM15	unknown	i10	up	2.09	0.00587	chr1:155056250-155056385	ADAM metallopeptidase domain 15	MDC15
Exon	GSHG0032132	MELTF	unknown	e11	down	2.09	0.00935	chr3:197010697-197010793	melanotransferrin	CD228,MAP97,MFI2,MTf,MTF1
Exon	GSHG0025004	ING5	unknown	i5	up	2.09	0.0486	chr2:241702987-241703017	inhibitor of growth family member 5	p28ING5
Exon	GSHG0007849	MACROD1	unknown	i10	up	2.08	0.00217	chr11:63998687-63998836	mono-ADP ribosylhydrolase 1	LRP16
Exon	GSHG0026216	HSPD1	unknown	i1	up	2.08	0.0183	chr2:197500088-197500158	heat shock protein family D (Hsp60) member 1	CPN60,GROEL,HLD4,HSP-60,HSP60,HSP65,HuCHA60,SPG13
Exon	GSHG0019306	MPP3	unknown	e18	up	2.08	0.0338	chr17:43814010-43814090	MAGUK p55 scaffold protein 3	DLG3
Exon	GSHG0022172	ATP8B3	unknown	e28	up	2.07	0.000414	chr19:1785158-1785296	ATPase phospholipid transporting 8B3	ATPIK
Exon	GSHG0021825	KCNJ14 // GRWD1	unknown	e12	up	2.07	0.00239	chr19:48461670-48462438	potassium inwardly rectifying channel subfamily J member 14 // glutamate rich WD repeat containing 1	CDW4,GRWD,IRK4,KIR2.4,RRB1,WDR28
Exon	GSHG0018865	CTC1	unknown	i23	up	2.07	0.0104	chr17:8227028-8227816	CST telomere replication complex component 1	AAF-132,AAF132,C17orf68,CRMCC,tmp494178
Exon	GSHG0043305	RECK	unknown	e15	up	2.07	0.0161	chr9:36102094-36102230	reversion inducing cysteine rich protein with kazal motifs	ST15
Exon	GSHG0022373	YIPF2	unknown	i8	up	2.07	0.038	chr19:10923407-10923493	Yip1 domain family member 2	FinGER2
Exon	GSHG0001906	INTS11	unknown	i17	up	2.06	0.00162	chr1:1312368-1312438	integrator complex subunit 11	CPSF3L,CPSF73L,INT11,RC-68,RC68
Exon	GSHG0000010	AGRN	unknown	i21	up	2.05	0.0088	chr1:1047455-1047572	agrin	AGRIN,CMS8,CMSPPD
Exon	GSHG0024390	UGGT1	unknown	e21	down	2.03	0.00196	chr2:128156392-128156415	UDP-glucose glycoprotein glucosyltransferase 1	HUGT1,UGCGL1,UGT1
Exon	GSHG0002273	PHC2	unknown	e5	down	2.03	0.00992	chr1:33372288-33372446	polyhomeotic homolog 2	EDR2,HPH2,PH2
Exon	GSHG0039669	AKAP9	unknown	e5	down	2.03	0.0153	chr7:91992158-91992211	A-kinase anchoring protein 9	AKAP-9,AKAP350,AKAP450,CG-NAP,HYPERION,LQT11,MU-RMS-40.16A,PPP1R45,PRKA9,YOTIAO
Exon	GSHG0048931	HERC2	unknown	i48	down	2.03	0.0465	chr15:28202249-28202345	HECT and RLD domain containing E3 ubiquitin protein ligase 2	D15F37S1,jdf2,MRT38,p528,SHEP1
Exon	GSHG0009133	MYL6	unknown	i2	up	2.02	0.00723	chr12:56158712-56158901	myosin light chain 6	ESMLC,LC17,LC17-GI,LC17-NM,LC17A,LC17B,MLC-3,MLC1SM,MLC3NM,MLC3SM
Exon	GSHG0012756	AP1G2	unknown	i4	up	2.02	0.0102	chr14:23566419-23566560	adaptor related protein complex 1 subunit gamma 2	G2AD
Exon	GSHG0041713	CHD7	unknown	i20	up	2.02	0.0187	chr8:60841755-60841846	chromodomain helicase DNA binding protein 7	CRG,HH5,IS3,KAL5
Exon	GSHG0031322	NPRL2	unknown	i9	up	2.01	0.00321	chr3:50347901-50348122	NPR2 like, GATOR1 complex subunit	FFEVF2,NPR2,NPR2L,TUSC4
Exon	GSHG0047690	EFCAB13	unknown	e22	up	2.01	0.00996	chr17:47409647-47409691	EF-hand calcium binding domain 13	C17orf57
Exon	GSHG0019969	RILP	unknown	i2	up	2.01	0.0349	chr17:1649306-1649410	Rab interacting lysosomal protein	PP10141
Exon	GSHG0014325	UNC45A	unknown	i6	up	2	0.00165	chr15:90935983-90936284	unc-45 myosin chaperone A	GC-UNC45,GCUNC-45,GCUNC45,IRO039700,OOHE,SMAP-1,SMAP1,UNC-45A
Exon	GSHG0020870	KDSR	unknown	i12	up	2	0.0397	chr18:63328319-63328369	3-ketodihydrosphingosine reductase	DHSR,EKVP4,FVT1,SDR35C1

## Sheet: Table S4_Sheet 2
Table S4_related to Figure 4 and Figure 5: Splicing events affected by knockdown of RBFOX2
Analysis Type	GENE STABLE ID	Gene Symbol	Alternative Event Type	Involved exon(s)	Regulation Splicing Index	Splicing-Index Fold-Change	Splicing-Index P-Value	Event Coordinates (hg38)	Gene Name	Aliases and Synonyms
Exon	GSHG0023207	TNNT1	Alter. First Exon	e1	up	17	0.0104	chr19:55149160-55149208	troponin T1, slow skeletal type	ANM,NEM5,STNT,TNT,TNTS
Exon	GSHG0034385	ERBIN	Exon Cassette	e22	up	11.87	0.0233	chr5:66068877-66069020	erbb2 interacting protein	ERBB2IP,HEL-S-78,LAP2
Exon	GSHG0024557	ITGA6	Exon Cassette	e7	down	11.79	0.0156	chr2:172472774-172472890	integrin subunit alpha 6	CD49f,ITGA6B,VLA-6
Exon	GSHG0043276	IL11RA	Alter. First Exon	e3	up	10.85	0.0333	chr9:34653913-34653999	interleukin 11 receptor subunit alpha	CRSDA
Exon	GSHG0001210	LMNA	Alter. First Exon	e1	up	10.52	0.0118	chr1:156082573-156082663	lamin A/C	CDCD1,CDDC,CMD1A,CMT2B1,EMD2,FPL,FPLD,FPLD2,HGPS,IDC,LDP1,LFP,LGMD1B,LMN1,LMNC,LMNL1,MADA,PRO1
Exon	GSHG0008223	EXPH5	Alter. First Exon	e1	up	10.29	0.0115	chr11:108593722-108593767	exophilin 5	EBS4,SLAC2-B,SLAC2B
Pattern+Exon	GSHG0010125	FMNL3	Exon Cassette	e26	down	7.07	0.000151	chr12:49644933-49647009	formin like 3	FHOD3,FRL2,WBP-3,WBP3
Pattern+Exon	GSHG0033414	APBB2	Exon Cassette	e9	down	6.85	0.00297	chr4:40934614-40945070	amyloid beta precursor protein binding family B member 2	FE65L,FE65L1
Pattern+Exon	GSHG0035722	RAPGEF6	Exon Cassette	e25	down	6.73	0.00174	chr5:131446483-131453177	Rap guanine nucleotide exchange factor 6	KIA001LB,PDZ-GEF2,PDZGEF2,RA-GEF-2,RAGEF2
Exon	GSHG0014069	HACD3	unknown	e11	down	6.71	0.00361	chr15:65573202-65573212	3-hydroxyacyl-CoA dehydratase 3	B-IND1,BIND1,HSPC121,PTPLAD1
Exon	GSHG0037432	AFDN	Exon Cassette	e10	up	6.6	0.0233	chr6:167893862-167893906	afadin, adherens junction formation factor	AF6,l-afadin,MLL-AF6,MLLT4
Exon	GSHG0001830	ZBTB18	Alter. First Exon	e2	up	6.44	0.0453	chr1:244051280-244051444	zinc finger and BTB domain containing 18	C2H2-171,MRD22,RP58,TAZ-1,ZNF238
Pattern+Exon	GSHG0046844	SEPTIN6	Alter. Terminal Exon	e15/e17	up (e15)	5.99	0.00207	chrX:119615724-119629508	septin 6	SEP2,SEPT2,SEPT6
Exon	GSHG0032624	EXOC1	Exon Cassette	e11	up	5.99	0.0118	chr4:55888888-55888932	exocyst complex component 1	BM-102,SEC3,SEC3L1,SEC3P
Exon	GSHG0040552	VOPP1	Exon Cassette	e13	up	5.97	0.022	chr7:55478520-55478558	VOPP1 WW domain binding protein	ECOP,GASP,WBP1L2
Exon	GSHG0012641	MARK3	Exon Cassette	e16	down	5.78	0.000317	chr14:103498502-103498528	microtubule affinity regulating kinase 3	CTAK1,KP78,Par-1a,PAR1A,VIPB
Exon	GSHG0048942	TUBA1A	unknown	i1	down	5.66	0.00093	chr12:49188691-49188975	tubulin alpha 1a	B-ALPHA-1,LIS3,TUBA3
Pattern+Exon	GSHG0046844	SEPTIN6	Exon Cassette	e14	up	5.64	0.00408	chrX:119618713-119629508	septin 6	SEP2,SEPT2,SEPT6
Pattern+Exon	GSHG0035848	DIAPH1	Exon Cassette	e2	down	5.61	1.18e-05	chr5:141587042-141619001	diaphanous related formin 1	DFNA1,DIA1,DRF1,hDIA1,LFHL1,mDia1,SCBMS
Exon	GSHG0004464	ADD3	Exon Cassette	e17	up	5.61	0.0236	chr10:110132305-110132400	adducin 3	ADDL,CPSQ3
Exon	GSHG0004442	CNNM2	Exon Cassette	e7	down	5.5	0.0389	chr10:103071774-103071839	cyclin and CBS domain divalent metal cation transport mediator 2	ACDP2,HOMG6,HOMGSMR
Pattern+Exon	GSHG0010045	KIF21A	Exon Cassette	e24	down	5.42	0.00841	chr12:39326264-39330911	kinesin family member 21A	CFEOM1,FEOM1,FEOM3A
Pattern+Exon	GSHG0040331	FAM126A	Exon Cassette	e11	down	5.27	0.00113	chr7:22944448-22960415	family with sequence similarity 126 member A	DRCTNNB1A,HCC,HLD5,HYCC1
Exon	GSHG0004279	CCSER2	Exon Cassette	e13	down	5.27	0.0174	chr10:84499875-84499959	coiled-coil serine rich protein 2	bA486O22.1,FAM190B,Gcap14,KIAA1128
Pattern+Exon	GSHG0004818	ABI1	Exon Cassette	e12	down	5.13	0.000226	chr10:26751598-26765318	abl interactor 1	ABI-1,ABLBP4,E3B1,NAP1BP,SSH3BP,SSH3BP1
Pattern+Exon	GSHG0031938	GOLIM4	Exon Cassette	e7	down	5.12	4.97e-05	chr3:168036836-168041474	golgi integral membrane protein 4	GIMPC,GOLPH4,GPP130,P138
Exon	GSHG0005169	KCNMA1	Exon Cassette	e27	up	5.1	0.00568	chr10:77001406-77001579	potassium calcium-activated channel subfamily M alpha 1	bA205K10.1,BKTM,CADEDS,hSlo,IEG16,KCa1.1,LIWAS,MaxiK,mSLO1,PNKD3,SAKCA,SLO,SLO-ALPHA,SLO1
Exon	GSHG0002288	KIAA0319L	Alter. First Exon	e13	up	5.09	0.0376	chr1:35454613-35454636	KIAA0319 like	AAVR,AAVRL
Pattern+Exon	GSHG0002004	CLSTN1	Exon Cassette	e11	down	5.08	6.87e-06	chr1:9735885-9741256	calsyntenin 1	ALC-ALPHA,alcalpha1,alcalpha2,CDHR12,CST-1,CSTN1,PIK3CD,XB31alpha
Exon	GSHG0026479	KIF1A	Exon Cassette	e44	up	5.05	0.00718	chr2:240728388-240728411	kinesin family member 1A	ATSV,C2orf20,HSN2C,MRD9,NESCAVS,SPG30,UNC104
Pattern+Exon	GSHG0038218	MAP3K7	Exon Cassette	e12	up	4.93	0.000488	chr6:90536337-90547387	mitogen-activated protein kinase kinase kinase 7	CSCF,FMD2,MEKK7,TAK1,TGF1a
Exon	GSHG0034011	FAT1	Exon Cassette	e29	down	4.82	0.000128	chr4:186590367-186590402	FAT atypical cadherin 1	CDHF7,CDHR8,FAT,hFat1,ME5
Exon	GSHG0025410	GFPT1	Exon Cassette	e9	down	4.81	0.041	chr2:69354258-69354311	glutamine--fructose-6-phosphate transaminase 1	CMS12,CMSTA1,GFA,GFAT,GFAT1,GFAT1m,GFPT,GFPT1L,MSLG
Exon	GSHG0011699	ATP7B	Exon Cassette	e14	down	4.79	0.0278	chr13:51947850-51947869	ATPase copper transporting beta	PWD,WC1,WD,WND
Pattern+Exon	GSHG0038377	EPB41L2	Exon Cassette	e18	down	4.71	1.02e-05	chr6:130869563-130885268	erythrocyte membrane protein band 4.1 like 2	4.1-G,4.1G
Pattern+Exon	GSHG0019124	MYO18A	Exon Cassette	e50	down	4.69	0.000606	chr17:29082316-29086577	myosin XVIIIA	MAJN,MYSPDZ,SP-R210,SPR210,TIAF1
Exon	GSHG0025173	ZNF513	unknown	i3	up	4.59	0.00776	chr2:27378371-27378465	zinc finger protein 513	HMFT0656,RP58,Zfp513
Exon	GSHG0000539	MAST2	Exon Cassette	e14	down	4.54	0.0271	chr1:46000959-46000979	microtubule associated serine/threonine kinase 2	MAST205,MTSSK
Exon	GSHG0038377	EPB41L2	unknown	i17	down	4.47	0.00758	chr6:130880206-130880452	erythrocyte membrane protein band 4.1 like 2	4.1-G,4.1G
Exon	GSHG0036073	DOK3	Exon Cassette	e4	down	4.43	0.00901	chr5:177509801-177509851	docking protein 3	DOKL
Exon	GSHG0010665	CAMKK2	Exon Cassette	e17	down	4.4	0.0211	chr12:121244572-121244614	calcium/calmodulin dependent protein kinase kinase 2	CAMKK,CAMKKB
Exon	GSHG0043854	SET	unknown	i9	up	4.23	0.0254	chr9:128692766-128692867	SET nuclear proto-oncogene	2PP2A,I2PP2A,IGAAD,IPP2A2,MRD58,PHAPII,TAF-I,TAF-IBETA
Exon	GSHG0030728	ECT2	Exon Cassette	e6	down	4.21	4.19e-05	chr3:172755483-172755575	epithelial cell transforming 2	ARHGEF31
Exon	GSHG0024941	LRRFIP1	Exon Cassette	e4	down	4.21	0.031	chr2:237714259-237714276	LRR binding FLII interacting protein 1	FLAP-1,FLAP1,FLIIAP1,GCF-2,GCF2,HUFI-1,TRIP
Exon	GSHG0005927	WEE1	unknown	i11	down	4.16	0.00041	chr11:9586857-9588448	WEE1 G2 checkpoint kinase	WEE1A,WEE1hu
Exon	GSHG0036754	NFYA // ADCY10P1	Exon Cassette	e4	down	4.15	0.0183	chr6:41080811-41080897	nuclear transcription factor Y subunit alpha // ADCY10 pseudogene 1	CBF-A,CBF-B,HAP2,NF-YA
Exon	GSHG0031545	CBLB	Exon Cassette	e28	up	4.15	0.0384	chr3:105671023-105671045	Cbl proto-oncogene B	Cbl-b,Nbla00127,RNF56
Exon	GSHG0038377	EPB41L2	unknown	i18	down	4.14	3.65e-05	chr6:130878250-130880142	erythrocyte membrane protein band 4.1 like 2	4.1-G,4.1G
Exon	GSHG0033687	BDH2	Alter. First Exon	e1	down	4.14	0.0277	chr4:103099782-103099859	3-hydroxybutyrate dehydrogenase 2	DHRS6,EFA6R,PRO20933,SDR15C1,UCPA-OR,UNQ6308
Exon	GSHG0008724	TPI1	Alter. Terminal Exon	e10	down	4.11	0.0147	chr12:6871676-6871697	triosephosphate isomerase 1	HEL-S-49,TIM,TPI,TPID
Pattern+Exon	GSHG0008277	CADM1	Exon Cassette	e11	up	4.08	0.0233	chr11:115178644-115209657	cell adhesion molecule 1	BL2,IGSF4,IGSF4A,Necl-2,NECL2,RA175,sgIGSF,ST17,sTSLC-1,SYNCAM,synCAM1,TSLC1
Exon	GSHG0019616	FDXR	unknown	i2	down	3.96	0.0216	chr17:74872133-74872196	ferredoxin reductase	ADR,ADXR,ANOA
Exon	GSHG0012237	SYNE2	Exon Cassette	e118	down	3.93	0.0267	chr14:64215286-64215354	spectrin repeat containing nuclear envelope protein 2	EDMD5,KASH2,Nesp2,Nesprin-2,NUA,NUANCE,SYNE-2,TROPH
Pattern+Exon	GSHG0012806	RALGAPA1	Complex	e19-e20	down	3.84	0.0169	chr14:35686542-35690003	Ral GTPase activating protein catalytic subunit alpha 1	GARNL1,GRIPE,NEDHRIT,p240,RalGAPalpha1,TULIP1
Exon	GSHG0043754	GSN	Exon Cassette	e24	down	3.83	0.00139	chr9:121300056-121300126	gelsolin	ADF,AGEL
Exon	GSHG0005896	ILK	Alter. Terminal Exon	e14	down	3.78	0.0225	chr11:6611904-6611917	integrin linked kinase	HEL-S-28,ILK-1,ILK-2,P59,p59ILK
Exon	GSHG0008551	WNK1	Exon Cassette	e30	down	3.75	0.0447	chr12:904453-904494	WNK lysine deficient protein kinase 1	HSAN2,HSN2,KDP,p65,PPP1R167,PRKWNK1,PSK
Pattern+Exon	GSHG0005318	SORBS1	Exon Cassette	e13	down	3.72	0.00238	chr10:95410633-95422073	sorbin and SH3 domain containing 1	CAP,FLAF2,R85FL,SH3D5,SH3P12,SORB1
Exon	GSHG0039542	RABGEF1 // LOC100996437	unknown	i20	up	3.72	0.0152	chr7:66796734-66796775	RAB guanine nucleotide exchange factor 1 // uncharacterized LOC100996437	rabex-5,RABEX5,RAP1
Exon	GSHG0023963	DOK1	Alter. First Exon	e1	up	3.71	0.0259	chr2:74549026-74549172	docking protein 1	P62DOK,pp62
Pattern+Exon	GSHG0040913	LRCH4	Complex	e22-e22	down	3.67	0.0125	chr7:100574011-100575782	leucine rich repeats and calponin homology domain containing 4	LRN,LRRN1,LRRN4,PP14183
Exon	GSHG0017720	RAB11FIP3	Exon Cassette	e7	down	3.64	0.000147	chr16:491134-491268	RAB11 family interacting protein 3	CART1,FIP3-Rab11,Rab11-FIP3
Exon	GSHG0042904	PTK2	Exon Cassette	e24	up	3.55	0.0458	chr8:140762367-140762387	protein tyrosine kinase 2	FADK,FADK1,FAK,FAK1,FRNK,p125FAK,pp125FAK,PPP1R71
Pattern+Exon	GSHG0010675	CLIP1	Exon Cassette	e10	down	3.53	0.00673	chr12:122347375-122352786	CAP-Gly domain containing linker protein 1	CLIP,CLIP-170,CLIP170,CYLN1,RSN
Exon	GSHG0037231	ADGRG6	Exon Cassette	e25	down	3.52	0.000333	chr6:142440908-142440953	adhesion G protein-coupled receptor G6	APG1,DREG,GPR126,LCCS9,PR126,PS1TP2,VIGR
Exon	GSHG0022000	CACNG6	Exon Cassette	e3	down	3.52	0.00309	chr19:53999634-53999771	calcium voltage-gated channel auxiliary subunit gamma 6	--
Exon	GSHG0048473	MPRIP	Exon Cassette	e25	down	3.5	0.00663	chr17:17180607-17180669	myosin phosphatase Rho interacting protein	M-RIP,MRIP,p116Rip,RHOIP3,RIP3
Pattern+Exon	GSHG0037585	KIF13A	Exon Cassette	e27	down	3.45	0.00068	chr6:17787776-17794395	kinesin family member 13A	bA500C11.2,RBKIN
Exon	GSHG0039750	SERPINE1	unknown	i4	down	3.45	0.00505	chr7:101132070-101133694	serpin family E member 1	PAI,PAI-1,PAI1,PLANH1
Exon	GSHG0046844	SEPTIN6	unknown	i15	up	3.4	0.00881	chrX:119618786-119619178	septin 6	SEP2,SEPT2,SEPT6
Exon	GSHG0014043	TPM1	Exon Cassette	e9	down	3.39	0.000601	chr15:63061713-63061788	tropomyosin 1	C15orf13,CMD1Y,CMH3,HEL-S-265,HTM-alpha,LVNC9,TMSA
Pattern+Exon	GSHG0031767	NPHP3	Exon Cassette	e16	down	3.36	0.00601	chr3:132694827-132697362	nephrocystin 3	CFAP31,MKS7,NPH3,RHPD,RHPD1,SLSN3
Exon	GSHG0020900	CYB5A	Exon Cassette	e4	up	3.35	0.000935	chr18:74256829-74256852	cytochrome b5 type A	CYB5,MCB5,METAG
Exon	GSHG0039850	ST7 // ST7-OT3	Exon Cassette	e10	down	3.3	0.000696	chr7:117134124-117134192	suppression of tumorigenicity 7 // ST7 overlapping transcript 3	ETS7q,FAM4A,FAM4A1,HELG,NCRNA00026,RAY1,SEN4,ST7,ST7OT3,TSG7
Exon	GSHG0008270	USP28	Exon Cassette	e13	up	3.3	0.0118	chr11:113828843-113828919	ubiquitin specific peptidase 28	--
Exon	GSHG0000539	MAST2	unknown	i14	down	3.28	0.0146	chr1:46000980-46002804	microtubule associated serine/threonine kinase 2	MAST205,MTSSK
Exon	GSHG0018482	PRKCA	Alter. First Exon	e9	up	3.26	0.00372	chr17:66696427-66696487	protein kinase C alpha	AAG6,PKC-alpha,PKCA,PKCalpha,PKCI+/-,PRKACA
Exon	GSHG0000334	PHACTR4	Exon Cassette	e6	down	3.24	0.001	chr1:28457831-28457855	phosphatase and actin regulator 4	PPP1R124
Exon	GSHG0048459	C3orf52	unknown	e9	up	3.23	0.0183	chr3:112119469-112119562	chromosome 3 open reading frame 52	TTMP
Exon	GSHG0007896	LTBP3	unknown	i30	down	3.22	0.0104	chr11:65539231-65539326	latent transforming growth factor beta binding protein 3	DASS,GPHYSD3,LTBP-3,LTBP2,pp6425,STHAG6
Pattern+Exon	GSHG0011775	RBM26	Exon Cassette	e14	down	3.21	0.00313	chr13:79344669-79354561	RNA binding motif protein 26	ARRS2,C13orf10,PPP1R132,PRO1777,SE70-2,ZC3H17
Exon	GSHG0004317	IFIT1	Exon Cassette	e3	up	3.2	0.0224	chr10:89399895-89400003	interferon induced protein with tetratricopeptide repeats 1	C56,G10P1,IFI-56,IFI-56K,IFI56,IFIT-1,IFNAI1,ISG56,P56,RNM561
Exon	GSHG0006148	MADD	Exon Cassette	e19	down	3.18	0.0143	chr11:47288968-47289027	MAP kinase activating death domain	DEEAH,DENN,IG20,NEDDISH,RAB3GEP,RabGEF
Exon	GSHG0049208	DNM1	unknown	e11	up	3.17	0.00428	chr9:128226035-128226173	dynamin 1	DEE31,DNM,EIEE31
Exon	GSHG0041849	CIBAR1	Exon Cassette	e6	up	3.15	0.0388	chr8:93706045-93706196	CBY1 interacting BAR domain containing 1	BARMR1,FAM92A,FAM92A1,PAPA9
Exon	GSHG0013269	DICER1	Exon Cassette	e4	up	3.13	0.00934	chr14:95141153-95141186	dicer 1, ribonuclease III	aviD,DCR1,Dicer,Dicer1e,GLOW,HERNA,K12H4.8-LIKE,MNG1,RMSE2
Exon	GSHG0041553	NRG1	Exon Cassette	e13	down	3.13	0.0247	chr8:32749561-32749584	neuregulin 1	ARIA,GGF,GGF2,HGL,HRG,HRG1,HRGA,MST131,MSTP131,NDF,NRG1-IT2,SMDF
Exon	GSHG0038377	EPB41L2	unknown	i16	down	3.13	0.029	chr6:130880489-130880599	erythrocyte membrane protein band 4.1 like 2	4.1-G,4.1G
Exon	GSHG0021081	TRIP10	Exon Cassette	e10	down	3.11	0.0079	chr19:6746178-6746196	thyroid hormone receptor interactor 10	CIP4,HSTP,STOT,STP,TRIP-10
Exon	GSHG0034848	ABLIM3	Exon Cassette	e15	down	3.11	0.0132	chr5:149240676-149240774	actin binding LIM protein family member 3	HMFN1661
Exon	GSHG0037637	H1-2	Exon Cassette	e2	down	3.1	0.018	chr6:26055685-26055694	H1.2 linker histone, cluster member	H1.2,H1C,H1F2,H1s-1,HIST1H1C
Exon	GSHG0008992	CACNB3	Alter. Terminal Exon	e17	down	3.1	0.0329	chr12:48830159-48830169	calcium voltage-gated channel auxiliary subunit beta 3	CAB3,CACNLB3
Exon	GSHG0027372	ZHX3	Exon Cassette	e11	up	3.09	0.0139	chr20:41201285-41201383	zinc fingers and homeoboxes 3	TIX1
Pattern+Exon	GSHG0004820	ANKRD26	Exon Cassette	e14	down	3.06	0.0185	chr10:27060512-27064081	ankyrin repeat domain containing 26	bA145E8.1,THC2
Exon	GSHG0028864	ARVCF	Exon Cassette	e19	up	3.06	0.0205	chr22:19971215-19971334	ARVCF delta catenin family member	--
Exon	GSHG0014187	RCN2	Exon Cassette	e4	up	3.04	0.00492	chr15:76941637-76941690	reticulocalbin 2	E6BP,ERC-55,ERC55,TCBP49
Exon	GSHG0035764	CDKN2AIPNL	unknown	i1	up	3.04	0.0126	chr5:134411082-134411614	CDKN2A interacting protein N-terminal like	C2AIL
Exon	GSHG0044997	KLF4	unknown	i2	down	3.04	0.0146	chr9:107488267-107488928	Kruppel like factor 4	EZF,GKLF
Exon	GSHG0006734	PTS	unknown	e8	up	3.02	0.0109	chr11:112237453-112237506	6-pyruvoyltetrahydropterin synthase	PTPS
Exon	GSHG0039750	SERPINE1	unknown	i5	down	3.01	0.00382	chr7:101133894-101135493	serpin family E member 1	PAI,PAI-1,PAI1,PLANH1
Pattern+Exon	GSHG0045213	FNBP1	Exon Cassette	e10,e12	down	3.01	0.0172	chr9:129908890-129925157	formin binding protein 1	FBP17
Exon	GSHG0019751	PCYT2	unknown	i1	down	3.01	0.048	chr17:81911175-81911265	phosphate cytidylyltransferase 2, ethanolamine	ET,SPG82
Pattern+Exon	GSHG0038100	DST	Exon Cassette	e46-e50	down	2.98	0.00112	chr6:56600069-56610562	dystonin	BP240,BPA,BPAG1,CATX-15,CATX15,D6S1101,DMH,DT,EBS3,EBSB2,HSAN6,MACF2
Pattern	GSHG0031355	PBRM1	Exon Cassette	e33	up	2.94	0.000754	chr3:52550747-52561968	polybromo 1	BAF180,PB1,RCC,SMARCH1
Exon	GSHG0000250	LINC00339	Alter. First Exon	e1	down	2.94	0.0119	chr1:22025191-22025372	long intergenic non-protein coding RNA 339	HSPC157,NCRNA00339
Exon	GSHG0049184	DPY19L2P2	Exon Cassette	e9	up	2.94	0.0358	chr7:103254781-103254874	DPY19L2 pseudogene 2	--
Exon	GSHG0017964	EPN2	Exon Cassette	e5	up	2.93	0.0327	chr17:19285620-19285790	epsin 2	EHB21
Exon	GSHG0039750	SERPINE1	unknown	i2	down	2.9	0.0103	chr7:101128665-101130420	serpin family E member 1	PAI,PAI-1,PAI1,PLANH1
Exon	GSHG0019124	MYO18A	unknown	i50	down	2.89	0.000432	chr17:29082438-29085602	myosin XVIIIA	MAJN,MYSPDZ,SP-R210,SPR210,TIAF1
Pattern+Exon	GSHG0042904	PTK2	Exon Cassette	e22	up	2.88	0.00219	chr8:140764234-140789526	protein tyrosine kinase 2	FADK,FADK1,FAK,FAK1,FRNK,p125FAK,pp125FAK,PPP1R71
Exon	GSHG0005808	CD151	Alter. First Exon	e3	up	2.88	0.0235	chr11:834847-834856	CD151 molecule (Raph blood group)	EBS7,GP27,MER2,PETA-3,RAPH,SFA1,TSPAN24
Pattern	GSHG0040913	LRCH4	Alter. Terminal Exon	e22/e23	up (e23)	2.87	0.00924	chr7:100574011-100575782	leucine rich repeats and calponin homology domain containing 4	LRN,LRRN1,LRRN4,PP14183
Pattern+Exon	GSHG0005318	SORBS1	Exon Cassette	e32	down	2.87	0.015	chr10:95346406-95354967	sorbin and SH3 domain containing 1	CAP,FLAF2,R85FL,SH3D5,SH3P12,SORB1
Exon	GSHG0016400	ZNF267	Exon Cassette	e5	down	2.86	0.0469	chr16:31890207-31890250	zinc finger protein 267	HZF2
Exon	GSHG0045144	PPP6C	Exon Cassette	e2	down	2.82	0.016	chr9:125188918-125188946	protein phosphatase 6 catalytic subunit	PP6,PP6C
Pattern	GSHG0004870	PARD3	Exon Cassette	e20	up	2.81	0.000196	chr10:34331117-34337426	par-3 family cell polarity regulator	ASIP,Baz,PAR3,PAR3alpha,PARD-3,PARD3A,PPP1R118,SE2-5L16,SE2-5LT1,SE2-5T2
Exon	GSHG0046232	ZNF185	Alter. First Exon	e17	up	2.8	0.00175	chrX:152941671-152941830	zinc finger protein 185 with LIM domain	SCELL
Exon	GSHG0023100	NUP62 // IL4I1	Exon Cassette	e9	up	2.8	0.0188	chr19:49896147-49896181	nucleoporin 62 // interleukin 4 induced 1	FIG1,hIL4I1,IBSN,LAAO,LAO,p62,SNDI
Pattern	GSHG0002251	TMEM234	Intron Retention	i5	up	2.79	0.0265	chr1:32216889-32217351	transmembrane protein 234	AASL548,C1orf91,dJ622L5.7,PRO1105,RP4-622L5
Exon	GSHG0007245	APIP	Exon Cassette	e2	up	2.79	0.0424	chr11:34896760-34896854	APAF1 interacting protein	APIP2,CGI-29,CGI29,hAPIP,MMRP19
Pattern+Exon	GSHG0008108	PICALM	Exon Cassette	e19	down	2.76	0.000816	chr11:85976623-85981228	phosphatidylinositol binding clathrin assembly protein	CALM,CLTH,LAP
Exon	GSHG0038253	BVES	Alter. First Exon	e2	down	2.76	0.017	chr6:105136592-105136684	blood vessel epicardial substance	CARICK,HBVES,LGMD2X,LGMDR25,POP1,POPDC1
Pattern	GSHG0022165	C19orf25	Alter. Donor Splice Site	e2	down	2.75	0.00188	chr19:1473201-1478905	chromosome 19 open reading frame 25	--
Exon	GSHG0049149	FYN	Exon Cassette	e13	up	2.75	0.0197	chr6:111699514-111699669	FYN proto-oncogene, Src family tyrosine kinase	p59-FYN,SLK,SYN
Exon	GSHG0038402	SGK1	unknown	i8	down	2.73	0.00065	chr6:134173566-134174003	serum/glucocorticoid regulated kinase 1	SGK
Exon	GSHG0033824	INPP4B	Exon Cassette	e29	up	2.72	0.00239	chr4:142202739-142202765	inositol polyphosphate-4-phosphatase type II B	--
Exon	GSHG0047690	EFCAB13	unknown	e20	up	2.7	0.0136	chr17:47403878-47404021	EF-hand calcium binding domain 13	C17orf57
Pattern+Exon	GSHG0003614	ENAH	Exon Cassette	e13	down	2.69	0.000128	chr1:225500992-225508017	ENAH actin regulator	ENA,MENA,NDPP1
Exon	GSHG0010431	CEP83	Exon Cassette	e19	up	2.69	0.039	chr12:94328204-94328307	centrosomal protein 83	CCDC41,NPHP18,NY-REN-58
Exon	GSHG0011066	CDADC1	Exon Cassette	e5	up	2.67	0.0223	chr13:49265879-49266003	cytidine and dCMP deaminase domain containing 1	bA103J18.1,NYD-SP15
Exon	GSHG0005281	PANK1	Alter. First Exon	e3	up	2.66	0.0098	chr10:89643696-89643915	pantothenate kinase 1	PANK
Exon	GSHG0002258	BSDC1	Exon Cassette	e10	down	2.66	0.0255	chr1:32369229-32369337	BSD domain containing 1	--
Exon	GSHG0000349	EPB41	Exon Cassette	e17	down	2.64	0.0314	chr1:29060422-29060484	erythrocyte membrane protein band 4.1	4.1R,EL1,HE
Exon	GSHG0025141	ADCY3	unknown	i7	up	2.63	0.0174	chr2:24841386-24841554	adenylate cyclase 3	AC-III,AC3,BMIQ19
Pattern+Exon	GSHG0019436	SPAG9	Exon Cassette	e30	down	2.62	5.81e-05	chr17:50974771-50977221	sperm associated antigen 9	CT89,HLC-6,HLC4,HLC6,JIP-4,JIP4,JLP,PHET,PIG6
Exon	GSHG0003804	PFKP	Alter. First Exon	e23	up	2.61	0.0203	chr10:3125996-3127039	phosphofructokinase, platelet	ATP-PFK,PFK-C,PFK-P,PFKF
Exon	GSHG0039937	MEST	Alter. First Exon	e3	up	2.59	1.87e-05	chr7:130492058-130492339	mesoderm specific transcript	PEG1
Exon	GSHG0003804	PFKP	unknown	i23	up	2.59	0.00371	chr10:3127040-3129818	phosphofructokinase, platelet	ATP-PFK,PFK-C,PFK-P,PFKF
Exon	GSHG0003644	MRPL55	Exon Cassette	e5	up	2.59	0.00698	chr1:228107976-228108083	mitochondrial ribosomal protein L55	AAVG5835,L55nt,MRP-L55,PRO19675
Exon	GSHG0038402	SGK1	unknown	i7	down	2.57	1.63e-05	chr6:134174080-134174509	serum/glucocorticoid regulated kinase 1	SGK
Pattern	GSHG0031162	LRRFIP2	Exon Cassette	e23	down	2.56	0.00095	chr3:37083636-37094908	LRR binding FLII interacting protein 2	HUFI-2
Pattern+Exon	GSHG0005157	CAMK2G	Exon Cassette	e14	down	2.56	0.0069	chr10:73837468-73842211	calcium/calmodulin dependent protein kinase II gamma	CAMK,CAMK-II,CAMKG,MRD59
Exon	GSHG0026620	MGME1	Exon Cassette	e3	down	2.56	0.00832	chr20:17972707-17972751	mitochondrial genome maintenance exonuclease 1	bA504H3.4,C20orf72,DDK1,MTDPS11
Exon	GSHG0032889	USP53	Exon Cassette	e13	down	2.56	0.022	chr4:119266300-119266333	ubiquitin specific peptidase 53	PFIC7
Exon	GSHG0048479	MAGI1	unknown	e7	down	2.54	0.00726	chr3:65448021-65448056	membrane associated guanylate kinase, WW and PDZ domain containing 1	AIP-3,AIP3,BAIAP1,BAP-1,BAP1,MAGI-1,MAGI-1b,Magi1d,TNRC19,WWP3
Exon	GSHG0001351	DCAF6	Exon Cassette	e20	down	2.54	0.0299	chr1:168050892-168050933	DDB1 and CUL4 associated factor 6	1200006M05Rik,ARCAP,IQWD1,MSTP055,NRIP,PC326
Exon	GSHG0027350	BLCAP	Exon Cassette	e4	up	2.53	0.0431	chr20:37521414-37521450	BLCAP apoptosis inducing factor	BC10
Exon	GSHG0005806	PNPLA2	Alter. First Exon	e1	up	2.52	0.000522	chr11:818901-818958	patatin like phospholipase domain containing 2	1110001C14Rik,ATGL,FP17548,iPLA2zeta,PEDF-R,TTS-2.2,TTS2
Pattern+Exon	GSHG0035848	DIAPH1	Exon Cassette	e27	down	2.52	0.00463	chr5:141515021-141524229	diaphanous related formin 1	DFNA1,DIA1,DRF1,hDIA1,LFHL1,mDia1,SCBMS
Exon	GSHG0048850	VPS28	unknown	i2	up	2.52	0.00852	chr8:144426611-144426907	VPS28 subunit of ESCRT-I	--
Exon	GSHG0005483	AFAP1L2	Exon Cassette	e9	down	2.52	0.0125	chr10:114319561-114319644	actin filament associated protein 1 like 2	CTB-1144G6.4,KIAA1914,XB130
Exon	GSHG0005493	SHTN1	Alter. Terminal Exon	e22	down	2.52	0.0286	chr10:116900311-116900539	shootin 1	KIAA1598,shootin-1
Pattern+Exon	GSHG0033414	APBB2	Intron Retention	i9	up	2.51	0.00663	chr4:40934614-40935139	amyloid beta precursor protein binding family B member 2	FE65L,FE65L1
Exon	GSHG0039326	MINDY4	unknown	e17	up	2.51	0.011	chr7:30882181-30882361	MINDY lysine 48 deubiquitinase 4	AQP-1,AQP1,C7orf67,CHIP28,FAM188B
Exon	GSHG0025984	RND3	Alter. First Exon	e4	down	2.5	0.0091	chr2:150485285-150485381	Rho family GTPase 3	ARHE,memB,Rho8,RhoE
Pattern+Exon	GSHG0002004	CLSTN1	Exon Cassette	e3	down	2.49	0.00131	chr1:9755114-9773394	calsyntenin 1	ALC-ALPHA,alcalpha1,alcalpha2,CDHR12,CST-1,CSTN1,PIK3CD,XB31alpha
Exon	GSHG0003015	S100A10	unknown	i2	down	2.48	0.00376	chr1:151983324-151986097	S100 calcium binding protein A10	42C,ANX2L,ANX2LG,CAL1L,Ca[1],CLP11,GP11,p10,P11
Exon	GSHG0001731	COQ8A	Exon Cassette	e10	up	2.48	0.0347	chr1:226940481-226940547	coenzyme Q8A	ADCK3,ARCA2,CABC1,COQ10D4,COQ8,SCAR9
Exon	GSHG0005493	SHTN1	unknown	i22	down	2.47	0.0108	chr10:116886566-116900310	shootin 1	KIAA1598,shootin-1
Pattern+Exon	GSHG0031151	CLASP2	Exon Cassette	e36	down	2.46	0.00239	chr3:33551252-33559385	cytoplasmic linker associated protein 2	--
Pattern+Exon	GSHG0003046	S100A4	Exon Cassette	e2	down	2.45	0.000413	chr1:153544654-153545806	S100 calcium binding protein A4	18A2,42A,CAPL,FSP1,MTS1,P9KA,PEL98
Exon	GSHG0025136	ITSN2	unknown	i28	down	2.43	0.0219	chr2:24248750-24248835	intersectin 2	PRO2015,SH3D1B,SH3P18,SWA,SWAP
Exon	GSHG0011231	MBNL2	Exon Cassette	e13	up	2.42	0.00892	chr13:97365136-97365171	muscleblind like splicing regulator 2	MBLL,MBLL39,PRO2032
Exon	GSHG0025476	PCGF1	unknown	i8	up	2.42	0.0107	chr2:74505190-74505337	polycomb group ring finger 1	2010002K04Rik,NSPC1,RNF3A-2,RNF68
Exon	GSHG0029640	SETD5	Exon Cassette	e7	up	2.42	0.0374	chr3:9434045-9434181	SET domain containing 5	MRD23,SETD5A
Exon	GSHG0020423	RELCH	Exon Cassette	e30	up	2.41	0.041	chr18:62280360-62280442	RAB11 binding and LisH domain, coiled-coil and HEAT repeat containing	HsT3308,HsT885,KIAA1468
Pattern+Exon	GSHG0009686	FOXM1	Exon Cassette	e6	down	2.39	0.000195	chr12:2864683-2866521	forkhead box M1	FKHL16,FOXM1A,FOXM1B,FOXM1C,HFH-11,HFH11,HNF-3,INS-1,MPHOSPH2,MPP-2,MPP2,PIG29,TRIDENT
Exon	GSHG0001316	UAP1	Exon Cassette	e11	down	2.39	0.00163	chr1:162592735-162592782	UDP-N-acetylglucosamine pyrophosphorylase 1	AGX,AGX1,AGX2,SPAG2
Exon	GSHG0010367	CAPS2	Exon Cassette	e6	up	2.39	0.00289	chr12:75325238-75325287	calcyphosine 2	UG0636c06
Pattern+Exon	GSHG0009981	C2CD5	Exon Cassette	e29-e30	down	2.39	0.00475	chr12:22456971-22469795	C2 calcium dependent domain containing 5	CDP138,KIAA0528
Exon	GSHG0043405	ANXA1	unknown	i10	down	2.39	0.0136	chr9:73166193-73167496	annexin A1	ANX1,LPC1
Exon	GSHG0017599	FANCA	unknown	i41	up	2.38	0.0379	chr16:89739289-89739476	FA complementation group A	FA,FA-H,FA1,FAA,FACA,FAH,FANCH
Pattern+Exon	GSHG0004830	SVIL	Exon Cassette	e12-e14	down	2.37	2.46e-05	chr10:29531254-29551263	supervillin	MFM10
Exon	GSHG0008244	PPP2R1B	unknown	e17	up	2.36	0.0376	chr11:111737447-111737568	protein phosphatase 2 scaffold subunit Abeta	PP2A-Abeta,PR65B
Exon	GSHG0024769	SMARCAL1	unknown	i1	up	2.35	0.0183	chr2:216412649-216412753	SWI/SNF related, matrix associated, actin dependent regulator of chromatin, subfamily a like 1	HARP,HHARP
Exon	GSHG0047690	EFCAB13	unknown	e24	up	2.35	0.024	chr17:47414848-47414919	EF-hand calcium binding domain 13	C17orf57
Exon	GSHG0021996	MYADM	Exon Cassette	e6	down	2.34	0.00141	chr19:53870602-53870832	myeloid associated differentiation marker	SB135
Exon	GSHG0006328	PLCB3	unknown	i7	up	2.34	0.041	chr11:64255617-64255720	phospholipase C beta 3	SMDCD
Exon	GSHG0046382	MAP3K15	unknown	e22	up	2.33	0.027	chrX:19392001-19392106	mitogen-activated protein kinase kinase kinase 15	ASK3,bA723P2.3
Exon	GSHG0049251	RCC1 // SNHG3	Exon Cassette	e2	up	2.32	0.00226	chr1:28506220-28506327	regulator of chromosome condensation 1 // small nucleolar RNA host gene 3	CHC1,NCRNA00014,RCC1-I,RNU17C,RNU17D,U17HG,U17HG-A,U17HG-AB
Exon	GSHG0046752	ZMAT1	Exon Cassette	e8	up	2.32	0.0283	chrX:101892704-101892753	zinc finger matrin-type 1	--
Exon	GSHG0010431	CEP83	Exon Cassette	e9	up	2.32	0.0425	chr12:94402250-94402333	centrosomal protein 83	CCDC41,NPHP18,NY-REN-58
Pattern+Exon	GSHG0038377	EPB41L2	Alter. First Exon	e1/e16	up (e1)	2.31	0.0137	chr6:130870328-131063251	erythrocyte membrane protein band 4.1 like 2	4.1-G,4.1G
Exon	GSHG0004400	PAX2	Exon Cassette	e12	up	2.31	0.0326	chr10:100824902-100824984	paired box 2	FSGS7,PAPRS,PAX-2
Exon	GSHG0029916	SNRK	Exon Cassette	e2	down	2.31	0.0478	chr3:43289740-43289789	SNF related kinase	HSNFRK
Exon	GSHG0005990	NAV2	Exon Cassette	e22	down	2.3	0.000144	chr11:20049836-20049901	neuron navigator 2	HELAD1,POMFIL2,RAINB1,STEERIN2,UNC53H2
Exon	GSHG0010367	CAPS2	Exon Cassette	e5	up	2.3	0.0217	chr12:75326417-75326526	calcyphosine 2	UG0636c06
Exon	GSHG0038402	SGK1	unknown	i13	down	2.29	0.0164	chr6:134171732-134172191	serum/glucocorticoid regulated kinase 1	SGK
Exon	GSHG0023240	ZSCAN5A	Alter. First Exon	e6	down	2.29	0.027	chr19:56314249-56314344	zinc finger and SCAN domain containing 5A	ZNF495,ZSCAN5
Exon	GSHG0011231	MBNL2	Exon Cassette	e11	up	2.28	7.12e-05	chr13:97356796-97356849	muscleblind like splicing regulator 2	MBLL,MBLL39,PRO2032
Exon	GSHG0039409	OGDH	Exon Cassette	e4	up	2.28	0.000591	chr7:44647444-44647534	oxoglutarate dehydrogenase	AKGDH,E1k,KGD1,OGDC,OGDH2,OGDHD
Pattern+Exon	GSHG0015897	CYFIP1	Alter. First Exon	e2/e19	up (e2)	2.28	0.00549	chr15:22916882-22980405	cytoplasmic FMR1 interacting protein 1	P140SRA-1,SHYC,SRA-1,SRA1
Exon	GSHG0018848	KCNAB3	unknown	e5	up	2.28	0.0134	chr17:7926058-7926102	potassium voltage-gated channel subfamily A regulatory beta subunit 3	AKR6A9,KCNA3.1B,KCNA3B,KV-BETA-3
Exon	GSHG0010072	SLC38A2	unknown	i11	down	2.27	3.95e-05	chr12:46363826-46363922	solute carrier family 38 member 2	ATA2,PRO1068,SAT2,SNAT2
Exon	GSHG0044997	KLF4	unknown	i3	down	2.27	0.0123	chr9:107487192-107487293	Kruppel like factor 4	EZF,GKLF
Exon	GSHG0047690	EFCAB13	unknown	e21	up	2.27	0.0227	chr17:47404562-47404633	EF-hand calcium binding domain 13	C17orf57
Pattern	GSHG0046381	ADGRG2	Exon Cassette	e5	up	2.27	0.0244	chrX:19035942-19040224	adhesion G protein-coupled receptor G2	CBAVDX,EDDM6,GPR64,HE6,TM7LN2
Pattern+Exon	GSHG0010745	STX2	Exon Cassette	e12	up	2.26	0.000912	chr12:130789600-130798635	syntaxin 2	EPIM,EPM,STX2A,STX2B,STX2C
Exon	GSHG0013000	MAP3K9	Exon Cassette	e13	up	2.26	0.0381	chr14:70733756-70733797	mitogen-activated protein kinase kinase kinase 9	MEKK9,MLK1,PRKE1
Exon	GSHG0044997	KLF4	unknown	i4	down	2.25	0.00603	chr9:107485926-107487026	Kruppel like factor 4	EZF,GKLF
Exon	GSHG0024685	SPATS2L	Alter. First Exon	e4	up	2.25	0.0138	chr2:200308946-200309090	spermatogenesis associated serine rich 2 like	DNAPTP6,SGNP
Exon	GSHG0019643	FBF1	unknown	i3	up	2.24	0.00912	chr17:75937593-75938145	Fas binding factor 1	Alb,FBF-1
Exon	GSHG0002234	LAPTM5	Alter. First Exon	e1	down	2.24	0.0149	chr1:30757658-30757819	lysosomal protein transmembrane 5	CLAST6
Pattern+Exon	GSHG0002526	DOCK7	Exon Cassette	e24	down	2.24	0.0149	chr1:62543656-62552901	dedicator of cytokinesis 7	DEE23,EIEE23,ZIR2
Exon	GSHG0049251	RCC1 // SNHG3	unknown	i1	up	2.23	0.00251	chr1:28506085-28506219	regulator of chromosome condensation 1 // small nucleolar RNA host gene 3	CHC1,NCRNA00014,RCC1-I,RNU17C,RNU17D,U17HG,U17HG-A,U17HG-AB
Exon	GSHG0024349	DBI	unknown	i3	down	2.23	0.0311	chr2:119367645-119367677	diazepam binding inhibitor, acyl-CoA binding protein	ACBD1,ACBP,CCK-RP,EP
Exon	GSHG0044888	PTCH1	unknown	e14	down	2.22	0.00563	chr9:95476758-95476856	patched 1	BCNS,NBCCS,PTC,PTC1,PTCH
Pattern	GSHG0035862	NR3C1	Alter. First Exon	e6/e10	up (e6)	2.22	0.0109	chr5:143399656-143404545	nuclear receptor subfamily 3 group C member 1	GCCR,GCR,GCRST,GR,GRL
Exon	GSHG0005927	WEE1	unknown	i1	down	2.22	0.0279	chr11:9574510-9574686	WEE1 G2 checkpoint kinase	WEE1A,WEE1hu
Exon	GSHG0026783	TGIF2	Alter. First Exon	e1	up	2.22	0.0303	chr20:36573464-36573524	TGFB induced factor homeobox 2	--
Exon	GSHG0006314	MARK2	Exon Cassette	e19	down	2.21	0.0058	chr11:63906088-63906114	microtubule affinity regulating kinase 2	EMK-1,EMK1,PAR-1,Par-1b,Par1b
Exon	GSHG0018311	HOXB-AS3	Alter. First Exon	e3	down	2.21	0.0245	chr17:48595958-48596123	HOXB cluster antisense RNA 3	--
Pattern+Exon	GSHG0017087	ARHGAP17	Exon Cassette	e20	down	2.2	0.00128	chr16:24919385-24931404	Rho GTPase activating protein 17	MST066,MST110,MSTP038,MSTP066,MSTP110,NADRIN,PP367,PP4534,RICH-1,RICH1,WBP15
Exon	GSHG0001706	CAPN2	unknown	i12	down	2.19	0.00164	chr1:223759482-223761580	calpain 2	CANP2,CANPL2,CANPml,mCANP
Exon	GSHG0000773	CCN1	unknown	i5	up	2.19	0.00237	chr1:85582625-85582739	cellular communication network factor 1	CYR61,GIG1,IGFBP10
Exon	GSHG0008025	FAM168A	Exon Cassette	e4	up	2.19	0.00401	chr11:73425021-73425047	family with sequence similarity 168 member A	KIAA0280,TCRP1
Exon	GSHG0001197	RUSC1	unknown	i8	up	2.19	0.0309	chr1:155325673-155325863	RUN and SH3 domain containing 1	NESCA
Exon	GSHG0010358	ZFC3H1	unknown	i30	down	2.18	0.0484	chr12:71614700-71614832	zinc finger C3H1-type containing	CCDC131,CSRC2,PSRC2
Exon	GSHG0003804	PFKP	unknown	i22	up	2.16	0.00134	chr10:3120045-3125995	phosphofructokinase, platelet	ATP-PFK,PFK-C,PFK-P,PFKF
Exon	GSHG0026981	GNAS	Alter. Terminal Exon	e13	up	2.16	0.0041	chr20:58899949-58900499	GNAS complex locus	AHO,C20orf45,GNAS1,GPSA,GSA,GSP,NESP,PITA3,POH,SCG6,SgVI
Exon	GSHG0044888	PTCH1	unknown	e15	down	2.16	0.0224	chr9:95476033-95476158	patched 1	BCNS,NBCCS,PTC,PTC1,PTCH
Exon	GSHG0038402	SGK1	unknown	i16	down	2.15	0.00545	chr6:134170435-134170824	serum/glucocorticoid regulated kinase 1	SGK
Exon	GSHG0038402	SGK1	unknown	i15	down	2.15	0.0122	chr6:134170915-134171021	serum/glucocorticoid regulated kinase 1	SGK
Exon	GSHG0021081	TRIP10	unknown	i9	down	2.15	0.0236	chr19:6744995-6746177	thyroid hormone receptor interactor 10	CIP4,HSTP,STOT,STP,TRIP-10
Pattern+Exon	GSHG0041338	ESYT2	Exon Cassette	e16	up	2.14	0.00211	chr7:158749649-158759581	extended synaptotagmin 2	CHR2SYT,E-Syt2,FAM62B
Exon	GSHG0013625	BAHD1	Alter. First Exon	e1	up	2.14	0.00487	chr15:40439721-40439965	bromo adjacent homology domain containing 1	--
Exon	GSHG0038402	SGK1	unknown	i14	down	2.14	0.00733	chr6:134171178-134171635	serum/glucocorticoid regulated kinase 1	SGK
Exon	GSHG0010514	SART3	Exon Cassette	e7	up	2.14	0.0182	chr12:108542769-108542850	spliceosome associated factor 3, U4/U6 recycling protein	DSAP1,P100,p110,p110(nrb),RP11-13G14,TIP110
Exon	GSHG0008847	PLEKHA5	unknown	e35	down	2.14	0.0296	chr12:19369693-19369798	pleckstrin homology domain containing A5	PEPP-2,PEPP2
Exon	GSHG0039745	AP4M1	unknown	i9	down	2.13	0.000868	chr7:100104941-100105044	adaptor related protein complex 4 subunit mu 1	CPSQ3,MU-4,MU-ARP2,SPG50
Exon	GSHG0049251	RCC1 // SNHG3	unknown	i3	up	2.12	0.000277	chr1:28508161-28508829	regulator of chromosome condensation 1 // small nucleolar RNA host gene 3	CHC1,NCRNA00014,RCC1-I,RNU17C,RNU17D,U17HG,U17HG-A,U17HG-AB
Exon	GSHG0031510	PROS1	unknown	i7	down	2.12	0.0127	chr3:93905915-93906019	protein S	PROS,PS21,PS22,PS23,PS24,PS25,PSA,THPH5,THPH6
Exon	GSHG0001699	MIA3	Exon Cassette	e29	down	2.12	0.044	chr1:222662458-222662529	MIA SH3 domain ER export factor 3	ARNT,D320,ODCD2,TANGO,TANGO1,UNQ6077
Exon	GSHG0031905	CCNL1	unknown	i10	down	2.11	0.00468	chr3:157149596-157149834	cyclin L1	ania-6a,ANIA6A,BM-001,PRO1073
Exon	GSHG0037111	KPNA5	unknown	i1	up	2.11	0.0349	chr6:116681339-116681492	karyopherin subunit alpha 5	IPOA6,SRP6
Exon	GSHG0016877	UNKL	Exon Cassette	e3	down	2.11	0.0424	chr16:1403167-1403343	unk like zinc finger	C16orf28,ZC3H5L,ZC3HDC5L
Exon	GSHG0005134	PPP3CB	Exon Cassette	e5	up	2.11	0.0433	chr10:73477157-73477210	protein phosphatase 3 catalytic subunit beta	CALNA2,CALNB,CNA2,PP2Bbeta
Pattern+Exon	GSHG0010372	OSBPL8	Exon Cassette	e7	up	2.1	0.00426	chr12:76450851-76487618	oxysterol binding protein like 8	MST120,MSTP120,ORP8,OSBP10
Exon	GSHG0019968	SCARF1	Exon Cassette	e6	up	2.1	0.0106	chr17:1640447-1640665	scavenger receptor class F member 1	SREC,SREC-I,SREC1
Pattern+Exon	GSHG0019128	GIT1	Alter. First Exon	e1/e8	up (e1)	2.1	0.0153	chr17:29578962-29589648	GIT ArfGAP 1	p95-APP1
Exon	GSHG0000121	UBE4B	Exon Cassette	e7	down	2.1	0.0178	chr1:10106197-10106583	ubiquitination factor E4B	E4,HDNB1,UBOX3,UFD2,UFD2A
Exon	GSHG0001613	PFKFB2	unknown	i3	up	2.1	0.0241	chr1:207053202-207053249	6-phosphofructo-2-kinase/fructose-2,6-biphosphatase 2	PFK-2/FBPase-2
Exon	GSHG0039750	SERPINE1	unknown	i1	down	2.1	0.0306	chr7:101127245-101128392	serpin family E member 1	PAI,PAI-1,PAI1,PLANH1
Exon	GSHG0044764	GKAP1	Exon Cassette	e11	up	2.1	0.0312	chr9:83768813-83768969	G kinase anchoring protein 1	FKSG21,GKAP42
Pattern+Exon	GSHG0037585	KIF13A	Exon Cassette	e39	up	2.09	0.0084	chr6:17763693-17772059	kinesin family member 13A	bA500C11.2,RBKIN
Exon	GSHG0046253	AVPR2	Alter. First Exon	e2	down	2.09	0.023	chrX:153904673-153904771	arginine vasopressin receptor 2	ADHR,DI1,DIR,DIR3,NDI,NDI1,V2R
Exon	GSHG0031866	SERP1	Alter. First Exon	e1	up	2.09	0.0272	chr3:150602943-150603173	stress associated endoplasmic reticulum protein 1	RAMP4
Exon	GSHG0016339	INO80E	Exon Cassette	e8	up	2.09	0.0295	chr16:30003436-30003526	INO80 complex subunit E	CCDC95
Exon	GSHG0019730	CEP131	unknown	i4	up	2.09	0.0296	chr17:81206871-81207123	centrosomal protein 131	AZ1,AZI1,ZA1
Exon	GSHG0029983	DAG1	Exon Cassette	e6	up	2.09	0.038	chr3:49488626-49488745	dystroglycan 1	156DAG,A3a,AGRNR,DAG,LGMDR16,MDDGA9,MDDGC7,MDDGC9
Exon	GSHG0012251	FUT8	Exon Cassette	e8	up	2.09	0.0401	chr14:65617090-65617191	fucosyltransferase 8	CDGF,CDGF1
Exon	GSHG0035090	ZDHHC11B	unknown	e6	up	2.09	0.0483	chr5:765842-765934	zinc finger DHHC-type containing 11B	DHHC-11B
Exon	GSHG0037243	UTRN	unknown	e69	down	2.08	0.0018	chr6:144827348-144827386	utrophin	DMDL,DRP,DRP1
Exon	GSHG0024312	POLR1B	unknown	i1	up	2.08	0.0337	chr2:112542167-112542395	RNA polymerase I subunit B	A135,RPA135,RPA2,Rpo1-2,TCS4
Exon	GSHG0030788	EIF4G1	Exon Cassette	e5	up	2.08	0.0357	chr3:184316713-184316733	eukaryotic translation initiation factor 4 gamma 1	EIF-4G1,EIF4F,EIF4G,EIF4GI,P220,PARK18
Exon	GSHG0001973	PLEKHG5	Alter. First Exon	e4	up	2.07	0.00411	chr1:6496492-6496568	pleckstrin homology and RhoGEF domain containing G5	CMTRIC,DSMA4,GEF720,Syx,Tech
Exon	GSHG0039750	SERPINE1	unknown	i7	down	2.07	0.0115	chr7:101135802-101137000	serpin family E member 1	PAI,PAI-1,PAI1,PLANH1
Exon	GSHG0045701	FTSJ1	Exon Cassette	e2	up	2.07	0.0122	chrX:48476563-48476668	FtsJ RNA 2'-O-methyltransferase 1	CDLIV,JM23,MRX44,MRX9,SPB1,TRMT7,XLID9
Exon	GSHG0046839	KLHL13	unknown	e4	up	2.07	0.0158	chrX:117983479-117983544	kelch like family member 13	BKLHD2
Pattern+Exon	GSHG0027226	NAPB	Exon Cassette	e4	down	2.07	0.0163	chr20:23394922-23403072	NSF attachment protein beta	SNAP-BETA,SNAPB
Exon	GSHG0041516	EPHX2	Exon Cassette	e8	down	2.07	0.0435	chr8:27516320-27516398	epoxide hydrolase 2	ABHD20,CEH,SEH
Exon	GSHG0031240	KIF9	unknown	e15	down	2.07	0.047	chr3:47246196-47246251	kinesin family member 9	--
Exon	GSHG0018179	RAPGEFL1	Alter. First Exon	e1	down	2.06	0.0351	chr17:40177010-40177122	Rap guanine nucleotide exchange factor like 1	Link-GEFII
Exon	GSHG0023098	PNKP	unknown	i6	up	2.06	0.0387	chr19:49864071-49864177	polynucleotide kinase 3'-phosphatase	AOA4,CMT2B2,EIEE10,MCSZ,PNK
Exon	GSHG0025364	WDPCP	unknown	e18	down	2.06	0.0472	chr2:63313247-63313310	WD repeat containing planar cell polarity effector	BBS15,C2orf86,CHDTHP,CPLANE5,FRITZ,FRTZ
Exon	GSHG0009133	MYL6	Exon Cassette	e7	down	2.05	0.000345	chr12:56160626-56160670	myosin light chain 6	ESMLC,LC17,LC17-GI,LC17-NM,LC17A,LC17B,MLC-3,MLC1SM,MLC3NM,MLC3SM
Exon	GSHG0021364	MYO9B	Exon Cassette	e37	down	2.05	0.000439	chr19:17210333-17210380	myosin IXB	CELIAC4,MYR5
Exon	GSHG0006821	ARHGEF12	Exon Cassette	e6	down	2.05	0.000516	chr11:120409394-120409450	Rho guanine nucleotide exchange factor 12	LARG,PRO2792
Pattern+Exon	GSHG0002553	DEPDC1	Exon Cassette	e9	up	2.05	0.00132	chr1:68481440-68484090	DEP domain containing 1	DEP.8,DEPDC1-V2,DEPDC1A,SDP35
Exon	GSHG0046588	LINC01278	Exon Cassette	e3	up	2.05	0.0034	chrX:63509943-63510078	long intergenic non-protein coding RNA 1278	--
Exon	GSHG0049116	EIF4E	Exon Cassette	e2	up	2.05	0.0111	chr4:98909677-98909958	eukaryotic translation initiation factor 4E	AUTS19,CBP,eIF-4E,EIF4E1,EIF4EL1,EIF4F
Exon	GSHG0046853	UPF3B	unknown	i2	up	2.05	0.0165	chrX:119851601-119851765	UPF3B regulator of nonsense mediated mRNA decay	HUPF3B,MRX62,MRX82,MRXS14,RENT3B,UPF3BP1,UPF3BP2,UPF3BP3,Upf3p-X,UPF3X
Exon	GSHG0031788	STAG1	Exon Cassette	e5	up	2.05	0.0166	chr3:136591444-136591548	stromal antigen 1	MRD47,SA1,SCC3A
Exon	GSHG0017885	ADPRM	Alter. First Exon	e1	up	2.05	0.019	chr17:10697594-10697667	ADP-ribose/CDP-alcohol diphosphatase, manganese dependent	C17orf48,MDS006,NBLA03831
Exon	GSHG0001173	IL6R	Exon Cassette	e8	up	2.05	0.0217	chr1:154445047-154445094	interleukin 6 receptor	CD126,gp80,HIES5,IL-1Ra,IL-6R,IL-6R-1,IL-6RA,IL6Q,IL6QTL,IL6RA,IL6RQ
Exon	GSHG0032454	RNPS1	unknown	i1	up	2.05	0.0455	chr16:2267886-2268053	RNA binding protein with serine rich domain 1	E5.1
Pattern+Exon	GSHG0040506	TNS3	Alter. First Exon	e1/e3	up (e1)	2.04	0.000525	chr7:47529036-47582558	tensin 3	TEM6,TENS1
Exon	GSHG0032229	NSD2	Exon Cassette	e15	up	2.04	0.0291	chr4:1942339-1946314	nuclear receptor binding SET domain protein 2	KMT3F,KMT3G,MMSET,RAUST,REIIBP,TRX5,WHS,WHSC1
Exon	GSHG0022015	ZNF581	Alter. First Exon	e1	up	2.04	0.034	chr19:55635459-55635712	zinc finger protein 581	HSPC189
Exon	GSHG0006271	MYRF	Alter. First Exon	e14	down	2.04	0.0344	chr11:61777734-61777845	myelin regulatory factor	11orf9,C11orf9,CUGS,MMERV,MRF,Ndt80,pqn-47
Exon	GSHG0007768	LPXN	Alter. First Exon	e2	down	2.04	0.0482	chr11:58575759-58575864	leupaxin	LDPL
Exon	GSHG0039750	SERPINE1	unknown	i8	down	2.03	0.00102	chr7:101137085-101137404	serpin family E member 1	PAI,PAI-1,PAI1,PLANH1
Exon	GSHG0045832	RPS23	unknown	i2	up	2.03	0.00157	chr5:82276518-82277691	ribosomal protein S23	BTDD,MABAS,MCINS,PAMAS,S23,uS12
Exon	GSHG0008551	WNK1	Exon Cassette	e13	down	2.03	0.0113	chr12:879573-880031	WNK lysine deficient protein kinase 1	HSAN2,HSN2,KDP,p65,PPP1R167,PRKWNK1,PSK
Exon	GSHG0033220	HAUS3 // POLN	Exon Cassette	e20	up	2.03	0.0133	chr4:2157857-2157910	HAUS augmin like complex subunit 3 // DNA polymerase nu	C4orf15,dgt3,IT1,POL4P
Exon	GSHG0000762	PRKACB	Alter. First Exon	e2	down	2.03	0.0146	chr1:84144271-84144548	protein kinase cAMP-activated catalytic subunit beta	CAFD2,PKAC-beta,PKACB
Exon	GSHG0006734	PTS	unknown	e7	up	2.03	0.0217	chr11:112235849-112236034	6-pyruvoyltetrahydropterin synthase	PTPS
Exon	GSHG0037164	L3MBTL3	unknown	e16	up	2.03	0.0348	chr6:130078558-130078634	L3MBTL histone methyl-lysine binding protein 3	MBT-1,MBT1
Exon	GSHG0045208	ASB6	unknown	i3	down	2.03	0.0464	chr9:129639310-129639400	ankyrin repeat and SOCS box containing 6	--
Exon	GSHG0024007	TCF7L1	unknown	i9	up	2.02	5.34e-05	chr2:85306366-85306451	transcription factor 7 like 1	TCF-3,TCF3
Exon	GSHG0026981	GNAS	unknown	i13	up	2.02	0.00906	chr20:58900500-58902776	GNAS complex locus	AHO,C20orf45,GNAS1,GPSA,GSA,GSP,NESP,PITA3,POH,SCG6,SgVI
Exon	GSHG0012646	KLC1	Alter. Terminal Exon	e16	up	2.02	0.0115	chr14:103682858-103684015	kinesin light chain 1	KLC,KNS2,KNS2A
Exon	GSHG0024479	RIF1	unknown	i32	up	2.02	0.0181	chr2:151468552-151468640	replication timing regulatory factor 1	--
Exon	GSHG0042943	OPLAH	unknown	i5	up	2.02	0.0387	chr8:144058691-144058771	5-oxoprolinase, ATP-hydrolysing	5-Opase,OPLA,OPLAHD
Exon	GSHG0042094	KIFC2	unknown	i2	down	2.01	0.00458	chr8:144466839-144466958	kinesin family member C2	--
Exon	GSHG0002312	C1orf109	Alter. First Exon	e1	up	2.01	0.00472	chr1:37692029-37692241	chromosome 1 open reading frame 109	--
Pattern	GSHG0019289	BRCA1	Alter. Donor Splice Site	e1	down	2.01	0.0215	chr17:43124017-43125483	BRCA1 DNA repair associated	BRCAI,BRCC1,BROVCA1,FANCS,IRIS,PNCA4,PPP1R53,PSCP,RNF53
Exon	GSHG0015935	RPS17	Exon Cassette	e5	up	2.01	0.0331	chr15:82537921-82538041	ribosomal protein S17	DBA4,RPS17L,RPS17L1,RPS17L2,S17
Exon	GSHG0006071	CD44	unknown	i8	up	2.01	0.0389	chr11:35201196-35201670	CD44 molecule (Indian blood group)	CDW44,CSPG8,ECMR-III,HCELL,HUTCH-I,IN,LHR,MC56,MDU2,MDU3,MIC4,Pgp1
Exon	GSHG0041516	EPHX2	unknown	e9	down	2.01	0.0463	chr8:27518038-27518072	epoxide hydrolase 2	ABHD20,CEH,SEH
Exon	GSHG0022373	YIPF2	unknown	i8	up	2.01	0.05	chr19:10923407-10923493	Yip1 domain family member 2	FinGER2
Exon	GSHG0000450	MACF1	unknown	e44	down	2	0.00166	chr1:39346977-39347210	microtubule actin crosslinking factor 1	ABP620,ACF7,KIAA0754,LIS9,Lnc-PMIF,MACF,OFC4
Exon	GSHG0005893	TIMM10B	unknown	i1	down	2	0.0336	chr11:6481556-6481756	translocase of inner mitochondrial membrane 10B	FXC1,TIM10B,Tim9b
Exon	GSHG0025071	ODC1	unknown	i2	down	2	0.0346	chr2:10445264-10447626	ornithine decarboxylase 1	BABS,NEDBA,NEDBIA,ODC
Exon	GSHG0006357	CAPN1	unknown	i17	up	2	0.0347	chr11:65209388-65209848	calpain 1	CANP,CANP1,CANPL1,muCANP,muCL,SPG76
Pattern	GSHG0010241	SMARCC2	Intron Retention	i28	up	1.99	0.00238	chr12:56164303-56164731	SWI/SNF related, matrix associated, actin dependent regulator of chromatin subfamily c member 2	BAF170,CRACC2,CSS8,Rsc8
Pattern+Exon	GSHG0033587	SEC31A // THAP9-AS1	Exon Cassette	e29	up	1.98	1.33e-06	chr4:82829000-82844509	SEC31 homolog A, COPII coat complex component // THAP9 antisense RNA 1	ABP125,ABP130,HPBKS,HSPC275,HSPC334,NEDSOSB,SEC31L1
Pattern+Exon	GSHG0032134	DLG1	Mutually Exclusive Exons	e24/e25	up (e25)	1.98	0.0127	chr3:197069219-197081117	discs large MAGUK scaffold protein 1	DLGH1,hdlg,SAP-97,SAP97
Pattern	GSHG0005155	NDST2	Alter. Acceptor Splice Site	e6	up	1.98	0.0141	chr10:73806289-73806811	N-deacetylase and N-sulfotransferase 2	HSST2,N-HSST2,NST2
Pattern	GSHG0002975	MTMR11	Alter. Acceptor Splice Site	e13	down	1.98	0.0242	chr1:149931260-149932014	myotubularin related protein 11	CRA
Pattern+Exon	GSHG0005318	SORBS1	Alter. Terminal Exon	e20/e42	up (e42)	1.97	0.000167	chr10:95311772-95422073	sorbin and SH3 domain containing 1	CAP,FLAF2,R85FL,SH3D5,SH3P12,SORB1
Pattern+Exon	GSHG0010745	STX2	Alter. Terminal Exon	e11/e13	up (e13)	1.97	0.00075	chr12:130789600-130798635	syntaxin 2	EPIM,EPM,STX2A,STX2B,STX2C
Pattern+Exon	GSHG0001972	TNFRSF25	Intron Retention	i7	up	1.94	0.00752	chr1:6462863-6463127	TNF receptor superfamily member 25	APO-3,DDR3,DR3,GEF720,LARD,PLEKHG5,TNFRSF12,TR3,TRAMP,WSL-1,WSL-LR
Pattern+Exon	GSHG0008007	NUMA1	Exon Cassette	e21	down	1.92	0.000178	chr11:72010786-72016260	nuclear mitotic apparatus protein 1	NMP-22,NUMA
Pattern+Exon	GSHG0013011	NUMB	Exon Cassette	e14	up	1.91	0.000433	chr14:73275216-73282505	NUMB endocytic adaptor protein	C14orf41,c14_5527,S171
Pattern+Exon	GSHG0046456	CASK	Exon Cassette	e19-e20	up	1.89	0.0152	chrX:41553719-41559847	calcium/calmodulin dependent serine protein kinase	CAGH39,CAMGUK,CMG,FGS4,hCASK,LIN2,MICPCH,MRXSNA,TNRC8
Pattern	GSHG0025149	DTNB	Exon Cassette	e6	up	1.88	0.0456	chr2:25580721-25628384	dystrobrevin beta	--
Pattern+Exon	GSHG0008104	SYTL2	Mutually Exclusive Exons	e12-e13/e14	up (e14)	1.86	0.000424	chr11:85709331-85718843	synaptotagmin like 2	CHR11SYT,EXO4,PPP1R151,SGA72M,SLP2,SLP2A
Pattern+Exon	GSHG0025884	SMPD4	Exon Cassette	e11	down	1.84	2.4e-05	chr2:130157251-130164445	sphingomyelin phosphodiesterase 4	NEDMABA,NEDMEBA,NET13,NSMASE-3,NSMASE3,SKNY
Pattern	GSHG0019563	WIPI1	Exon Cassette	e7	up	1.84	0.0201	chr17:68433468-68435712	WD repeat domain, phosphoinositide interacting 1	ATG18,ATG18A,WIPI49
Pattern+Exon	GSHG0031962	PLD1	Exon Cassette	e20	down	1.83	0.00115	chr3:171677566-171687584	phospholipase D1	CVDD
Pattern+Exon	GSHG0031510	PROS1	Exon Cassette	e3	up	1.83	0.00138	chr3:93927250-93974066	protein S	PROS,PS21,PS22,PS23,PS24,PS25,PSA,THPH5,THPH6
Pattern+Exon	GSHG0010745	STX2	Complex	e12-e13	up	1.83	0.00157	chr12:130789600-130798635	syntaxin 2	EPIM,EPM,STX2A,STX2B,STX2C
Pattern+Exon	GSHG0019128	GIT1	Exon Cassette	e8	down	1.83	0.0151	chr17:29578731-29581380	GIT ArfGAP 1	p95-APP1
Pattern	GSHG0033715	CASP6	Exon Cassette	e4	down	1.81	0.00474	chr4:109694525-109697768	caspase 6	CSP-6,MCH2
Pattern+Exon	GSHG0007974	TESMIN	Alter. Terminal Exon	e6/e10	up (e10)	1.81	0.00964	chr11:68707440-68738788	testis expressed metallothionein like protein	CXCDC2,MTL5,MTLT
Pattern+Exon	GSHG0042969	COMMD5	Alter. First Exon	e1/e2	up (e2)	1.8	0.0154	chr8:144850176-144853733	COMM domain containing 5	HCARG,HT002
Pattern	GSHG0027479	RIPOR3	Alter. First Exon	e1/e2	up (e1)	1.8	0.0228	chr20:50630738-50691542	RIPOR family member 3	C20orf175,C20orf176,FAM65C
Pattern+Exon	GSHG0038473	LATS1	Exon Cassette	e4	down	1.8	0.0435	chr6:149695074-149702266	large tumor suppressor kinase 1	WARTS,wts
Pattern+Exon	GSHG0010675	CLIP1	Alter. Terminal Exon	e10/e27	up (e27)	1.79	0.000336	chr12:122271434-122352786	CAP-Gly domain containing linker protein 1	CLIP,CLIP-170,CLIP170,CYLN1,RSN
Pattern	GSHG0031843	PLOD2	Exon Cassette	e14	down	1.79	0.000789	chr3:146076782-146079257	procollagen-lysine,2-oxoglutarate 5-dioxygenase 2	BRKS2,LH2,TLH
Pattern	GSHG0025434	FAM136A	Alter. Donor Splice Site	e1	down	1.79	0.0312	chr2:70300840-70302069	family with sequence similarity 136 member A	--
Pattern	GSHG0025949	ZRANB3	Alter. Donor Splice Site	e17	up	1.78	0.0126	chr2:135224426-135228015	zinc finger RANBP2-type containing 3	4933425L19Rik,AH2
Pattern+Exon	GSHG0028820	CBX5	Alter. First Exon	e1/e2	up (e1)	1.77	0.000159	chr12:54257514-54280122	chromobox 5	HEL25,HP1,HP1A
Pattern+Exon	GSHG0008120	CTSC	Alter. Terminal Exon	e4/e9	up (e9)	1.76	0.000129	chr11:88293592-88335082	cathepsin C	CPPI,DPP-I,DPP1,DPPI,HMS,JP,JPD,PALS,PDON1,PLS
Pattern+Exon	GSHG0048038	TJP1	Exon Cassette	e26	down	1.76	0.00514	chr15:29718266-29720708	tight junction protein 1	ZO-1
Pattern+Exon	GSHG0010380	PPP1R12A	Exon Cassette	e15	down	1.76	0.00729	chr12:79805592-79807330	protein phosphatase 1 regulatory subunit 12A	GUBS,M130,MBS,MYPT1
Pattern	GSHG0038410	AHI1	Exon Cassette	e33	down	1.76	0.0206	chr6:135283532-135300558	Abelson helper integration site 1	AHI-1,dJ71N10.1,JBTS3,ORF1
Pattern	GSHG0020728	NPC1	Exon Cassette	e10-e11	up	1.76	0.0435	chr18:23544960-23554984	NPC intracellular cholesterol transporter 1	NPC,POGZ,SLC65A1
Pattern	GSHG0019705	SGSH	Exon Cassette	e3	up	1.75	0.00603	chr17:80214615-80217192	N-sulfoglucosamine sulfohydrolase	HSS,MPS3A,SFMD
Pattern	GSHG0019648	EXOC7	Exon Cassette	e15	up	1.75	0.0482	chr17:76085677-76087720	exocyst complex component 7	2-5-3p,BLOM4,EX070,EXO70,Exo70p,EXOC1,NEDSEBA,YJL085W
Pattern+Exon	GSHG0010333	MDM1	Mutually Exclusive Exons	e4/e5	up (e4)	1.74	0.0128	chr12:68323073-68327021	Mdm1 nuclear protein	--
Pattern+Exon	GSHG0033694	PPA2	Exon Cassette	e3	down	1.74	0.0167	chr4:105453598-105456745	inorganic pyrophosphatase 2	HSPC124,SCFAI,SCFI,SID6-306
Pattern+Exon	GSHG0025214	FEZ2	Exon Cassette	e8	up	1.73	0.000954	chr2:36558438-36578865	fasciculation and elongation protein zeta 2	HUM3CL
Pattern	GSHG0008226	RDX	Exon Cassette	e4	up	1.73	0.0169	chr11:110263960-110272619	radixin	DFNB24
Pattern	GSHG0041123	UBE2H	Alter. First Exon	e1/e8	up (e1)	1.73	0.0288	chr7:129830732-129952960	ubiquitin conjugating enzyme E2 H	E2-20K,GID3,UBC8,UBCH,UBCH2
Pattern+Exon	GSHG0015287	MYO9A	Exon Cassette	e6	up	1.72	0.00193	chr15:72010350-72021017	myosin IXA	CMS24
Pattern+Exon	GSHG0002658	EVI5	Exon Cassette	e14	down	1.72	0.0087	chr1:92636202-92665992	ecotropic viral integration site 5	EVI-5,NB4S
Pattern	GSHG0019289	BRCA1	Complex	e1	down	1.71	0.0217	chr17:43124017-43125483	BRCA1 DNA repair associated	BRCAI,BRCC1,BROVCA1,FANCS,IRIS,PNCA4,PPP1R53,PSCP,RNF53
Pattern	GSHG0011699	ATP7B	Alter. Acceptor Splice Site	e9	down	1.71	0.0251	chr13:51958311-51960322	ATPase copper transporting beta	PWD,WC1,WD,WND
Pattern+Exon	GSHG0031372	TKT	Exon Cassette	e6	up	1.71	0.0258	chr3:53234983-53240348	transketolase	HEL-S-48,HEL107,SDDHD,TK,TKT1
Pattern	GSHG0034027	YTHDC1	Exon Cassette	e6	up	1.7	0.00702	chr4:68332103-68333397	YTH domain containing 1	YT521,YT521-B
Pattern	GSHG0046967	ATP11C	Exon Cassette	e32	down	1.7	0.00825	chrX:139726347-139738069	ATPase phospholipid transporting 11C	ATPIG,ATPIQ,HACXL
Pattern	GSHG0019202	PGAP3	Exon Cassette	e6-e7	down	1.7	0.022	chr17:39671122-39674054	post-GPI attachment to proteins phospholipase 3	AGLA546,CAB2,hCOS16,PERLD1,PP1498
Pattern	GSHG0002480	HSPB11	Exon Cassette	e3	down	1.7	0.0385	chr1:53930076-53945699	heat shock protein family B (small) member 11	C1orf41,FAP232,HSPCO34,IFT25,PP25
Pattern+Exon	GSHG0035772	MACROH2A1	Mutually Exclusive Exons	e7/e8	up (e7)	1.69	9.46e-05	chr5:135345968-135360607	macroH2A.1 histone	H2A.y,H2A/y,H2AF12M,H2AFY,MACROH2A1.1,macroH2A1.2,mH2A1
Pattern	GSHG0016951	ZNF200	Complex	e1	down	1.69	0.027	chr16:3233506-3235411	zinc finger protein 200	--
Pattern+Exon	GSHG0028980	THOC5	Exon Cassette	e11	down	1.69	0.044	chr22:29529162-29531963	THO complex 5	C22orf19,Fmip,fSAP79,PK1.3
Pattern	GSHG0010534	GIT2	Exon Cassette	e17	down	1.68	0.00654	chr12:109939165-109947504	GIT ArfGAP 2	CAT-2,CAT2,PKL
Pattern	GSHG0016951	ZNF200	Alter. Donor Splice Site	e1	down	1.68	0.0148	chr16:3233506-3235411	zinc finger protein 200	--
Pattern+Exon	GSHG0035722	RAPGEF6	Alter. Terminal Exon	e21/e30	up (e30)	1.68	0.0171	chr5:131435761-131464281	Rap guanine nucleotide exchange factor 6	KIA001LB,PDZ-GEF2,PDZGEF2,RA-GEF-2,RAGEF2
Pattern	GSHG0043039	SCRIB	Exon Cassette	e36	down	1.68	0.0332	chr8:143791389-143791913	scribble planar cell polarity protein	CRIB1,oSCRIB,SCRB1,SCRIB1,Vartul
Pattern	GSHG0026021	BAZ2B	Alter. Donor Splice Site	e37	down	1.66	0.00153	chr2:159336942-159337772	bromodomain adjacent to zinc finger domain 2B	WALp4
Pattern+Exon	GSHG0032142	RUBCN	Exon Cassette	e14	down	1.66	0.0164	chr3:197684157-197693816	rubicon autophagy regulator	KIAA0226,RUBICON,SCAR15
Pattern+Exon	GSHG0027226	NAPB	Intron Retention	i4	up	1.65	0.0454	chr20:23394922-23395185	NSF attachment protein beta	SNAP-BETA,SNAPB
Pattern	GSHG0035359	TMEM267	Exon Cassette	e4	up	1.64	0.00664	chr5:43453658-43483891	transmembrane protein 267	C5orf28
Pattern	GSHG0002993	MINDY1	Complex	e5	down	1.64	0.00688	chr1:151002165-151007619	MINDY lysine 48 deubiquitinase 1	FAM63A,MINDY-1
Pattern	GSHG0040197	BRAT1	Intron Retention	i11	up	1.64	0.0142	chr7:2540771-2541052	BRCA1 associated ATM activator 1	BAAT1,C7orf27,NEDCAS,RMFSL
Pattern	GSHG0033414	APBB2	Alter. First Exon	e8/e11	up (e8)	1.63	0.000142	chr4:40934456-40945082	amyloid beta precursor protein binding family B member 2	FE65L,FE65L1
Pattern+Exon	GSHG0007815	MTA2	Alter. First Exon	e1/e2	up (e1)	1.62	0.000191	chr11:62600622-62601865	metastasis associated 1 family member 2	MTA1L1,PID
Pattern+Exon	GSHG0035405	IL6ST	Exon Cassette	e9	up	1.62	0.0096	chr5:55957209-55960561	interleukin 6 cytokine family signal transducer	CD130,CDW130,GP130,HIES4,HIES4A,HIES4B,IL-6RB,IMD94,sGP130,STWS2
Pattern+Exon	GSHG0010675	CLIP1	Exon Cassette	e11	up	1.62	0.0213	chr12:122340753-122352786	CAP-Gly domain containing linker protein 1	CLIP,CLIP-170,CLIP170,CYLN1,RSN
Pattern	GSHG0017291	BBS2	Complex	e1	down	1.62	0.0478	chr16:56514449-56520283	Bardet-Biedl syndrome 2	BBS,RP74
Pattern	GSHG0008011	ANAPC15	Alter. Donor Splice Site	e3	down	1.61	0.00643	chr11:72111412-72112235	anaphase promoting complex subunit 15	APC15,C11orf51,HSPC020
Pattern+Exon	GSHG0019365	MRPL10	Complex	e1/e2	down	1.61	0.0165	chr17:47828501-47831541	mitochondrial ribosomal protein L10	L10MT,MRP-L10,MRP-L8,MRPL8,RPML8
Pattern	GSHG0017295	PSME3IP1	Alter. First Exon	e1/e2	up (e2)	1.6	0.0235	chr16:57173728-57186116	proteasome activator subunit 3 interacting protein 1	C16orf94,CDA018,CDA10,FAM192A,NIP30,PIP30
Pattern	GSHG0007800	CYB561A3	Complex	e9	up	1.6	0.0276	chr11:61348745-61351147	cytochrome b561 family member A3	CYBASC3,LCYTB
Pattern	GSHG0044216	DDX58	Exon Cassette	e6	down	1.6	0.0424	chr9:32491301-32493942	DExD/H-box helicase 58	RIG-I,RIG1,RIGI,RLR-1,SGMRT2
Pattern+Exon	GSHG0010372	OSBPL8	Alter. First Exon	e1/e6	up (e6)	1.59	0.000848	chr12:76450851-76559809	oxysterol binding protein like 8	MST120,MSTP120,ORP8,OSBP10
Pattern+Exon	GSHG0005532	OAT	Alter. First Exon	e1/e4	up (e1)	1.59	0.014	chr10:124411973-124418950	ornithine aminotransferase	GACR,HOGA,OATASE,OKT
Pattern	GSHG0017295	PSME3IP1	Mutually Exclusive Exons	e3/e4	up (e3)	1.59	0.0262	chr16:57173728-57186116	proteasome activator subunit 3 interacting protein 1	C16orf94,CDA018,CDA10,FAM192A,NIP30,PIP30
Pattern	GSHG0007280	TP53I11	Exon Cassette	e3	up	1.59	0.0282	chr11:44938207-44951306	tumor protein p53 inducible protein 11	PIG11
Pattern	GSHG0019178	RAD51D	Exon Cassette	e6-e7	down	1.59	0.0358	chr17:35106386-35118619	RAD51 paralog D	BROVCA4,R51H3,RAD51L3,TRAD
Pattern+Exon	GSHG0031916	IFT80 // TRIM59 // TRIM59-IFT80	Complex	e12-e13/e14	down	1.58	0.00341	chr3:160381503-160384646	intraflagellar transport 80 // tripartite motif containing 59 // TRIM59-IFT80 protein	ATD2,FAP167,IFT80-L,IFT80L,MRF1,RNF104,SRTD2,TRIM57,TSBF1,WDR56
Pattern+Exon	GSHG0002553	DEPDC1	Intron Retention	i9	down	1.58	0.00457	chr1:68481440-68482897	DEP domain containing 1	DEP.8,DEPDC1-V2,DEPDC1A,SDP35
Pattern	GSHG0025971	GTDC1	Exon Cassette	e32	up	1.58	0.017	chr2:143952773-144007535	glycosyltransferase like domain containing 1	Hmat-Xa,mat-Xa
Pattern+Exon	GSHG0020917	MBP	Alter. Terminal Exon	e5/e11	up (e5)	1.58	0.0172	chr18:76978833-77017268	myelin basic protein	--
Pattern+Exon	GSHG0002229	MECR	Exon Cassette	e2,e4	up	1.57	0.0115	chr1:29216588-29230945	mitochondrial trans-2-enoyl-CoA reductase	CGI-63,DYTOABG,ETR1,FASN2B,NRBF1
Pattern	GSHG0008011	ANAPC15	Alter. First Exon	e1/e3	up (e1)	1.56	0.00704	chr11:72111412-72112780	anaphase promoting complex subunit 15	APC15,C11orf51,HSPC020
Pattern+Exon	GSHG0019128	GIT1	Intron Retention	i8	up	1.56	0.00764	chr17:29578731-29578988	GIT ArfGAP 1	p95-APP1
Pattern	GSHG0046503	GRIPAP1	Exon Cassette	e18	down	1.56	0.0216	chrX:48981596-48983092	GRIP1 associated protein 1	GRASP-1
Pattern	GSHG0010132	CERS5	Complex	e12/e13	down	1.56	0.0255	chr12:50129289-50134702	ceramide synthase 5	LASS5,Trh4
Pattern	GSHG0026486	HDLBP	Exon Cassette	e13	down	1.56	0.0459	chr2:241255051-241256399	high density lipoprotein binding protein	HBP,PRO2900,VGL
Pattern	GSHG0048487	RUVBL1	Alter. Terminal Exon	e12/e13	up (e12)	1.55	0.00582	chr3:128064805-128087808	RuvB like AAA ATPase 1	ECP-54,ECP54,INO80H,NMP238,PONTIN,Pontin52,RVB1,TIH1,TIP49,TIP49A
Pattern	GSHG0019639	WBP2	Intron Retention	i6-i7	up	1.54	0.000871	chr17:75847487-75848662	WW domain binding protein 2	DFNB107,GRAMD6,WBP-2
Pattern	GSHG0002216	RPA2	Alter. Donor Splice Site	e2	up	1.54	0.0323	chr1:27914063-27914586	replication protein A2	REPA2,RP-Ap32,RP-Ap34,RPA32
Pattern	GSHG0031087	ANKRD28	Complex	e3-e4	down	1.53	0.00738	chr3:15795223-15798185	ankyrin repeat domain 28	CFAP79,FAP79,PITK,PPP1R65
Pattern+Exon	GSHG0031272	IP6K2	Alter. Terminal Exon	e10/e11	up (e10)	1.53	0.0104	chr3:48693448-48695421	inositol hexakisphosphate kinase 2	IHPK2,InsP6K2,PIUS
Pattern	GSHG0031647	GOLGB1	Exon Cassette	e6-e7	down	1.53	0.0123	chr3:121718388-121727041	golgin B1	GCP,GCP372,GOLIM1
Pattern+Exon	GSHG0002273	PHC2	Alter. First Exon	e1/e12	up (e12)	1.53	0.0128	chr1:33334090-33431095	polyhomeotic homolog 2	EDR2,HPH2,PH2
Pattern	GSHG0038100	DST	Exon Cassette	e105	down	1.53	0.0164	chr6:56466078-56469957	dystonin	BP240,BPA,BPAG1,CATX-15,CATX15,D6S1101,DMH,DT,EBS3,EBSB2,HSAN6,MACF2
Pattern+Exon	GSHG0008158	FAM76B	Exon Cassette	e8	up	1.53	0.0203	chr11:95778822-95779687	family with sequence similarity 76 member B	--
Pattern	GSHG0046507	WDR45	Alter. Acceptor Splice Site	e10	up	1.53	0.037	chrX:49075866-49076524	WD repeat domain 45	JM5,NBIA4,NBIA5,WDRX1,WIPI-4,WIPI4
Pattern	GSHG0025239	SOS1	Exon Cassette	e24	down	1.52	0.00874	chr2:38987473-38995387	SOS Ras/Rac guanine nucleotide exchange factor 1	GF1,GGF1,GINGF,HGF,NS4,SOS-1
Pattern+Exon	GSHG0020917	MBP	Exon Cassette	e9	down	1.52	0.0155	chr18:76984775-76988912	myelin basic protein	--
Pattern	GSHG0035719	HINT1	Complex	e3-e4	up	1.52	0.0227	chr5:131160656-131162676	histidine triad nucleotide binding protein 1	HINT,NMAN,PKCI-1,PRKCNH1
Pattern	GSHG0005134	PPP3CB	Exon Cassette	e16	up	1.51	2.33e-06	chr10:73436433-73444822	protein phosphatase 3 catalytic subunit beta	CALNA2,CALNB,CNA2,PP2Bbeta
Pattern+Exon	GSHG0015450	SEC11A	Exon Cassette	e6	up	1.51	0.0374	chr15:84670725-84680832	SEC11 homolog A, signal peptidase complex subunit	1810012E07Rik,SEC11L1,sid2895,SPC18,SPCS4A
Pattern+Exon	GSHG0040985	SRPK2	Exon Cassette	e20	up	1.5	0.00231	chr7:105116374-105126340	SRSF protein kinase 2	SFRSK2
Pattern	GSHG0042295	NSD3	Alter. Donor Splice Site	e22	down	1.5	0.00245	chr8:38279540-38281583	nuclear receptor binding SET domain protein 3	KMT3F,KMT3G,pp14328,WHISTLE,WHSC1L1
Pattern	GSHG0011902	ANKRD10	Exon Cassette	e6	up	1.5	0.00258	chr13:110893028-110906124	ankyrin repeat domain 10	--
Pattern	GSHG0035671	PGGT1B	Exon Cassette	e6-e7	up	1.5	0.00759	chr5:115216865-115236522	protein geranylgeranyltransferase type I subunit beta	BGGI,GGTI
Pattern	GSHG0028954	HPS4	Intron Retention	i12	down	1.5	0.0431	chr22:26466051-26466262	HPS4 biogenesis of lysosomal organelles complex 3 subunit 2	BLOC3S2,LE

## Sheet: Table S4_Sheet 3
Table S4_related to Figure 4 and Figure 5: subtype-specific splicing events regulated by QKI and RBFOX2
Gene name	Sybtypes specific Events	Type of event	QKI	RBFOX2	Subtype specificity
SEC31A	SE_4_-_83763293_83752128_83752090_83750211_SEC31A	Skipped exon	not regulated	not regulated	Classical
SEC31A	AFE_4_-_83752090_83763293_83750211_SEC31A	Alternative first exon	not regulated	not regulated	Basal-like
LMO7	A3SS_13_+_76408523_76409369_76409288_LMO7	Alternative 3' splice site	not regulated	not regulated	Basal-like
ITGA6	SE_2_+_173362828_173366500_173366629_173368819_ITGA6	Skipped exon	not regulated	not regulated	Basal-like
CTNND1	SE_11_+_57582972_57583387_57583473_57583769_CTNND1	Skipped exon	regulated	not regulated	Classical
TPD52	AFE_8_-_80992550_81083660_80976828_TPD52	Alternative first exon	not regulated	not regulated	Basal-like
ITGA6	ALE_2_+_173362828_173366500_173368819_ITGA6	Alternative last exon	not regulated	not regulated	Basal-like
G6PC3	A3SS_17_+_42152138_42152678_42152337_G6PC3	Alternative 3' splice site	not regulated	not regulated	Basal-like
LRRFIP2	SE_3_-_37136283_37133029_37132958_37125297_LRRFIP2	Skipped exon	regulated	regulated	Basal-like
G6PC3	SE_17_+_42152138_42152337_42152455_42152678_G6PC3	Skipped exon	not regulated	not regulated	Classical
ADAM15	SE_1_+_155033308_155033894_155033965_155034380_ADAM15	Skipped exon	not regulated	not regulated	Classical
SEC16A	SE_9_-_139340097_139339563_139339504_139338352_SEC16A	Skipped exon	not regulated	not regulated	Basal-like
ADAM15	SE_1_+_155033308_155033894_155033965_155034721_ADAM15	Skipped exon	not regulated	not regulated	Classical
ADAM15	SE_1_+_155033308_155033891_155033965_155034721_ADAM15	Skipped exon	not regulated	not regulated	Classical
DYNC1I2	ALE_2_+_172563887_172569277_172571838_DYNC1I2	Alternative last exon	not regulated	not regulated	Classical
ADAM15	SE_1_+_155033965_155034380_155034593_155034721_ADAM15	Skipped exon	not regulated	not regulated	Classical
DYNC1I2	SE_2_+_172563887_172569277_172569336_172571838_DYNC1I2	Skipped exon	regulated	not regulated	Classical
LMO7	SE_13_+_76378677_76383290_76383319_76391297_LMO7	Skipped exon	not regulated	not regulated	Basal-like
DLGAP5	SE_14_-_55617517_55615402_55615312_55615191_DLGAP5	Skipped exon	not regulated	not regulated	Basal-like
SYTL2	SE_11_-_85429833_85428573_85428526_85425550_SYTL2	Skipped exon	regulated	regulated	Basal-like
ADAM15	SE_1_+_155033308_155033891_155033965_155034380_ADAM15	Skipped exon	not regulated	not regulated	Classical
ADD3	SE_10_+_111890244_111892063_111892158_111893084_ADD3	Skipped exon	regulated	regulated	Classical
ADAM15	SE_1_+_155033308_155034380_155034451_155034721_ADAM15	Skipped exon	not regulated	not regulated	Classical
ERBB2IP	SE_5_+_65350779_65364705_65364848_65370852_ERBB2IP	Skipped exon	regulated	regulated	Classical
C1orf86	ALE_1_-_2125078_2124414_2116952_C1orf86	Alternative last exon	regulated	not regulated	Classical
SYTL2	SE_11_-_85429833_85428769_85428526_85425550_SYTL2	Skipped exon	not regulated	not regulated	Basal-like
TJP1	SE_15_-_30012562_30012220_30011981_30011342_TJP1	Skipped exon	regulated	regulated	Classical
SEC16A	SE_9_-_139341307_139339563_139339504_139338352_SEC16A	Skipped exon	regulated	not regulated	Basal-like
