# Supplementary material for: An alternative splicing signature defines the basal-like phenotype and predicts worse clinical outcome in pancreatic cancer
Source: Cell Rep Med. 2024 Feb 6;5(2):101411. doi: 10.1016/j.xcrm.2024.101411 (PMC10897606; doi:10.1016/j.xcrm.2024.101411)
Supplement: Table S5. EC events differentially regulated between PANC-1 and HPAF-II cells, related to Figure 6 [file mmc6.xlsx]

## Sheet: Table S5
Table S5_related to Figure 6: EC events differentialy regulated between PANC-1 and HPAF-II cells
Analysis Type	GENE STABLE ID	Gene Symbol	Alternative Event Type	Involved exon(s)	Regulation Splicing Index	Splicing-Index Fold-Change	Splicing-Index P-Value	Event Coordinates (hg38)	Gene Name	Aliases and Synonyms
Pattern+Exon	GSHG0044286	TLN1	Exon Cassette	e18	down	47.31	0.000706	chr9:35717619-35718910	talin 1	ILWEQ,talin-1,TLN
Pattern+Exon	GSHG0025010	SH3YL1	Exon Cassette	e13	up	32.31	2.38e-07	chr2:234160-243562	SH3 and SYLF domain containing 1	RAY
Pattern+Exon	GSHG0012868	NIN	Exon Cassette	e19	up	21.74	0.000166	chr14:50754742-50760359	ninein	SCKL7
Pattern+Exon	GSHG0041338	ESYT2	Exon Cassette	e16	down	16.85	0.000323	chr7:158749649-158759581	extended synaptotagmin 2	CHR2SYT,E-Syt2,FAM62B
Pattern+Exon	GSHG0002757	DRAM2	Exon Cassette	e2	down	16.35	0.0022	chr1:111137523-111140453	DNA damage regulated autophagy modulator 2	CORD21,PRO180,TMEM77,WWFQ154
Pattern+Exon	GSHG0035723	FNIP1	Exon Cassette	e7	down	14.36	0.0119	chr5:131709201-131716656	folliculin interacting protein 1	IMD93
Pattern+Exon	GSHG0040160	PDGFA	Exon Cassette	e6	down	11.45	0.00177	chr7:497258-501242	platelet derived growth factor subunit A	PDGF-A,PDGF1
Pattern+Exon	GSHG0002553	DEPDC1	Exon Cassette	e9	down	10.12	1.37e-05	chr1:68481440-68484090	DEP domain containing 1	DEP.8,DEPDC1-V2,DEPDC1A,SDP35
Pattern+Exon	GSHG0038218	MAP3K7	Exon Cassette	e12	down	9.99	0.000284	chr6:90536337-90547387	mitogen-activated protein kinase kinase kinase 7	CSCF,FMD2,MEKK7,TAK1,TGF1a
Pattern+Exon	GSHG0003614	ENAH	Exon Cassette	e13	down	9.11	3.52e-08	chr1:225500992-225508017	ENAH actin regulator	ENA,MENA,NDPP1
Pattern+Exon	GSHG0009731	TNFRSF1A	Exon Cassette	e8	down	8.72	0.000206	chr12:6330598-6333147	TNF receptor superfamily member 1A	CD120a,FPF,p55,p55-R,p60,TBP1,TNF-R,TNF-R-I,TNF-R55,TNFAR,TNFR1,TNFR55,TNFR60
Pattern+Exon	GSHG0031762	MRPL3	Exon Cassette	e2	down	8.21	0.00451	chr3:131501531-131502985	mitochondrial ribosomal protein L3	COXPD9,MRL3,RPML3
Pattern+Exon	GSHG0031560	CD47	Exon Cassette	e9-e10	down	7.74	0.000351	chr3:108047067-108051970	CD47 molecule	IAP,MER6,OA3
Pattern+Exon	GSHG0031151	CLASP2	Exon Cassette	e36	up	7.71	0.00012	chr3:33551252-33559385	cytoplasmic linker associated protein 2	--
Pattern+Exon	GSHG0027627	SNX19	Exon Cassette	e14	up	7.61	0.000314	chr11:130879624-130903384	sorting nexin 19	CHET8
Pattern+Exon	GSHG0002004	CLSTN1	Exon Cassette	e11	up	7.32	6.75e-06	chr1:9735885-9741256	calsyntenin 1	ALC-ALPHA,alcalpha1,alcalpha2,CDHR12,CST-1,CSTN1,PIK3CD,XB31alpha
Pattern+Exon	GSHG0040524	FIGNL1	Exon Cassette	e4	down	7.3	0.000154	chr7:50444133-50448289	fidgetin like 1	--
Pattern+Exon	GSHG0007700	ARFGAP2	Exon Cassette	e8	down	7.1	1.6e-05	chr11:47172281-47173482	ADP ribosylation factor GTPase activating protein 2	IRZ,NBLA10535,ZFP289,ZNF289
Pattern+Exon	GSHG0013314	ANKRD9	Exon Cassette	e2	down	6.94	0.00504	chr14:102508475-102509791	ankyrin repeat domain 9	--
Pattern+Exon	GSHG0005311	MYOF	Exon Cassette	e18	up	6.8	0.000534	chr10:93389030-93396224	myoferlin	FER1L3,HAE7
Pattern+Exon	GSHG0029401	PLXNB2	Exon Cassette	e6	down	6.69	0.00189	chr22:50295377-50307646	plexin B2	dJ402G11.3,MM1,Nbla00445,PLEXB2
Pattern+Exon	GSHG0037585	KIF13A	Exon Cassette	e39	down	6.64	0.000466	chr6:17763693-17772059	kinesin family member 13A	bA500C11.2,RBKIN
Pattern+Exon	GSHG0047036	CD99L2	Exon Cassette	e3	down	6.55	0.000819	chrX:150816007-150831293	CD99 molecule like 2	CD99B,MIC2L1
Pattern+Exon	GSHG0038432	NHSL1	Exon Cassette	e6	down	6.52	0.0177	chr6:138430393-138447193	NHS like 1	C6orf63
Pattern	GSHG0008104	SYTL2	Exon Cassette	e13-e14	down	6.42	1.93e-05	chr11:85709331-85718843	synaptotagmin like 2	CHR11SYT,EXO4,PPP1R151,SGA72M,SLP2,SLP2A
Pattern+Exon	GSHG0010045	KIF21A	Exon Cassette	e24	up	6.13	3.34e-05	chr12:39326264-39330911	kinesin family member 21A	CFEOM1,FEOM1,FEOM3A
Pattern+Exon	GSHG0038100	DST	Exon Cassette	e46-e50	up	6.08	0.00208	chr6:56600069-56610562	dystonin	BP240,BPA,BPAG1,CATX-15,CATX15,D6S1101,DMH,DT,EBS3,EBSB2,HSAN6,MACF2
Pattern+Exon	GSHG0019648	EXOC7	Exon Cassette	e8	down	5.89	0.000531	chr17:76089175-76094581	exocyst complex component 7	2-5-3p,BLOM4,EX070,EXO70,Exo70p,EXOC1,NEDSEBA,YJL085W
Pattern	GSHG0042234	CCDC25	Exon Cassette	e8	up	5.84	0.00162	chr8:27740472-27752587	coiled-coil domain containing 25	--
Pattern+Exon	GSHG0003001	PI4KB	Exon Cassette	e2	down	5.83	0.0103	chr1:151324745-151327715	phosphatidylinositol 4-kinase beta	NPIK,PI4K-BETA,PI4K92,PI4KBETA,PI4KIII,PI4KIIIBETA,PIK4CB
Pattern+Exon	GSHG0019124	MYO18A	Exon Cassette	e50	up	5.79	1.9e-06	chr17:29082316-29086577	myosin XVIIIA	MAJN,MYSPDZ,SP-R210,SPR210,TIAF1
Pattern+Exon	GSHG0046844	SEPTIN6	Exon Cassette	e14	down	5.67	0.00556	chrX:119618713-119629508	septin 6	SEP2,SEPT2,SEPT6
Pattern+Exon	GSHG0027494	BCAS1	Exon Cassette	e10-e12	down	5.49	0.00501	chr20:53953432-53985499	brain enriched myelin associated protein 1	AIBC1,NABC1,PMES-2
Pattern+Exon	GSHG0015116	BNIP2	Exon Cassette	e11	up	5.32	0.00796	chr15:59659146-59668990	BCL2 interacting protein 2	BNIP-2,NIP2
Pattern+Exon	GSHG0033985	CASP3	Exon Cassette	e2	down	5.3	0.00544	chr4:184638401-184649447	caspase 3	CPP32,CPP32B,SCA-1
Pattern+Exon	GSHG0019764	CCDC57	Exon Cassette	e11	down	5.11	7.65e-07	chr17:82178474-82183932	coiled-coil domain containing 57	--
Pattern+Exon	GSHG0035722	RAPGEF6	Exon Cassette	e25	up	4.97	0.00121	chr5:131446483-131453177	Rap guanine nucleotide exchange factor 6	KIA001LB,PDZ-GEF2,PDZGEF2,RA-GEF-2,RAGEF2
Pattern+Exon	GSHG0033587	SEC31A // THAP9-AS1	Exon Cassette	e29-e30	down	4.83	0.000189	chr4:82829000-82844509	SEC31 homolog A, COPII coat complex component // THAP9 antisense RNA 1	ABP125,ABP130,HPBKS,HSPC275,HSPC334,NEDSOSB,SEC31L1
Pattern+Exon	GSHG0047859	SLC37A4	Exon Cassette	e2	down	4.79	0.00556	chr11:119029416-119030888	solute carrier family 37 member 4	CDG2W,G6PT1,G6PT2,G6PT3,GSD1b,GSD1c,GSD1d,PRO0685,TRG-19,TRG19
Pattern+Exon	GSHG0044085	NFIB	Exon Cassette	e22	down	4.75	0.00405	chr9:14081843-14113081	nuclear factor I B	CTF,HMGIC/NFIB,MACID,NF-I/B,NF1-B,NFI-B,NFI-RED,NFIB2,NFIB3
Pattern+Exon	GSHG0045225	RAPGEF1	Exon Cassette	e17	down	4.73	0.0092	chr9:131602061-131621998	Rap guanine nucleotide exchange factor 1	C3G,GRF2
Pattern+Exon	GSHG0040396	FKBP14	Exon Cassette	e3	down	4.72	0.00437	chr7:30018996-30022816	FKBP prolyl isomerase 14	EDSKMH,EDSKSCL2,FKBP22,IPBP12
Pattern	GSHG0002614	ODF2L	Exon Cassette	e14	down	4.7	0.000509	chr1:86354774-86358891	outer dense fiber of sperm tails 2 like	--
Pattern+Exon	GSHG0035099	BRD9	Exon Cassette	e12	down	4.67	0.00989	chr5:881107-884070	bromodomain containing 9	LAVS3040,PRO9856,SMARCI2
Pattern+Exon	GSHG0026021	BAZ2B	Exon Cassette	e24	up	4.55	0.00083	chr2:159395769-159397389	bromodomain adjacent to zinc finger domain 2B	WALp4
Pattern+Exon	GSHG0042529	RBIS	Exon Cassette	e2	down	4.48	4.31e-06	chr8:85217386-85220378	ribosomal biogenesis factor	C8orf59
Pattern+Exon	GSHG0028261	POFUT2	Exon Cassette	e11	down	4.46	1.35e-05	chr21:45263935-45267713	protein O-fucosyltransferase 2	C21orf80,FUT13
Pattern+Exon	GSHG0002004	CLSTN1	Exon Cassette	e3	up	4.44	0.00135	chr1:9755114-9773394	calsyntenin 1	ALC-ALPHA,alcalpha1,alcalpha2,CDHR12,CST-1,CSTN1,PIK3CD,XB31alpha
Pattern+Exon	GSHG0013011	NUMB	Exon Cassette	e14	down	4.37	4.33e-05	chr14:73275216-73282505	NUMB endocytic adaptor protein	C14orf41,c14_5527,S171
Pattern+Exon	GSHG0002815	IGSF3	Exon Cassette	e6	up	4.35	0.0422	chr1:116603624-116608331	immunoglobulin superfamily member 3	EWI-3,LCDD,V8
Pattern+Exon	GSHG0031162	LRRFIP2	Exon Cassette	e23	up	4.18	0.000358	chr3:37083636-37094908	LRR binding FLII interacting protein 2	HUFI-2
Pattern+Exon	GSHG0038143	SLC17A5	Exon Cassette	e3	up	4.05	0.0198	chr6:73644407-73653993	solute carrier family 17 member 5	AST,ISSD,NSD,SD,SIALIN,SIASD,SLD
Pattern+Exon	GSHG0011775	RBM26	Exon Cassette	e14	up	3.95	0.00173	chr13:79344669-79354561	RNA binding motif protein 26	ARRS2,C13orf10,PPP1R132,PRO1777,SE70-2,ZC3H17
Pattern+Exon	GSHG0027967	RWDD2B	Exon Cassette	e2	down	3.91	0.000428	chr21:29008395-29019378	RWD domain containing 2B	C21orf6,GL011
Pattern	GSHG0004870	PARD3	Exon Cassette	e20	down	3.88	9.84e-05	chr10:34331117-34337426	par-3 family cell polarity regulator	ASIP,Baz,PAR3,PAR3alpha,PARD-3,PARD3A,PPP1R118,SE2-5L16,SE2-5LT1,SE2-5T2
Pattern+Exon	GSHG0011694	DHRS12	Exon Cassette	e4	down	3.88	0.0155	chr13:51791165-51799667	dehydrogenase/reductase 12	SDR40C1
Pattern+Exon	GSHG0008104	SYTL2	Exon Cassette	e12	up	3.76	1.26e-05	chr11:85714413-85718843	synaptotagmin like 2	CHR11SYT,EXO4,PPP1R151,SGA72M,SLP2,SLP2A
Pattern+Exon	GSHG0015065	MYO5A	Exon Cassette	e31	up	3.68	0.00917	chr15:52340196-52346461	myosin VA	GS1,MYH12,MYO5,MYR12
Pattern	GSHG0010745	STX2	Exon Cassette	e12	down	3.57	0.000222	chr12:130789600-130798635	syntaxin 2	EPIM,EPM,STX2A,STX2B,STX2C
Pattern+Exon	GSHG0049059	TMEM230	Exon Cassette	e3	down	3.57	7.54e-05	chr20:5109332-5113087	transmembrane protein 230	C20orf30,dJ1116H23.2.1,HSPC274
Pattern+Exon	GSHG0008199	CASP4	Exon Cassette	e2	down	3.51	0.0259	chr11:104954747-104969436	caspase 4	ICE(rel)II,ICEREL-II,ICH-2,Mih1,Mih1/TX,TX
Pattern	GSHG0002101	CAPZB	Exon Cassette	e12	up	3.43	0.00259	chr1:19338775-19344434	capping actin protein of muscle Z-line subunit beta	CAPB,CAPPB,CAPZ
Pattern+Exon	GSHG0048479	MAGI1	Exon Cassette	e20	down	3.42	0.00131	chr3:65364853-65379554	membrane associated guanylate kinase, WW and PDZ domain containing 1	AIP-3,AIP3,BAIAP1,BAP-1,BAP1,MAGI-1,MAGI-1b,Magi1d,TNRC19,WWP3
Pattern	GSHG0023329	MED16	Exon Cassette	e10	down	3.39	0.00573	chr19:875244-880148	mediator complex subunit 16	DRIP92,THRAP5,TRAP95
Pattern+Exon	GSHG0031647	GOLGB1	Exon Cassette	e7	down	3.35	0.000148	chr3:121718388-121722378	golgin B1	GCP,GCP372,GOLIM1
Pattern+Exon	GSHG0045213	FNBP1	Exon Cassette	e12	down	3.34	3.13e-05	chr9:129908890-129924026	formin binding protein 1	FBP17
Pattern	GSHG0004786	NSUN6	Exon Cassette	e5	down	3.33	0.00026	chr10:18616184-18651621	NOP2/Sun RNA methyltransferase 6	4933414E04Rik,ARL5B-AS1,NOPD1
Pattern+Exon	GSHG0010625	PXN	Exon Cassette	e11	down	3.32	0.0284	chr12:120215560-120217116	paxillin	--
Pattern+Exon	GSHG0013024	ABCD4	Exon Cassette	e8	down	3.32	0.00314	chr14:74292748-74295198	ATP binding cassette subfamily D member 4	ABC41,EST352188,MAHCJ,P70R,P79R,PMP69,PXMP1L
Pattern+Exon	GSHG0011654	ZC3H13	Exon Cassette	e2	up	3.31	0.0087	chr13:46045391-46052759	zinc finger CCCH-type containing 13	KIAA0853,Xio
Pattern+Exon	GSHG0017087	ARHGAP17	Exon Cassette	e20	down	3.26	0.0241	chr16:24919385-24931404	Rho GTPase activating protein 17	MST066,MST110,MSTP038,MSTP066,MSTP110,NADRIN,PP367,PP4534,RICH-1,RICH1,WBP15
Pattern+Exon	GSHG0005368	HPS1	Exon Cassette	e5	down	3.22	0.000134	chr10:98433940-98435772	HPS1 biogenesis of lysosomal organelles complex 3 subunit 1	BLOC3S1,HPS
Pattern	GSHG0012806	RALGAPA1	Exon Cassette	e44	up	3.18	0.021	chr14:35538352-35549234	Ral GTPase activating protein catalytic subunit alpha 1	GARNL1,GRIPE,NEDHRIT,p240,RalGAPalpha1,TULIP1
Pattern+Exon	GSHG0040419	NT5C3A	Exon Cassette	e3-e4	down	3.18	0.000112	chr7:33026817-33062795	5'-nucleotidase, cytosolic IIIA	cN-III,hUMP1,NT5C3,p36,P5'N-1,P5N-1,PN-I,POMP,PSN1,UMPH,UMPH1
Pattern+Exon	GSHG0010811	CCDC92	Exon Cassette	e3	up	3.17	0.0046	chr12:123944272-123972831	coiled-coil domain containing 92	--
Pattern+Exon	GSHG0048360	HNRNPL	Exon Cassette	e8	up	3.09	3.37e-05	chr19:38840488-38843914	heterogeneous nuclear ribonucleoprotein L	hnRNP-L,HNRPL,P/OKcl.14
Pattern+Exon	GSHG0017309	SLC38A7	Exon Cassette	e2	down	3.08	0.00384	chr16:58679857-58684770	solute carrier family 38 member 7	SNAT7
Pattern+Exon	GSHG0023207	TNNT1	Exon Cassette	e5	up	3.08	0.00351	chr19:55145544-55146709	troponin T1, slow skeletal type	ANM,NEM5,STNT,TNT,TNTS
Pattern	GSHG0015509	VPS33B	Exon Cassette	e2	down	3.07	0.00144	chr15:91014384-91022621	VPS33B late endosome and lysosome associated	--
Pattern+Exon	GSHG0042872	ZFAT	Exon Cassette	e6	up	3.05	0.0153	chr8:134608729-134637712	zinc finger and AT-hook domain containing	AITD3,ZFAT1,ZNF406
Pattern+Exon	GSHG0008509	RNH1	Exon Cassette	e3	down	3.04	0.00343	chr11:502062-507242	ribonuclease/angiogenin inhibitor 1	RAI,RNH
Pattern	GSHG0030899	CRBN	Exon Cassette	e2	down	3.04	0.00679	chr3:3174059-3179717	cereblon	MRT2,MRT2A
Pattern	GSHG0046598	LAS1L	Exon Cassette	e2	up	3.04	0.00122	chrX:65532561-65534792	LAS1 like ribosome biogenesis factor	dJ475B7.2,Las1,Las1-like,MRXSWTS,WTS
Pattern+Exon	GSHG0046853	UPF3B	Exon Cassette	e8	down	3.04	0.000531	chrX:119838367-119841258	UPF3B regulator of nonsense mediated mRNA decay	HUPF3B,MRX62,MRX82,MRXS14,RENT3B,UPF3BP1,UPF3BP2,UPF3BP3,Upf3p-X,UPF3X
Pattern+Exon	GSHG0035495	GFM2	Exon Cassette	e18	down	3.02	0.0126	chr5:74725941-74733098	GTP dependent ribosome recycling factor mitochondrial 2	EF-G2mt,EFG2,hEFG2,mEF-G2,MRRF2,MST027,MSTP027,RRF,RRF2,RRF2mt
Pattern+Exon	GSHG0015065	MYO5A	Exon Cassette	e33	up	3.01	0.0272	chr15:52336463-52340394	myosin VA	GS1,MYH12,MYO5,MYR12
Pattern+Exon	GSHG0047102	MPP1	Exon Cassette	e2	down	3.01	0.000776	chrX:154792142-154805507	MAGUK p55 scaffold protein 1	AAG12,DXS552E,EMP55,MRG1,PEMP
Pattern+Exon	GSHG0008108	PICALM	Exon Cassette	e19	down	2.98	9.04e-05	chr11:85976623-85981228	phosphatidylinositol binding clathrin assembly protein	CALM,CLTH,LAP
Pattern+Exon	GSHG0036132	MAPK9	Exon Cassette	e3	down	2.97	0.00619	chr5:180280440-180292083	mitogen-activated protein kinase 9	JNK-55,JNK2,JNK2A,JNK2ALPHA,JNK2B,JNK2BETA,p54a,p54aSAPK,PRKM9,SAPK,SAPK1a
Pattern+Exon	GSHG0022991	DMPK	Exon Cassette	e15	up	2.95	0.00386	chr19:45770260-45771665	DM1 protein kinase	DM,DM1,DM1PK,DMK,MDPK,MT-PK
Pattern	GSHG0038100	DST	Exon Cassette	e105	down	2.95	0.00511	chr6:56466078-56469957	dystonin	BP240,BPA,BPAG1,CATX-15,CATX15,D6S1101,DMH,DT,EBS3,EBSB2,HSAN6,MACF2
Pattern+Exon	GSHG0010431	CEP83	Exon Cassette	e9	down	2.94	0.00209	chr12:94400850-94403262	centrosomal protein 83	CCDC41,NPHP18,NY-REN-58
Pattern+Exon	GSHG0029005	DUSP18	Exon Cassette	e2	up	2.94	0.00221	chr22:30663404-30667885	dual specificity phosphatase 18	DSP18,DUSP20,LMWDSP20
Pattern+Exon	GSHG0016854	METTL26	Exon Cassette	e2-e3	down	2.91	0.00119	chr16:634889-636305	methyltransferase like 26	C16orf13,JFP2
Pattern+Exon	GSHG0019436	SPAG9	Exon Cassette	e30	up	2.91	0.00215	chr17:50974771-50977221	sperm associated antigen 9	CT89,HLC-6,HLC4,HLC6,JIP-4,JIP4,JLP,PHET,PIG6
Pattern+Exon	GSHG0025833	CLASP1	Exon Cassette	e22	down	2.91	0.00544	chr2:121430073-121447507	cytoplasmic linker associated protein 1	MAST1
Pattern	GSHG0033986	CENPU	Exon Cassette	e12	down	2.89	0.000563	chr4:184697647-184702136	centromere protein U	CENP50,CENPU50,KLIP1,MLF1IP,PBIP1
Pattern+Exon	GSHG0019685	CANT1	Exon Cassette	e2	down	2.87	0.000167	chr17:78997840-79009793	calcium activated nucleotidase 1	DBQD,DBQD1,EDM7,SCAN-1,SCAN1,SHAPY
Pattern+Exon	GSHG0048038	TJP1	Exon Cassette	e26	down	2.86	0.000106	chr15:29718266-29720708	tight junction protein 1	ZO-1
Pattern+Exon	GSHG0004770	RSU1	Exon Cassette	e2	down	2.83	0.000944	chr10:16782034-16817436	Ras suppressor protein 1	RSP-1
Pattern+Exon	GSHG0008077	ALG8	Exon Cassette	e14	down	2.82	0.00683	chr11:78100942-78104052	ALG8 alpha-1,3-glucosyltransferase	CDG1H,PCLD3
Pattern	GSHG0015287	MYO9A	Exon Cassette	e27	down	2.82	1e-05	chr15:71888004-71893778	myosin IXA	CMS24
Pattern+Exon	GSHG0033578	HNRNPD	Exon Cassette	e9	down	2.8	0.00293	chr4:82352498-82355401	heterogeneous nuclear ribonucleoprotein D	AUF1,AUF1A,hnRNPD0,HNRPD,P37
Pattern+Exon	GSHG0002429	STIL	Exon Cassette	e3	down	2.78	0.0142	chr1:47310276-47314563	STIL centriolar assembly protein	MCPH7,SIL
Pattern+Exon	GSHG0031848	PLSCR1	Exon Cassette	e8-e9	down	2.78	0.000959	chr3:146517006-146525647	phospholipid scramblase 1	MMTRA1B
Pattern+Exon	GSHG0002665	TMED5	Exon Cassette	e5	up	2.76	0.000266	chr1:93149742-93156483	transmembrane p24 trafficking protein 5	CGI-100,p24g2,p28
Pattern+Exon	GSHG0022376	KANK2	Exon Cassette	e3	down	2.76	0.0077	chr19:11195556-11197865	KN motif and ankyrin repeat domains 2	ANKRD25,MXRA3,NPHS16,PPKWH,SIP
Pattern+Exon	GSHG0026185	ORMDL1	Exon Cassette	e3	down	2.75	0.000447	chr2:189782422-189784368	ORMDL sphingolipid biosynthesis regulator 1	--
Pattern+Exon	GSHG0025059	ITGB1BP1	Exon Cassette	e4-e6	down	2.74	0.00113	chr2:9412269-9423569	integrin subunit beta 1 binding protein 1	ICAP-1A,ICAP-1alpha,ICAP-1B,ICAP1,ICAP1A,ICAP1B
Pattern+Exon	GSHG0028854	HIRA	Exon Cassette	e27	down	2.73	0.00211	chr22:19330698-19353519	histone cell cycle regulator	DGCR1,TUP1,TUPLE1
Pattern	GSHG0047061	HAUS7	Exon Cassette	e13	down	2.73	0.00854	chrX:153454394-153455648	HAUS augmin like complex subunit 7	UCHL5IP,UIP1
Pattern	GSHG0026002	PRPF40A	Exon Cassette	e12	up	2.71	2.14e-06	chr2:152677451-152679472	pre-mRNA processing factor 40 homolog A	FBP-11,FBP11,FLAF1,FNBP3,HIP-10,HIP10,HYPA,NY-REN-6,Prp40
Pattern+Exon	GSHG0026083	TLK1	Exon Cassette	e7	down	2.71	0.0215	chr2:171058151-171061156	tousled like kinase 1	PKU-beta
Pattern+Exon	GSHG0041233	EZH2	Exon Cassette	e12	up	2.71	0.00706	chr7:148817222-148819687	enhancer of zeste 2 polycomb repressive complex 2 subunit	ENX-1,ENX1,EZH2b,KMT6,KMT6A,WVS,WVS2
Pattern+Exon	GSHG0010590	SPRING1	Exon Cassette	e2-e3	down	2.7	0.00187	chr12:116719763-116738069	SREBF pathway regulator in golgi 1	C12orf49,LUR1,POST1,SPRING
Pattern+Exon	GSHG0026175	TFPI	Exon Cassette	e2	down	2.7	0.000842	chr2:187513616-187554446	tissue factor pathway inhibitor	EPI,LACI,TFI,TFPI1
Pattern+Exon	GSHG0026331	ABCB6	Exon Cassette	e5	down	2.68	0.0118	chr2:219214961-219216465	ATP binding cassette subfamily B member 6 (Langereis blood group)	ABC,LAN,MTABC3,PRP,umat
Pattern+Exon	GSHG0011840	DOCK9	Exon Cassette	e51	down	2.65	0.00236	chr13:98824398-98826887	dedicator of cytokinesis 9	ZIZ1,ZIZIMIN1
Pattern	GSHG0031843	PLOD2	Exon Cassette	e14	up	2.65	0.00546	chr3:146076782-146079257	procollagen-lysine,2-oxoglutarate 5-dioxygenase 2	BRKS2,LH2,TLH
Pattern+Exon	GSHG0008018	ARAP1	Exon Cassette	e15	down	2.64	0.0106	chr11:72702905-72705890	ArfGAP with RhoGAP domain, ankyrin repeat and PH domain 1	CENTD2,cnt-d2
Pattern+Exon	GSHG0035656	STARD4	Exon Cassette	e5	down	2.61	0.00495	chr5:111500147-111506379	StAR related lipid transfer domain containing 4	--
Pattern+Exon	GSHG0031767	NPHP3	Exon Cassette	e16	up	2.6	0.000319	chr3:132694827-132697362	nephrocystin 3	CFAP31,MKS7,NPH3,RHPD,RHPD1,SLSN3
Pattern	GSHG0046403	ACOT9	Exon Cassette	e6	up	2.59	0.00185	chrX:23733172-23736016	acyl-CoA thioesterase 9	ACATE2,CGI-16,MT-ACT48,MTACT48
Pattern+Exon	GSHG0038377	EPB41L2	Exon Cassette	e18	up	2.56	3.06e-05	chr6:130869563-130885268	erythrocyte membrane protein band 4.1 like 2	4.1-G,4.1G
Pattern+Exon	GSHG0008018	ARAP1	Exon Cassette	e33	down	2.54	9.81e-05	chr11:72688455-72693470	ArfGAP with RhoGAP domain, ankyrin repeat and PH domain 1	CENTD2,cnt-d2
Pattern+Exon	GSHG0009995	KRAS	Exon Cassette	e6	down	2.54	0.0303	chr12:25204789-25225773	KRAS proto-oncogene, GTPase	'C-K-RAS,C-K-RAS,c-Ki-ras,c-Ki-ras2,CFC2,K-Ras,K-Ras2,K-RAS2A,K-RAS2B,K-RAS4A,K-RAS4B,KI-RAS,KRAS1,KRAS2,NS,NS3,OES,RALD,RASK2
Pattern+Exon	GSHG0014768	VPS39	Exon Cassette	e3	down	2.53	0.0191	chr15:42191496-42199961	VPS39 subunit of HOPS complex	hVam6p,TLP,VAM6
Pattern+Exon	GSHG0048228	SHMT1	Exon Cassette	e9	up	2.53	0.0179	chr17:18333166-18340255	serine hydroxymethyltransferase 1	CSHMT,SHMT
Pattern+Exon	GSHG0019730	CEP131	Exon Cassette	e19	down	2.5	0.000697	chr17:81192476-81194127	centrosomal protein 131	AZ1,AZI1,ZA1
Pattern+Exon	GSHG0027362	SNHG17	Exon Cassette	e6,e8	down	2.49	0.00332	chr20:38421006-38426503	small nucleolar RNA host gene 17	--
Pattern+Exon	GSHG0002566	CRYZ	Exon Cassette	e2	down	2.48	1.38e-05	chr1:74724711-74733051	crystallin zeta	--
Pattern+Exon	GSHG0018763	NCBP3	Exon Cassette	e8	down	2.47	0.0028	chr17:3821953-3825050	nuclear cap binding subunit 3	C17orf85,ELG,HSA277841
Pattern+Exon	GSHG0032182	SDHAP1	Exon Cassette	e2-e4	up	2.47	0.0157	chr3:195984112-195990291	SDHA pseudogene 1	SDHAL1,SDHALP1
Pattern+Exon	GSHG0010025	CAPRIN2	Exon Cassette	e6-e7	down	2.46	0.0125	chr12:30730239-30735206	caprin family member 2	C1QDC1,EEG-1,EEG1,RNG140
Pattern+Exon	GSHG0010030	DENND5B	Exon Cassette	e4	down	2.46	0.00509	chr12:31495810-31591136	DENN domain containing 5B	--
Pattern+Exon	GSHG0014733	SRP14	Exon Cassette	e4	up	2.44	0.00761	chr15:40036986-40038394	signal recognition particle 14	ALURBP
Pattern+Exon	GSHG0033856	PRMT9	Exon Cassette	e2	down	2.44	0.00865	chr4:147673638-147684163	protein arginine methyltransferase 9	PRMT10
Pattern+Exon	GSHG0019321	GPATCH8	Exon Cassette	e6	down	2.43	0.00246	chr17:44436478-44464544	G-patch domain containing 8	GPATC8,KIAA0553
Pattern	GSHG0026489	STK25	Exon Cassette	e4	down	2.43	0.0172	chr2:241500740-241508135	serine/threonine kinase 25	SOK1,YSK1
Pattern+Exon	GSHG0035798	CDC25C	Exon Cassette	e4	down	2.4	0.00795	chr5:138328484-138331214	cell division cycle 25C	CDC25,PPP1R60
Pattern	GSHG0046633	PHKA1	Exon Cassette	e19	down	2.4	0.0253	chrX:72619214-72623275	phosphorylase kinase regulatory subunit alpha 1	PHKA
Pattern+Exon	GSHG0005368	HPS1	Exon Cassette	e7	down	2.39	0.00339	chr10:98430571-98434091	HPS1 biogenesis of lysosomal organelles complex 3 subunit 1	BLOC3S1,HPS
Pattern	GSHG0042685	DERL1	Exon Cassette	e2,e4-e6	down	2.39	0.000118	chr8:123021447-123042302	derlin 1	DER-1,DER1,derlin-1
Pattern	GSHG0044855	NOL8	Exon Cassette	e10	down	2.39	0.0357	chr9:92310553-92316144	nucleolar protein 8	bA62C3.3,bA62C3.4,C9orf34,NOP132
Pattern	GSHG0006944	GATD1	Exon Cassette	e2	down	2.38	0.0107	chr11:774008-777501	glutamine amidotransferase class 1 domain containing 1	PDDC1
Pattern+Exon	GSHG0035285	ZFR	Exon Cassette	e17	up	2.38	0.046	chr5:32379115-32385649	zinc finger RNA binding protein	SPG71,ZFR1
Pattern+Exon	GSHG0003404	IVNS1ABP	Exon Cassette	e8	up	2.37	0.000441	chr1:185305536-185307139	influenza virus NS1A binding protein	ARA3,FLARA3,HSPC068,IMD70,KLHL39,ND1,NS-1,NS1-BP,NS1BP
Pattern+Exon	GSHG0008108	PICALM	Exon Cassette	e14	down	2.37	4.29e-05	chr11:85983866-85996929	phosphatidylinositol binding clathrin assembly protein	CALM,CLTH,LAP
Pattern	GSHG0027143	TRMT6	Exon Cassette	e3	down	2.37	0.0116	chr20:5944162-5946533	tRNA methyltransferase 6 non-catalytic subunit	CGI-09,GCD10,Gcd10p
Pattern	GSHG0028050	SETD4	Exon Cassette	e8	down	2.37	0.0167	chr21:36045582-36053620	SET domain containing 4	C21orf18,C21orf27
Pattern+Exon	GSHG0032142	RUBCN	Exon Cassette	e14	up	2.37	0.004	chr3:197684157-197693816	rubicon autophagy regulator	KIAA0226,RUBICON,SCAR15
Pattern+Exon	GSHG0046384	SH3KBP1	Exon Cassette	e21	down	2.37	0.00629	chrX:19541925-19550083	SH3 domain containing kinase binding protein 1	AGMX2,CD2BP3,CIN85,GIG10,HSB-1,HSB1,IMD61,MIG18
Pattern	GSHG0046456	CASK	Exon Cassette	e20	up	2.37	0.00954	chrX:41553719-41559847	calcium/calmodulin dependent serine protein kinase	CAGH39,CAMGUK,CMG,FGS4,hCASK,LIN2,MICPCH,MRXSNA,TNRC8
Pattern	GSHG0008216	ALKBH8	Exon Cassette	e7	down	2.35	0.00717	chr11:107532300-107551912	alkB homolog 8, tRNA methyltransferase	ABH8,MRT71,TRM9,TRMT9,TRMT9A
Pattern+Exon	GSHG0014673	UBE3A	Exon Cassette	e4-e10	down	2.35	0.0247	chr15:25375465-25439056	ubiquitin protein ligase E3A	ANCR,AS,E6-AP,EPVE6AP,HPVE6A
Pattern	GSHG0026403	PDE6D	Exon Cassette	e5	down	2.35	0.00794	chr2:231732426-231738138	phosphodiesterase 6D	JBTS22,PDED
Pattern+Exon	GSHG0015302	NPTN	Exon Cassette	e4	down	2.34	0.00143	chr15:73591966-73633404	neuroplastin	GP55,GP65,np55,np65,SDFR1,SDR1
Pattern+Exon	GSHG0022242	DPP9	Exon Cassette	e12	down	2.34	0.00222	chr19:4714081-4719941	dipeptidyl peptidase 9	DP9,DPLP9,DPPIX,DPRP-2,DPRP2
Pattern+Exon	GSHG0027324	EIF6	Exon Cassette	e3-e4	down	2.33	0.000309	chr20:35279942-35284492	eukaryotic translation initiation factor 6	b(2)gcn,CAB,eIF-6,EIF3A,ITGB4BP,p27(BBP),p27BBP
Pattern+Exon	GSHG0031631	GSK3B	Exon Cassette	e9	up	2.33	0.00309	chr3:119863419-119876508	glycogen synthase kinase 3 beta	--
Pattern+Exon	GSHG0017300	KIFC3	Exon Cassette	e7	down	2.32	0.000515	chr16:57772223-57795141	kinesin family member C3	--
Pattern+Exon	GSHG0020532	ZBTB14	Exon Cassette	e4	down	2.31	0.0141	chr18:5293244-5296040	zinc finger and BTB domain containing 14	ZF5,ZFP-161,ZFP-5,ZFP161,ZNF478
Pattern	GSHG0035310	NADK2	Exon Cassette	e11	down	2.31	0.000295	chr5:36207170-36211922	NAD kinase 2, mitochondrial	C5orf33,DECRD,MNADK,NADKD1
Pattern+Exon	GSHG0046997	ANKRD11	Exon Cassette	e9	down	2.31	0.00371	chr16:89291013-89305344	ankyrin repeat domain containing 11	ANCO-1,ANCO1,LZ16,T13
Pattern	GSHG0002626	KYAT3 // RBMXL1	Exon Cassette	e11	down	2.3	0.0032	chr1:88955149-88961506	kynurenine aminotransferase 3 // RBMX like 1	CCBL2,KAT3,KATIII,RBM1
Pattern	GSHG0004818	ABI1	Exon Cassette	e12	up	2.29	0.000209	chr10:26751598-26759235	abl interactor 1	ABI-1,ABLBP4,E3B1,NAP1BP,SSH3BP,SSH3BP1
Pattern+Exon	GSHG0003084	MUC1	Exon Cassette	e12	up	2.28	0.00742	chr1:155187225-155187853	mucin 1, cell surface associated	ADMCKD,ADMCKD1,ADTKD2,CA15-3,CD227,EMA,H23AG,KL-6,MAM6,MCD,MCKD,MCKD1,MUC-1,MUC-1/SEC,MUC-1/X,MUC1/ZD,PEM,PEMT,PUM
Pattern+Exon	GSHG0019208	MED24	Exon Cassette	e7	down	2.28	0.0072	chr17:40033345-40035349	mediator complex subunit 24	ARC100,CRSP100,CRSP4,DRIP100,MED5,THRAP4,TRAP100
Pattern+Exon	GSHG0033589	PLAC8	Exon Cassette	e3	down	2.28	0.0108	chr4:83104896-83114758	placenta associated 8	C15,DGIC,onzin,PNAS-144
Pattern	GSHG0017736	NMRAL1	Exon Cassette	e7-e8	down	2.27	0.00157	chr16:4461694-4466402	NmrA like redox sensor 1	HSCARG,SDR48A1
Pattern+Exon	GSHG0022363	KEAP1	Exon Cassette	e6	down	2.27	0.00143	chr19:10486120-10489853	kelch like ECH associated protein 1	INrf2,KLHL19
Pattern	GSHG0002991	ARNT	Exon Cassette	e7	up	2.26	0.0348	chr1:150839441-150846307	aryl hydrocarbon receptor nuclear translocator	bHLHe2,HIF-1-beta,HIF-1beta,HIF1-beta,HIF1B,HIF1BETA,TANGO
Pattern	GSHG0005485	ABLIM1	Exon Cassette	e22	down	2.26	0.0361	chr10:114445312-114451671	actin binding LIM protein 1	ABLIM,abLIM-1,LIMAB1,LIMATIN
Pattern	GSHG0010045	KIF21A	Exon Cassette	e29	down	2.26	0.0257	chr12:39311417-39320013	kinesin family member 21A	CFEOM1,FEOM1,FEOM3A
Pattern+Exon	GSHG0017087	ARHGAP17	Exon Cassette	e17	up	2.26	0.00582	chr16:24935470-24942143	Rho GTPase activating protein 17	MST066,MST110,MSTP038,MSTP066,MSTP110,NADRIN,PP367,PP4534,RICH-1,RICH1,WBP15
Pattern+Exon	GSHG0004907	ZNF239	Exon Cassette	e3	up	2.25	0.00459	chr10:43567899-43573677	zinc finger protein 239	HOK-2,MOK2
Pattern+Exon	GSHG0035848	DIAPH1	Exon Cassette	e27	down	2.25	0.0267	chr5:141515021-141524229	diaphanous related formin 1	DFNA1,DIA1,DRF1,hDIA1,LFHL1,mDia1,SCBMS
Pattern	GSHG0042904	PTK2	Exon Cassette	e17	down	2.24	0.00187	chr8:140800459-140818354	protein tyrosine kinase 2	FADK,FADK1,FAK,FAK1,FRNK,p125FAK,pp125FAK,PPP1R71
Pattern+Exon	GSHG0006981	ZNF195	Exon Cassette	e6-e7	down	2.23	0.00136	chr11:3357927-3371070	zinc finger protein 195	HRF1,ZNFP104
Pattern	GSHG0048873	SLC2A6	Exon Cassette	e8	down	2.23	0.00926	chr9:133473105-133474088	solute carrier family 2 member 6	GLUT6,GLUT9,HSA011372
Pattern+Exon	GSHG0040399	NOD1	Exon Cassette	e13	down	2.22	0.00419	chr7:30435998-30446224	nucleotide binding oligomerization domain containing 1	CARD4,CLR7.1,NLRC1
Pattern+Exon	GSHG0003263	SLC19A2	Exon Cassette	e2	down	2.21	0.00169	chr1:169469964-169486003	solute carrier family 19 member 2	TC1,THMD1,THT1,THTR1,TRMA
Pattern	GSHG0022942	ETHE1	Exon Cassette	e2-e3	down	2.21	0.000804	chr19:43511437-43527245	ETHE1 persulfide dioxygenase	HSCO,YF13H12
Pattern+Exon	GSHG0004699	IL15RA	Exon Cassette	e6	down	2.2	0.0485	chr10:5960367-5977611	interleukin 15 receptor subunit alpha	CD215
Pattern+Exon	GSHG0015811	TTC23	Exon Cassette	e5	up	2.2	0.0187	chr15:99228533-99245510	tetratricopeptide repeat domain 23	HCC-8
Pattern	GSHG0044977	TEX10	Exon Cassette	e3	down	2.19	0.0106	chr9:100347167-100352942	testis expressed 10	bA208F1.2,Ipi1
Pattern+Exon	GSHG0010131	RACGAP1	Exon Cassette	e2,e4-e5	down	2.17	0.00194	chr12:50006434-50025494	Rac GTPase activating protein 1	CDAN3B,CYK4,HsCYK-4,ID-GAP,MgcRacGAP
Pattern	GSHG0020738	SS18	Exon Cassette	e6	down	2.17	0.000502	chr18:26057589-26087577	SS18 subunit of BAF chromatin remodeling complex	SMARCL1,SSXT,SYT
Pattern+Exon	GSHG0020775	SLC39A6	Exon Cassette	e2	down	2.17	0.00698	chr18:36124520-36129385	solute carrier family 39 member 6	LIV-1,LIV1,ZIP6
Pattern	GSHG0019177	RFFL	Exon Cassette	e6	down	2.16	0.0172	chr17:35016370-35021781	ring finger and FYVE like domain containing E3 ubiquitin protein ligase	CARP-2,CARP2,FRING,RIFIFYLIN,RNF189,RNF34L
Pattern	GSHG0008226	RDX	Exon Cassette	e4	down	2.15	0.0387	chr11:110263960-110272619	radixin	DFNB24
Pattern+Exon	GSHG0012853	NEMF	Exon Cassette	e29	down	2.15	0.00269	chr14:49795791-49799524	nuclear export mediator factor	IDDSAPN,NY-CO-1,SDCCAG1
Pattern	GSHG0031584	NEPRO	Exon Cassette	e7	down	2.14	0.00476	chr3:113008171-113011406	nucleolus and neural progenitor protein	ANXD3,C3orf17,NET17
Pattern	GSHG0027326	UQCC1	Exon Cassette	e6-e7	down	2.12	0.0179	chr20:35347164-35382025	ubiquinol-cytochrome c reductase complex assembly factor 1	BFZB,C20orf44,CBP3,UQCC
Pattern	GSHG0031148	GLB1 // TMPPE	Exon Cassette	e5	down	2.12	0.00852	chr3:33072544-33097139	galactosidase beta 1 // transmembrane protein with metallophosphoesterase domain	EBP,ELNR1,MPS4B
Pattern+Exon	GSHG0002994	CDC42SE1	Exon Cassette	e2	down	2.11	0.00159	chr1:151055677-151059649	CDC42 small effector 1	SCIP1,SPEC1
Pattern	GSHG0035671	PGGT1B	Exon Cassette	e6-e7	down	2.11	0.0347	chr5:115216865-115236522	protein geranylgeranyltransferase type I subunit beta	BGGI,GGTI
Pattern+Exon	GSHG0002522	TM2D1	Exon Cassette	e5-e6	down	2.1	0.00351	chr1:61683417-61701025	TM2 domain containing 1	BBP
Pattern+Exon	GSHG0010028	AMN1	Exon Cassette	e2-e3	down	2.1	0.00436	chr12:31709293-31729174	antagonist of mitotic exit network 1 homolog	--
Pattern+Exon	GSHG0044311	SLC25A51	Exon Cassette	e2	up	2.1	0.00332	chr9:37899829-37904353	solute carrier family 25 member 51	CG7943,MCART1
Pattern	GSHG0005356	MORN4	Exon Cassette	e6	down	2.08	0.000433	chr10:97614554-97617322	MORN repeat containing 4	bA548K23.4,C10orf83,rtp,UTA
Pattern	GSHG0035405	IL6ST	Exon Cassette	e5	down	2.08	0.000146	chr5:55964146-55969855	interleukin 6 cytokine family signal transducer	CD130,CDW130,GP130,HIES4,HIES4A,HIES4B,IL-6RB,IMD94,sGP130,STWS2
Pattern	GSHG0002757	DRAM2	Exon Cassette	e6	down	2.06	6.86e-06	chr1:111120532-111126294	DNA damage regulated autophagy modulator 2	CORD21,PRO180,TMEM77,WWFQ154
Pattern	GSHG0005485	ABLIM1	Exon Cassette	e15	up	2.05	0.00705	chr10:114472977-114488016	actin binding LIM protein 1	ABLIM,abLIM-1,LIMAB1,LIMATIN
Pattern+Exon	GSHG0023043	CARD8	Exon Cassette	e16	down	2.05	0.00231	chr19:48215340-48221855	caspase recruitment domain family member 8	CARDINAL,DACAR,DAKAR,NDPP,NDPP1,TUCAN
Pattern+Exon	GSHG0025328	MTIF2	Exon Cassette	e2	down	2.05	0.00237	chr2:55267569-55269248	mitochondrial translational initiation factor 2	--
Pattern	GSHG0038417	MAP7	Exon Cassette	e9	up	2.05	0.0274	chr6:136377755-136388510	microtubule associated protein 7	E-MAP-115,EMAP115
Pattern+Exon	GSHG0042598	ANKRD46	Exon Cassette	e6	down	2.05	0.0144	chr8:100529523-100533311	ankyrin repeat domain 46	ANK-S,GENX-115279
Pattern+Exon	GSHG0003557	NSL1	Exon Cassette	e5	up	2.04	0.000483	chr1:212739534-212782426	NSL1 component of MIS12 kinetochore complex	C1orf48,DC8,MIS14
Pattern+Exon	GSHG0019563	WIPI1	Exon Cassette	e2	down	2.04	0.00933	chr17:68450728-68457496	WD repeat domain, phosphoinositide interacting 1	ATG18,ATG18A,WIPI49
Pattern+Exon	GSHG0035914	TNIP1	Exon Cassette	e4	down	2.04	0.00161	chr5:151063613-151081088	TNFAIP3 interacting protein 1	ABIN-1,NAF1,nip40-1,VAN
Pattern+Exon	GSHG0017132	RABEP2	Exon Cassette	e2	down	2.03	0.0201	chr16:28919786-28925752	rabaptin, RAB GTPase binding effector protein 2	FRA
Pattern+Exon	GSHG0026331	ABCB6	Exon Cassette	e3	down	2.03	0.0138	chr2:219216364-219217807	ATP binding cassette subfamily B member 6 (Langereis blood group)	ABC,LAN,MTABC3,PRP,umat
Pattern+Exon	GSHG0036024	BOD1	Exon Cassette	e3-e4	down	2.03	0.00701	chr5:173607145-173613255	biorientation of chromosomes in cell division 1	FAM44B
Pattern+Exon	GSHG0042379	TCEA1	Exon Cassette	e2	up	2.03	0.0201	chr8:53999945-54022448	transcription elongation factor A1	GTF2S,SII,TCEA,TF2S,TFIIS
Pattern+Exon	GSHG0027501	AURKA	Exon Cassette	e3	up	2.02	0.0436	chr20:56388156-56392228	aurora kinase A	AIK,ARK1,AURA,BTAK,PPP1R47,STK15,STK6,STK7
Pattern+Exon	GSHG0044956	TRMO	Exon Cassette	e3	down	2.02	0.00121	chr9:97913401-97922570	tRNA methyltransferase O	C9orf156,HSPC219,NAP1
Pattern	GSHG0004660	IDI1	Exon Cassette	e7	down	2.01	0.00202	chr10:1043301-1049366	isopentenyl-diphosphate delta isomerase 1	IPP1,IPPI1
Pattern+Exon	GSHG0020850	NARS1	Exon Cassette	e2	down	2.01	0.00817	chr18:57615817-57621836	asparaginyl-tRNA synthetase 1	ASNRS,NARS,NEDMILEG,NEDMILG
Pattern	GSHG0025752	MIR4435-2HG	Exon Cassette	e5	down	2.01	5.11e-05	chr2:111239802-111344237	MIR4435-2 host gene	AGD2,LINC00978,lncRNA-AWPPH,MIR4435-1HG,MORRBID
Pattern	GSHG0042246	INTS9	Exon Cassette	e5	down	2.01	0.0327	chr8:28837637-28850273	integrator complex subunit 9	CPSF2L,INT9,RC74
Pattern+Exon	GSHG0044310	EXOSC3	Exon Cassette	e3	down	2.01	0.00714	chr9:37780275-37784063	exosome component 3	bA3J10.7,CGI-102,hRrp-40,p10,PCH1B,RRP40,Rrp40p
Pattern	GSHG0010540	VPS29	Exon Cassette	e4	down	2	0.0081	chr12:110496012-110499546	VPS29 retromer complex component	DC15,DC7,PEP11
Pattern+Exon	GSHG0002466	ECHDC2	Exon Cassette	e11	down	1.99	0.00742	chr1:52905034-52907954	enoyl-CoA hydratase domain containing 2	--
Pattern	GSHG0004830	SVIL	Exon Cassette	e12-e14	up	1.99	0.00473	chr10:29531254-29551263	supervillin	MFM10
Pattern+Exon	GSHG0010131	RACGAP1	Exon Cassette	e6	down	1.98	0.000268	chr12:50005256-50016719	Rac GTPase activating protein 1	CDAN3B,CYK4,HsCYK-4,ID-GAP,MgcRacGAP
Pattern	GSHG0005157	CAMK2G	Exon Cassette	e14	up	1.97	0.00767	chr10:73837468-73842211	calcium/calmodulin dependent protein kinase II gamma	CAMK,CAMK-II,CAMKG,MRD59
Pattern	GSHG0026486	HDLBP	Exon Cassette	e13	up	1.97	0.0127	chr2:241255051-241256399	high density lipoprotein binding protein	HBP,PRO2900,VGL
Pattern+Exon	GSHG0035749	ZCCHC10	Exon Cassette	e2	down	1.97	0.00288	chr5:133006759-133026572	zinc finger CCHC-type containing 10	--
Pattern	GSHG0037989	TRERF1	Exon Cassette	e8	up	1.97	0.00236	chr6:42259339-42264854	transcriptional regulating factor 1	BCAR2,dJ139D8.5,HSA277276,RAPA,TReP-132,TREP132
Pattern+Exon	GSHG0041337	NCAPG2	Exon Cassette	e2	down	1.97	0.00565	chr7:158701822-158704804	non-SMC condensin II complex subunit G2	3KS,CAP-G2,CAPG2,hCAP-G2,LUZP5,MTB
Pattern+Exon	GSHG0038167	RPL17	Exon Cassette	e3	down	1.96	0.0183	chr18:49491532-49492483	ribosomal protein L17	L17,PD-1,RPL23
Pattern+Exon	GSHG0049061	UBE2V1	Exon Cassette	e8	up	1.95	0.000546	chr20:50084129-50096820	ubiquitin conjugating enzyme E2 V1	CIR1,CROC-1,CROC1,UBE2V,UEV-1,UEV1,UEV1A
Pattern	GSHG0012719	METTL3	Exon Cassette	e4-e6	up	1.94	0.018	chr14:21499764-21503577	methyltransferase 3, N6-adenosine-methyltransferase complex catalytic subunit	hMETTL3,IME4,M6A,MT-A70,Spo8
Pattern	GSHG0020925	SLC66A2	Exon Cassette	e5	up	1.94	0.0209	chr18:79919184-79943462	solute carrier family 66 member 2	PQLC1
Pattern	GSHG0031095	TBC1D5	Exon Cassette	e11	up	1.94	0.00866	chr3:17406418-17508605	TBC1 domain family member 5	--
Pattern+Exon	GSHG0035965	PWWP2A	Exon Cassette	e3	down	1.94	0.00656	chr5:160093101-160119450	PWWP domain containing 2A	MST101
Pattern	GSHG0025108	WDR35	Exon Cassette	e12	down	1.92	0.0148	chr2:19953834-19966909	WD repeat domain 35	CED2,FAP118,IFT121,IFTA1,SRTD7
Pattern	GSHG0031355	PBRM1	Exon Cassette	e19	down	1.92	0.0185	chr3:52617262-52627370	polybromo 1	BAF180,PB1,RCC,SMARCH1
Pattern+Exon	GSHG0040480	POLM	Exon Cassette	e7	down	1.92	0.00305	chr7:44074131-44078811	DNA polymerase mu	PolMu,Tdt-N
Pattern+Exon	GSHG0010025	CAPRIN2	Exon Cassette	e13-e14	down	1.91	2.44e-05	chr12:30716508-30723314	caprin family member 2	C1QDC1,EEG-1,EEG1,RNG140
Pattern+Exon	GSHG0023411	FAM189B	Exon Cassette	e2	down	1.9	0.0462	chr1:155254084-155255483	family with sequence similarity 189 member B	C1orf2,COTE1
Pattern+Exon	GSHG0002123	HP1BP3	Exon Cassette	e3	down	1.89	0.000456	chr1:20779812-20787307	heterochromatin protein 1 binding protein 3	HP1-BP74,HP1BP74
Pattern+Exon	GSHG0010372	OSBPL8	Exon Cassette	e7	down	1.89	0.00627	chr12:76450851-76487618	oxysterol binding protein like 8	MST120,MSTP120,ORP8,OSBP10
Pattern+Exon	GSHG0019745	MCRIP1	Exon Cassette	e6	down	1.89	0.000595	chr17:81823209-81824405	MAPK regulated corepressor interacting protein 1	FAM195B,GRAN2,MCRIP
Pattern+Exon	GSHG0025280	PREPL	Exon Cassette	e9	down	1.89	0.0124	chr2:44328937-44338536	prolyl endopeptidase like	CMS22
Pattern	GSHG0040934	FIS1	Exon Cassette	e3	down	1.89	0.00937	chr7:101240830-101252312	fission, mitochondrial 1	CGI-135,TTC11
Pattern	GSHG0045297	ENTR1	Exon Cassette	e2	up	1.89	0.00471	chr9:136407826-136410614	endosome associated trafficking regulator 1	NY-CO-3,SDCCAG3,SDDAG3
Pattern+Exon	GSHG0003061	TPM3	Exon Cassette	e14	up	1.88	0.00235	chr1:154155308-154170469	tropomyosin 3	CAPM1,CFTD,HEL-189,HEL-S-82p,hscp30,NEM1,OK/SW-cl.5,TM-5,TM3,TM30,TM30nm,TM5,TPM3nu,TPMsk3,TRK
Pattern+Exon	GSHG0005134	PPP3CB	Exon Cassette	e16	down	1.88	0.0015	chr10:73436433-73444822	protein phosphatase 3 catalytic subunit beta	CALNA2,CALNB,CNA2,PP2Bbeta
Pattern	GSHG0002335	TRIT1	Exon Cassette	e2-e6	down	1.87	0.00512	chr1:39847986-39883511	tRNA isopentenyltransferase 1	COXPD35,GRO1,hGRO1,IPPT,IPT,IPTase,MOD5
Pattern	GSHG0020928	TXNL4A	Exon Cassette	e6	down	1.87	0.00704	chr18:79970813-79977701	thioredoxin like 4A	BMKS,DIB1,DIM1,SNRNP15,TXNL4,U5-15kD
Pattern	GSHG0007234	CD59	Exon Cassette	e3	up	1.86	0.0188	chr11:33722379-33733610	CD59 molecule (CD59 blood group)	16.3A5,1F5,EJ16,EJ30,EL32,G344,HRF-20,HRF20,MAC-IP,MACIF,MEM43,MIC11,MIN1,MIN2,MIN3,MIRL,MSK21,p18-20
Pattern+Exon	GSHG0009935	YBX3	Exon Cassette	e6	up	1.86	0.000672	chr12:10704051-10713333	Y-box binding protein 3	CSDA,CSDA1,DBPA,ZONAB
Pattern+Exon	GSHG0010275	R3HDM2	Exon Cassette	e7	down	1.86	0.00239	chr12:57303176-57310463	R3H domain containing 2	CAG6,PR01365
Pattern+Exon	GSHG0015239	DENND4A	Exon Cassette	e20	down	1.86	5.35e-05	chr15:65697267-65701192	DENN domain containing 4A	IRLB,MYCPBP
Pattern	GSHG0019924	SYNRG	Exon Cassette	e7-e8	up	1.86	0.00563	chr17:37576341-37584759	synergin gamma	AP1GBP1,SYNG
Pattern+Exon	GSHG0019731	TEPSIN	Exon Cassette	e9	down	1.86	0.00199	chr17:81231847-81233503	TEPSIN adaptor related protein complex 4 accessory protein	C17orf56,ENTHD2
Pattern+Exon	GSHG0019758	CENPX	Exon Cassette	e3	down	1.86	0.00398	chr17:82019293-82019909	centromere protein X	CENP-X,D9,FAAP10,MHF2,STRA13
Pattern	GSHG0045014	PTPN3	Exon Cassette	e5	down	1.86	0.00231	chr9:109448811-109457215	protein tyrosine phosphatase non-receptor type 3	PTP-H1,PTPH1
Pattern+Exon	GSHG0003536	LAMB3	Exon Cassette	e7	up	1.85	0.0118	chr1:209633070-209637981	laminin subunit beta 3	AI1A,BM600-125KDA,LAM5,LAMNB1
Pattern	GSHG0006992	NUP98	Exon Cassette	e23	up	1.85	0.00319	chr11:3702463-3705356	nucleoporin 98 and 96 precursor	ADIR2,NUP196,NUP96,Nup98-96
Pattern	GSHG0007709	CELF1	Exon Cassette	e8	down	1.85	0.0054	chr11:47488837-47500932	CUGBP Elav-like family member 1	BRUNOL2,CUG-BP,CUGBP,CUGBP1,EDEN-BP,hNab50,NAB50,NAPOR
Pattern+Exon	GSHG0027113	SLC4A11	Exon Cassette	e12	up	1.85	0.0389	chr20:3230515-3231058	solute carrier family 4 member 11	BTR1,CDPD1,CHED,CHED2,dJ794I6.2,NABC1
Pattern+Exon	GSHG0016974	ANKS3	Exon Cassette	e2	down	1.84	0.0241	chr16:4729980-4734271	ankyrin repeat and sterile alpha motif domain containing 3	--
Pattern+Exon	GSHG0025214	FEZ2	Exon Cassette	e8	down	1.84	0.0189	chr2:36558438-36578865	fasciculation and elongation protein zeta 2	HUM3CL
Pattern+Exon	GSHG0040400	GGCT	Exon Cassette	e2	down	1.84	0.000593	chr7:30498803-30504836	gamma-glutamylcyclotransferase	C7orf24,CRF21,GCTG,GGC
Pattern	GSHG0044272	FANCG	Exon Cassette	e13	down	1.84	0.0149	chr9:35073833-35075082	FA complementation group G	FAG,XRCC9
Pattern+Exon	GSHG0005311	MYOF	Exon Cassette	e40	down	1.83	0.0229	chr10:93340153-93343932	myoferlin	FER1L3,HAE7
Pattern	GSHG0016845	NPRL3	Exon Cassette	e5-e6	down	1.83	0.00241	chr16:112622-130591	NPR3 like, GATOR1 complex subunit	C16orf35,CGTHBA,FFEVF3,HS-40,MARE,NPR3,RMD11
Pattern	GSHG0037536	SLC35B3	Exon Cassette	e9	down	1.83	0.00416	chr6:8416884-8419677	solute carrier family 35 member B3	C6orf196,CGI-19,PAPST2
Pattern	GSHG0001910	CCNL2	Exon Cassette	e6	up	1.81	0.00718	chr1:1390766-1393460	cyclin L2	ANIA-6B,CCNM,CCNS,HCLA-ISO,HLA-ISO,PCEE,SB138
Pattern+Exon	GSHG0013024	ABCD4	Exon Cassette	e3	down	1.81	0.00251	chr14:74297930-74300268	ATP binding cassette subfamily D member 4	ABC41,EST352188,MAHCJ,P70R,P79R,PMP69,PXMP1L
Pattern	GSHG0019256	ACLY	Exon Cassette	e14	down	1.81	0.000878	chr17:41893033-41897839	ATP citrate lyase	ACL,ATPCL,CLATP
Pattern+Exon	GSHG0031272	IP6K2	Exon Cassette	e8	down	1.81	0.0152	chr3:48695090-48717487	inositol hexakisphosphate kinase 2	IHPK2,InsP6K2,PIUS
Pattern	GSHG0016865	RPUSD1	Exon Cassette	e4	down	1.8	0.000782	chr16:786827-787477	RNA pseudouridine synthase domain containing 1	C16orf40,RLUCL
Pattern	GSHG0025637	REV1	Exon Cassette	e19	down	1.8	0.00524	chr2:99405910-99408131	REV1 DNA directed polymerase	AIBP80,REV1L
Pattern	GSHG0033451	OCIAD2	Exon Cassette	e3	down	1.8	0.0049	chr4:48897804-48904611	OCIA domain containing 2	--
Pattern+Exon	GSHG0002665	TMED5	Exon Cassette	e3	up	1.79	0.00948	chr1:93156300-93160226	transmembrane p24 trafficking protein 5	CGI-100,p24g2,p28
Pattern+Exon	GSHG0012820	SEC23A	Exon Cassette	e17	down	1.78	0.022	chr14:39045163-39048729	SEC23 homolog A, COPII coat complex component	CLSD,hSec23A
Pattern	GSHG0048221	PLSCR3	Exon Cassette	e4	up	1.78	0.00674	chr17:7393467-7394159	phospholipid scramblase 3	--
Pattern	GSHG0031848	PLSCR1	Exon Cassette	e6	down	1.78	0.00175	chr3:146525605-146533550	phospholipid scramblase 1	MMTRA1B
Pattern	GSHG0040972	DNAJC2	Exon Cassette	e12-e13	down	1.78	0.00755	chr7:103316830-103322081	DnaJ heat shock protein family (Hsp40) member C2	MPHOSPH11,MPP11,ZRF1,ZUO1
Pattern	GSHG0042419	ASPH	Exon Cassette	e11	down	1.78	1.31e-07	chr8:61644600-61651124	aspartate beta-hydroxylase	AAH,BAH,CASQ2BP1,FDLAB,HAAH,JCTN,junctin
Pattern+Exon	GSHG0003109	GLMP	Exon Cassette	e2	down	1.77	0.00367	chr1:156294365-156295679	glycosylated lysosomal membrane protein	C1orf85,NCU-G1
Pattern+Exon	GSHG0028980	THOC5	Exon Cassette	e11	up	1.77	0.00377	chr22:29529162-29531963	THO complex 5	C22orf19,Fmip,fSAP79,PK1.3
Pattern	GSHG0010201	HOTAIR	Exon Cassette	e6	down	1.76	0.00393	chr12:53963934-53966059	HOX transcript antisense RNA	HOXAS,HOXC-AS4,HOXC11-AS1,NCRNA00072
Pattern	GSHG0015860	SNRPA1	Exon Cassette	e2-e3	down	1.76	0.00488	chr15:101287656-101295251	small nuclear ribonucleoprotein polypeptide A'	Lea1,U2A'
Pattern	GSHG0022234	SH3GL1	Exon Cassette	e4	down	1.76	0.00267	chr19:4364088-4366573	SH3 domain containing GRB2 like 1, endophilin A2	CNSA1,EEN,SH3D2B,SH3P8
Pattern+Exon	GSHG0027318	EDEM2	Exon Cassette	e2	down	1.76	0.00631	chr20:35144979-35147340	ER degradation enhancing alpha-mannosidase like protein 2	bA4204.1,C20orf31,C20orf49
Pattern	GSHG0040888	ZNF3	Exon Cassette	e4,e6	down	1.76	0.0291	chr7:100075542-100081736	zinc finger protein 3	A8-51,HF.12,KOX25,PP838,Zfp113
Pattern	GSHG0011748	DIS3	Exon Cassette	e3	down	1.74	0.000131	chr13:72778187-72782101	DIS3 homolog, exosome endoribonuclease and 3'-5' exoribonuclease	2810028N01Rik,dis3p,EXOSC11,KIAA1008,RRP44
Pattern+Exon	GSHG0033587	SEC31A // THAP9-AS1	Exon Cassette	e27	up	1.74	0.0065	chr4:82844386-82848977	SEC31 homolog A, COPII coat complex component // THAP9 antisense RNA 1	ABP125,ABP130,HPBKS,HSPC275,HSPC334,NEDSOSB,SEC31L1
Pattern	GSHG0040641	RABGEF1P1	Exon Cassette	e4	down	1.74	0.0172	chr7:66573385-66592407	RABGEF1 pseudogene 1	GS1-124K5.11
Pattern	GSHG0049198	YWHAZ	Exon Cassette	e6	down	1.74	0.0213	chr8:100924916-100952044	tyrosine 3-monooxygenase/tryptophan 5-monooxygenase activation protein zeta	14-3-3-zeta,HEL-S-3,HEL-S-93,HEL4,KCIP-1,POPCHAS,YWHAD
Pattern+Exon	GSHG0038292	WASF1	Exon Cassette	e4	down	1.73	0.00598	chr6:110127469-110178742	WASP family member 1	NEDALVS,SCAR1,WAVE,WAVE1
Pattern+Exon	GSHG0002604	C1orf52	Exon Cassette	e2	up	1.72	0.0154	chr1:85258524-85259672	chromosome 1 open reading frame 52	gm117
Pattern+Exon	GSHG0005115	ASCC1	Exon Cassette	e17	down	1.72	0.04	chr10:72096032-72102967	activating signal cointegrator 1 complex subunit 1	ASC1p50,CGI-18,p50,SMABF2
Pattern	GSHG0009746	CDCA3	Exon Cassette	e2	down	1.72	0.0185	chr12:6850467-6851286	cell division cycle associated 3	GRCC8,TOME-1,TOME1
Pattern+Exon	GSHG0025078	E2F6	Exon Cassette	e2	down	1.72	0.00393	chr2:11457179-11466161	E2F transcription factor 6	E2F-6
Pattern+Exon	GSHG0019584	FAM104A	Exon Cassette	e3-e4	down	1.71	0.000757	chr17:73207354-73232394	family with sequence similarity 104 member A	--
Pattern+Exon	GSHG0049061	UBE2V1	Exon Cassette	e6-e7	down	1.71	0.000917	chr20:50084129-50113172	ubiquitin conjugating enzyme E2 V1	CIR1,CROC-1,CROC1,UBE2V,UEV-1,UEV1,UEV1A
Pattern	GSHG0031998	DNAJC19	Exon Cassette	e4	down	1.7	0.00449	chr3:180985926-180988096	DnaJ heat shock protein family (Hsp40) member C19	PAM18,TIM14,TIMM14
Pattern	GSHG0038239	PNISR	Exon Cassette	e2	down	1.7	0.0065	chr6:99414572-99425308	PNN interacting serine and arginine rich protein	bA98I9.2,C6orf111,HSPC306,SFRS18,SRrp130
Pattern	GSHG0004861	ITGB1	Exon Cassette	e18	down	1.68	0.041	chr10:32900318-32908534	integrin subunit beta 1	CD29,FNRB,GPIIA,MDF2,MSK12,VLA-BETA,VLAB
Pattern+Exon	GSHG0005368	HPS1	Exon Cassette	e9	up	1.68	0.0221	chr10:98429144-98430670	HPS1 biogenesis of lysosomal organelles complex 3 subunit 1	BLOC3S1,HPS
Pattern+Exon	GSHG0025214	FEZ2	Exon Cassette	e9	up	1.68	0.0222	chr2:36555683-36578865	fasciculation and elongation protein zeta 2	HUM3CL
Pattern+Exon	GSHG0035110	PDCD6P1	Exon Cassette	e3-e4	down	1.68	0.0134	chr5:1628687-1632906	PDCD6 pseudogene 1	--
Pattern	GSHG0004854	ARHGAP12	Exon Cassette	e8	down	1.67	0.00107	chr10:31831739-31843586	Rho GTPase activating protein 12	--
Pattern+Exon	GSHG0032099	ATP13A3	Exon Cassette	e8	down	1.67	0.0199	chr3:194455893-194459541	ATPase 13A3	AFURS1
Pattern	GSHG0005097	LRRC20	Exon Cassette	e6	up	1.66	0.0324	chr10:70298973-70340702	leucine rich repeat containing 20	--
Pattern+Exon	GSHG0047851	FNBP4	Exon Cassette	e12	down	1.66	0.00963	chr11:47731374-47732670	formin binding protein 4	FBP30
Pattern	GSHG0017366	ESRP2	Exon Cassette	e8	down	1.66	0.0235	chr16:68232246-68232687	epithelial splicing regulatory protein 2	RBM35B
Pattern+Exon	GSHG0023100	NUP62 // IL4I1	Exon Cassette	e3	down	1.66	0.00212	chr19:49906825-49929539	nucleoporin 62 // interleukin 4 induced 1	FIG1,hIL4I1,IBSN,LAAO,LAO,p62,SNDI
Pattern+Exon	GSHG0033224	ZFYVE28	Exon Cassette	e3	down	1.66	0.00139	chr4:2341478-2418655	zinc finger FYVE-type containing 28	lst-2,LST2,LYST2
Pattern+Exon	GSHG0038410	AHI1	Exon Cassette	e30-e31	down	1.66	0.0429	chr6:135300500-135318616	Abelson helper integration site 1	AHI-1,dJ71N10.1,JBTS3,ORF1
Pattern+Exon	GSHG0011718	DIAPH3	Exon Cassette	e2	up	1.65	0.0489	chr13:60112010-60163928	diaphanous related formin 3	AN,AUNA1,DIA2,diap3,DRF3,mDia2,NSDAN
Pattern	GSHG0031075	RBSN	Exon Cassette	e9	down	1.65	0.0045	chr3:15080732-15084896	rabenosyn, RAB effector	Rabenosyn-5,ZFYVE20
Pattern+Exon	GSHG0015238	INTS14	Exon Cassette	e2	down	1.64	0.0134	chr15:65605129-65611242	integrator complex subunit 14	C15orf44,VWA9
Pattern+Exon	GSHG0015289	PKM	Exon Cassette	e5	up	1.64	0.00283	chr15:72218944-72231343	pyruvate kinase M1/2	CTHBP,HEL-S-30,OIP3,p58,PK3,PKM2,TCB,THBP1
Pattern+Exon	GSHG0020825	MBD1	Exon Cassette	e19	down	1.64	0.0155	chr18:50268846-50272738	methyl-CpG binding domain protein 1	CXXC3,PCM1,RFT
Pattern	GSHG0046404	APOO	Exon Cassette	e4	down	1.64	0.0247	chrX:23868593-23879034	apolipoprotein O	FAM121B,Mic23,MIC26,MICOS26,My025
Pattern+Exon	GSHG0010625	PXN	Exon Cassette	e9-e12	up	1.63	0.00908	chr12:120215103-120221758	paxillin	--
Pattern+Exon	GSHG0015508	PRC1	Exon Cassette	e14	up	1.63	0.000619	chr15:90966040-90969623	protein regulator of cytokinesis 1	ASE1
Pattern	GSHG0017032	TXNDC11	Exon Cassette	e11	up	1.63	0.04	chr16:11688303-11698325	thioredoxin domain containing 11	EFP1
Pattern+Exon	GSHG0022974	TRAPPC6A	Exon Cassette	e2	down	1.63	0.0118	chr19:45164853-45178237	trafficking protein particle complex subunit 6A	TRS33
Pattern	GSHG0023043	CARD8	Exon Cassette	e3	down	1.63	0.00178	chr19:48240962-48249847	caspase recruitment domain family member 8	CARDINAL,DACAR,DAKAR,NDPP,NDPP1,TUCAN
Pattern+Exon	GSHG0007033	TRIM5	Exon Cassette	e8	down	1.62	0.0297	chr11:5664809-5667711	tripartite motif containing 5	RNF88,TRIM5alpha
Pattern+Exon	GSHG0007055	ARFIP2	Exon Cassette	e2	down	1.62	0.0426	chr11:6479972-6481446	ADP ribosylation factor interacting protein 2	POR1
Pattern+Exon	GSHG0002209	MAP3K6	Exon Cassette	e3	up	1.61	0.00699	chr1:27364204-27364912	mitogen-activated protein kinase kinase kinase 6	ASK2,MAPKKK6,MEKK6
Pattern+Exon	GSHG0038436	REPS1	Exon Cassette	e10	down	1.61	0.00227	chr6:138921037-138930098	RALBP1 associated Eps domain containing 1	NBIA7,RALBP1
Pattern+Exon	GSHG0035197	ATPSCKMT	Exon Cassette	e6	down	1.6	8.7e-05	chr5:10225507-10236615	ATP synthase c subunit lysine N-methyltransferase	FAM173B,hFAM173B,JS-2
Pattern	GSHG0025059	ITGB1BP1	Exon Cassette	e9	up	1.59	0.000133	chr2:9403475-9408205	integrin subunit beta 1 binding protein 1	ICAP-1A,ICAP-1alpha,ICAP-1B,ICAP1,ICAP1A,ICAP1B
Pattern	GSHG0033471	CLOCK	Exon Cassette	e5	down	1.59	0.00844	chr4:55482739-55489465	clock circadian regulator	bHLHe8,KAT13D
Pattern+Exon	GSHG0044241	UBAP2	Exon Cassette	e13	down	1.59	0.00223	chr9:33953285-33960878	ubiquitin associated protein 2	UBAP-2
Pattern+Exon	GSHG0047072	ARHGAP4	Exon Cassette	e16	up	1.59	0.0106	chrX:153910700-153911189	Rho GTPase activating protein 4	C1,p115,RGC1,RhoGAP4,SrGAP4
Pattern+Exon	GSHG0011902	ANKRD10	Exon Cassette	e6	down	1.58	0.00755	chr13:110893028-110906124	ankyrin repeat domain 10	--
Pattern+Exon	GSHG0027331	CPNE1 // RBM12	Exon Cassette	e2	down	1.58	0.00512	chr20:35632795-35664905	copine 1 // RNA binding motif protein 12	COPN1,CPN1,HRIHFB2091,SCZD19,SWAN
Pattern	GSHG0031176	GORASP1	Exon Cassette	e3-e4	up	1.58	0.00315	chr3:39101016-39108363	golgi reassembly stacking protein 1	GOLPH5,GRASP65,P65
Pattern	GSHG0016945	HCFC1R1	Exon Cassette	e3	down	1.57	0.00306	chr16:3023233-3024132	host cell factor C1 regulator 1	HPIP
Pattern+Exon	GSHG0002466	ECHDC2	Exon Cassette	e5	down	1.56	0.000102	chr1:52911723-52921919	enoyl-CoA hydratase domain containing 2	--
Pattern	GSHG0007943	PPP1CA	Exon Cassette	e6	down	1.56	0.000664	chr11:67400689-67401905	protein phosphatase 1 catalytic subunit alpha	PP-1A,PP1A,PP1alpha,PPP1A
Pattern	GSHG0019625	JPT1	Exon Cassette	e3	up	1.56	0.00495	chr17:75148529-75154683	Jupiter microtubule associated homolog 1	ARM2,HN1,HN1A
Pattern	GSHG0026021	BAZ2B	Exon Cassette	e14	down	1.55	0.0375	chr2:159429200-159433269	bromodomain adjacent to zinc finger domain 2B	WALp4
Pattern	GSHG0007970	KMT5B	Exon Cassette	e3	down	1.54	0.00841	chr11:68185781-68213648	lysine methyltransferase 5B	CGI-85,CGI85,MRD51,SUV420H1
Pattern+Exon	GSHG0025169	MPV17	Exon Cassette	e4	down	1.54	0.0291	chr2:27312680-27322564	mitochondrial inner membrane protein MPV17	CMT2EE,MTDPS6,SYM1
Pattern	GSHG0045173	ST6GALNAC6	Exon Cassette	e3	down	1.54	0.0498	chr9:127896242-127899614	ST6 N-acetylgalactosaminide alpha-2,6-sialyltransferase 6	SIAT7-F,SIAT7F,ST6GALNACVI
Pattern	GSHG0015091	ZNF280D	Exon Cassette	e4	up	1.53	0.00951	chr15:56704121-56707306	zinc finger protein 280D	SUHW4,ZNF634
Pattern+Exon	GSHG0031355	PBRM1	Exon Cassette	e32	down	1.53	0.0225	chr3:52550747-52561968	polybromo 1	BAF180,PB1,RCC,SMARCH1
Pattern	GSHG0049263	TMEM59	Exon Cassette	e3-e4	down	1.52	0.00447	chr1:54043373-54053256	transmembrane protein 59	C1orf8,DCF1,HSPC001,PRO195,UNQ169
Pattern	GSHG0015292	HEXA	Exon Cassette	e6	down	1.52	0.0407	chr15:72353142-72355624	hexosaminidase subunit alpha	TSD
Pattern	GSHG0023060	BCAT2	Exon Cassette	e3-e5	up	1.52	0.0203	chr19:48800187-48811033	branched chain amino acid transaminase 2	BCAM,BCATM,BCT2,HVLI,PP18
Pattern	GSHG0025979	ORC4	Exon Cassette	e5	down	1.52	0.0176	chr2:147973448-148020752	origin recognition complex subunit 4	ORC4L,ORC4P
Pattern	GSHG0031124	NGLY1	Exon Cassette	e11	up	1.52	0.0218	chr3:25729133-25733982	N-glycanase 1	CDDG,CDG1V,PNG-1,PNG1,PNGase
Pattern+Exon	GSHG0013269	DICER1	Exon Cassette	e3-e5	down	1.51	0.0407	chr14:95133315-95157529	dicer 1, ribonuclease III	aviD,DCR1,Dicer,Dicer1e,GLOW,HERNA,K12H4.8-LIKE,MNG1,RMSE2
Pattern+Exon	GSHG0019365	MRPL10	Exon Cassette	e2	down	1.51	0.0371	chr17:47828501-47831541	mitochondrial ribosomal protein L10	L10MT,MRP-L10,MRP-L8,MRPL8,RPML8
Pattern	GSHG0032134	DLG1	Exon Cassette	e10	up	1.51	0.00217	chr3:197149743-197194589	discs large MAGUK scaffold protein 1	DLGH1,hdlg,SAP-97,SAP97
Pattern+Exon	GSHG0047079	MECP2	Exon Cassette	e3	down	1.51	0.000426	chrX:154032207-154097731	methyl-CpG binding protein 2	AUTSX3,MRX16,MRX79,MRXS13,MRXSL,PPMX,RS,RTS,RTT
Pattern	GSHG0003702	RBM34	Exon Cassette	e3	down	1.5	0.00166	chr1:235154881-235161067	RNA binding motif protein 34	--
Pattern+Exon	GSHG0019517	STRADA	Exon Cassette	e9	down	1.5	0.0109	chr17:63706635-63710614	STE20 related adaptor alpha	LYK5,NY-BR-96,PMSE,Stlk,STRAD,STRADalpha
Pattern	GSHG0025352	USP34	Exon Cassette	e75-e76	down	1.5	0.0375	chr2:61192901-61204601	ubiquitin specific peptidase 34	--
Pattern+Exon	GSHG0027334	RBM39	Exon Cassette	e6	down	1.5	0.00979	chr20:35731941-35739017	RNA binding motif protein 39	CAPER,CAPERalpha,FSAP59,HCC1,RNPC2
Pattern+Exon	GSHG0033660	LAMTOR3	Exon Cassette	e2	down	1.5	0.00766	chr4:99892000-99894546	late endosomal/lysosomal adaptor, MAPK and MTOR activator 3	MAP2K1IP1,MAPBP,MAPKSP1,MP1,PRO0633,Ragulator3
Pattern	GSHG0035833	HARS1	Exon Cassette	e5	down	1.5	0.0307	chr5:140679788-140690944	histidyl-tRNA synthetase 1	CMT2W,HARS,HRS,USH3B
Pattern	GSHG0035849	HDAC3	Exon Cassette	e3-e4	down	1.5	0.0407	chr5:141629860-141636630	histone deacetylase 3	HD3,KDAC3,RPD3,RPD3-2
Exon	GSHG0014043	TPM1	Exon Cassette	e3	up	1169.51	0.0128	chr15:63044027-63044152	tropomyosin 1	C15orf13,CMD1Y,CMH3,HEL-S-265,HTM-alpha,LVNC9,TMSA
Exon	GSHG0036939	MYO6	Exon Cassette	e32	down	685.04	0.000295	chr6:75894814-75894840	myosin VI	DFNA22,DFNB37
Exon	GSHG0011306	COL4A2	Exon Cassette	e2	up	606.2	6.26e-07	chr13:110307860-110307947	collagen type IV alpha 2 chain	BSVD2,ICH,POREN2
Exon	GSHG0011306	COL4A2	Exon Cassette	e4	up	348.21	1.41e-06	chr13:110357472-110357552	collagen type IV alpha 2 chain	BSVD2,ICH,POREN2
Exon	GSHG0011306	COL4A2	Exon Cassette	e3	up	307.2	9.3e-06	chr13:110308069-110308123	collagen type IV alpha 2 chain	BSVD2,ICH,POREN2
Exon	GSHG0011306	COL4A2	Exon Cassette	e5	up	304.2	3.87e-06	chr13:110424734-110424868	collagen type IV alpha 2 chain	BSVD2,ICH,POREN2
Exon	GSHG0011306	COL4A2	Exon Cassette	e29	up	260.85	5.6e-06	chr13:110472929-110473150	collagen type IV alpha 2 chain	BSVD2,ICH,POREN2
Exon	GSHG0043203	MTAP	Exon Cassette	e7	down	251.51	2.35e-07	chr9:21859303-21859425	methylthioadenosine phosphorylase	BDMF,c86fus,DMSFH,DMSMFH,HEL-249,LGMBF,MSAP
Exon	GSHG0011306	COL4A2	Exon Cassette	e22	up	242.46	2.35e-05	chr13:110458771-110458934	collagen type IV alpha 2 chain	BSVD2,ICH,POREN2
Exon	GSHG0028550	SMTN	Exon Cassette	e3	down	231.17	0.0057	chr22:31080450-31080754	smoothelin	--
Exon	GSHG0011306	COL4A2	Exon Cassette	e25	up	230.87	1.67e-06	chr13:110465405-110465606	collagen type IV alpha 2 chain	BSVD2,ICH,POREN2
Exon	GSHG0011306	COL4A2	Exon Cassette	e28	up	224.87	2.82e-05	chr13:110469217-110469324	collagen type IV alpha 2 chain	BSVD2,ICH,POREN2
Exon	GSHG0011306	COL4A2	Exon Cassette	e13	up	219.37	1.24e-06	chr13:110436269-110436367	collagen type IV alpha 2 chain	BSVD2,ICH,POREN2
Exon	GSHG0001402	RABGAP1L	Exon Cassette	e31	down	202.69	0.00197	chr1:174877392-174877605	RAB GTPase activating protein 1 like	HHL,TBC1D18
Exon	GSHG0011306	COL4A2	Exon Cassette	e10	up	198.76	3.42e-05	chr13:110430545-110430607	collagen type IV alpha 2 chain	BSVD2,ICH,POREN2
Exon	GSHG0034523	CAST	Exon Cassette	e17	up	192.74	0.00158	chr5:96740745-96740783	calpastatin	BS-17,PLACK
Exon	GSHG0011306	COL4A2	Exon Cassette	e8	up	192.67	1.42e-05	chr13:110429885-110429956	collagen type IV alpha 2 chain	BSVD2,ICH,POREN2
Exon	GSHG0004452	SLK	Exon Cassette	e15	down	189.32	0.00317	chr10:104010816-104010908	STE20 like kinase	bA16H23.1,LOSK,se20-9,STK2
Exon	GSHG0011306	COL4A2	Exon Cassette	e31	up	187.41	0.000619	chr13:110480220-110480390	collagen type IV alpha 2 chain	BSVD2,ICH,POREN2
Exon	GSHG0011306	COL4A2	Exon Cassette	e24	up	183.14	2.07e-06	chr13:110462278-110462384	collagen type IV alpha 2 chain	BSVD2,ICH,POREN2
Exon	GSHG0011306	COL4A2	Exon Cassette	e11	up	180.79	3.13e-06	chr13:110432325-110432360	collagen type IV alpha 2 chain	BSVD2,ICH,POREN2
Exon	GSHG0011306	COL4A2	Exon Cassette	e12	up	178.37	1.78e-06	chr13:110434401-110434442	collagen type IV alpha 2 chain	BSVD2,ICH,POREN2
Exon	GSHG0011306	COL4A2	Exon Cassette	e14	up	178.21	1.67e-05	chr13:110438002-110438037	collagen type IV alpha 2 chain	BSVD2,ICH,POREN2
Exon	GSHG0011306	COL4A2	Exon Cassette	e26	up	176.72	0.000153	chr13:110466003-110466062	collagen type IV alpha 2 chain	BSVD2,ICH,POREN2
Exon	GSHG0011306	COL4A2	Exon Cassette	e20	up	176.04	1.7e-06	chr13:110450305-110450454	collagen type IV alpha 2 chain	BSVD2,ICH,POREN2
Exon	GSHG0011306	COL4A2	Exon Cassette	e21	up	168.56	1.55e-06	chr13:110457343-110457435	collagen type IV alpha 2 chain	BSVD2,ICH,POREN2
Exon	GSHG0011306	COL4A2	Exon Cassette	e15	up	162.24	1.07e-05	chr13:110438618-110438668	collagen type IV alpha 2 chain	BSVD2,ICH,POREN2
Exon	GSHG0011306	COL4A2	Exon Cassette	e23	up	158.68	0.00023	chr13:110462114-110462186	collagen type IV alpha 2 chain	BSVD2,ICH,POREN2
Exon	GSHG0011306	COL4A2	Exon Cassette	e30	up	156.46	0.000204	chr13:110478003-110478164	collagen type IV alpha 2 chain	BSVD2,ICH,POREN2
Exon	GSHG0011306	COL4A2	Exon Cassette	e9	up	151.32	3.81e-06	chr13:110430401-110430436	collagen type IV alpha 2 chain	BSVD2,ICH,POREN2
Exon	GSHG0011306	COL4A2	Exon Cassette	e27	up	147.19	0.000107	chr13:110467040-110467096	collagen type IV alpha 2 chain	BSVD2,ICH,POREN2
Exon	GSHG0023358	EPS8L1	Exon Cassette	e5	down	146.06	0.00562	chr19:55078999-55079057	EPS8 like 1	DRC3,EPS8R1,PP10566
Exon	GSHG0023358	EPS8L1	Exon Cassette	e4	down	136.34	0.00141	chr19:55078088-55078128	EPS8 like 1	DRC3,EPS8R1,PP10566
Exon	GSHG0011306	COL4A2	Exon Cassette	e19	up	122.01	2.81e-05	chr13:110449679-110449789	collagen type IV alpha 2 chain	BSVD2,ICH,POREN2
Exon	GSHG0011306	COL4A2	Exon Cassette	e17	up	112.24	0.000633	chr13:110445829-110445882	collagen type IV alpha 2 chain	BSVD2,ICH,POREN2
Exon	GSHG0011306	COL4A2	Exon Cassette	e16	up	108.75	6.36e-05	chr13:110439789-110439833	collagen type IV alpha 2 chain	BSVD2,ICH,POREN2
Exon	GSHG0011306	COL4A2	Exon Cassette	e18	up	94.99	0.000777	chr13:110446798-110446864	collagen type IV alpha 2 chain	BSVD2,ICH,POREN2
Exon	GSHG0029883	RPSAP58	Exon Cassette	e3	up	86.19	0.000504	chr19:23807826-23807939	ribosomal protein SA pseudogene 58	RPSA_30_1642
Exon	GSHG0029883	RPSAP58	Exon Cassette	e5	up	84.06	0.000122	chr19:23808719-23808814	ribosomal protein SA pseudogene 58	RPSA_30_1642
Exon	GSHG0006206	CTNND1	Exon Cassette	e21	down	83.45	0.00066	chr11:57815915-57816001	catenin delta 1	BCDS2,CAS,CTNND,p120,p120(CAS),p120(CTN),P120CAS,P120CTN
Exon	GSHG0047862	ADIPOR2	Exon Cassette	e4	down	72	0.000115	chr12:1736079-1736240	adiponectin receptor 2	ACDCR2,PAQR2
Exon	GSHG0006071	CD44	Exon Cassette	e8	down	63.31	0.000288	chr11:35201082-35201195	CD44 molecule (Indian blood group)	CDW44,CSPG8,ECMR-III,HCELL,HUTCH-I,IN,LHR,MC56,MDU2,MDU3,MIC4,Pgp1
Exon	GSHG0036939	MYO6	Exon Cassette	e33	down	62.37	9.13e-05	chr6:75895231-75895260	myosin VI	DFNA22,DFNB37
Exon	GSHG0030840	CCDC50	Exon Cassette	e6	down	62.06	4.81e-05	chr3:191375062-191375589	coiled-coil domain containing 50	C3orf6,DFNA44,YMER
Exon	GSHG0047466	GTF2H2	Exon Cassette	e16	down	58.38	0.00264	chr5:71038428-71038480	general transcription factor IIH subunit 2	BTF2,BTF2p44,p44,T-BTF2P44,TFIIH
Exon	GSHG0005911	PPFIBP2	Exon Cassette	e4	up	56.17	4.63e-05	chr11:7565553-7565767	PPFIA binding protein 2	Cclp1
Exon	GSHG0004548	PLEKHA1	Exon Cassette	e18	up	48.42	0.00765	chr10:122428276-122428316	pleckstrin homology domain containing A1	TAPP1
Exon	GSHG0006071	CD44	Exon Cassette	e9	down	46.62	0.00174	chr11:35201671-35201787	CD44 molecule (Indian blood group)	CDW44,CSPG8,ECMR-III,HCELL,HUTCH-I,IN,LHR,MC56,MDU2,MDU3,MIC4,Pgp1
Exon	GSHG0009018	COX14	Exon Cassette	e2	down	44.64	0.0155	chr12:50118493-50118552	cytochrome c oxidase assembly factor COX14	C12orf62,MC4DN10,PCAG1
Exon	GSHG0024359	EPB41L5	Exon Cassette	e26	up	42.47	0.0129	chr2:120167877-120168007	erythrocyte membrane protein band 4.1 like 5	BE37,LULU,LULU1,YMO1,YRT
Exon	GSHG0030066	CCDC66	Exon Cassette	e6	down	41.17	0.0134	chr3:56565134-56565204	coiled-coil domain containing 66	--
Exon	GSHG0020404	NEDD4L	Exon Cassette	e21	down	36.37	0.000415	chr18:58335478-58335537	NEDD4 like E3 ubiquitin protein ligase	hNEDD4-2,NEDD4-2,NEDD4.2,PVNH7,RSP5
Exon	GSHG0006206	CTNND1	Exon Cassette	e3	up	35.12	0.000841	chr11:57789037-57789155	catenin delta 1	BCDS2,CAS,CTNND,p120,p120(CAS),p120(CTN),P120CAS,P120CTN
Exon	GSHG0028767	CRELD2	Exon Cassette	e6	down	35.06	0.0201	chr22:49922297-49922443	cysteine rich with EGF like domains 2	--
Exon	GSHG0005911	PPFIBP2	Exon Cassette	e3	up	34.28	0.00384	chr11:7549440-7549539	PPFIA binding protein 2	Cclp1
Exon	GSHG0020138	MTCL1	Exon Cassette	e15	up	32.49	0.015	chr18:8809448-8809561	microtubule crosslinking factor 1	CCDC165,KIAA0802,SOGA2
Exon	GSHG0006071	CD44	Exon Cassette	e11	down	31.9	9.04e-05	chr11:35206112-35206243	CD44 molecule (Indian blood group)	CDW44,CSPG8,ECMR-III,HCELL,HUTCH-I,IN,LHR,MC56,MDU2,MDU3,MIC4,Pgp1
Exon	GSHG0029883	RPSAP58	Exon Cassette	e2	up	31.33	0.000982	chr19:23782372-23782499	ribosomal protein SA pseudogene 58	RPSA_30_1642
Exon	GSHG0036939	MYO6	Exon Cassette	e34	down	30.88	0.000387	chr6:75898373-75898411	myosin VI	DFNA22,DFNB37
Exon	GSHG0032907	KIAA1109	Exon Cassette	e62	down	30.72	0.0175	chr4:122316348-122316548	KIAA1109	ALKKUCS,FSA,Tweek
Exon	GSHG0023329	MED16	Exon Cassette	e13	up	28.8	0.0407	chr19:872912-872972	mediator complex subunit 16	DRIP92,THRAP5,TRAP95
Exon	GSHG0039776	MUC3A	Exon Cassette	e6	down	28.55	0.00299	chr7:100963151-100963266	mucin 3A, cell surface associated	MUC-3A,MUC3
Exon	GSHG0032624	EXOC1	Exon Cassette	e11	down	28.14	1.87e-05	chr4:55888888-55888932	exocyst complex component 1	BM-102,SEC3,SEC3L1,SEC3P
Exon	GSHG0023100	NUP62 // IL4I1	Exon Cassette	e9	up	26.54	8.35e-05	chr19:49896147-49896181	nucleoporin 62 // interleukin 4 induced 1	FIG1,hIL4I1,IBSN,LAAO,LAO,p62,SNDI
Exon	GSHG0013766	POLR2M // GCOM1 // MYZAP	Exon Cassette	e4	down	26.12	0.00527	chr15:57621608-57621700	RNA polymerase II subunit M // GCOM1, MYZAP-POLR2M combined locus // myocardial zonula adherens protein	gcom,GCOM1,Gcom2,Gdown,Gdown1,GRINL1A,Gup,MYOZAP,MYZAP,MYZAP-POLR2M
Exon	GSHG0012641	MARK3	Exon Cassette	e16	up	24.01	0.00599	chr14:103498502-103498528	microtubule affinity regulating kinase 3	CTAK1,KP78,Par-1a,PAR1A,VIPB
Exon	GSHG0004279	CCSER2	Exon Cassette	e13	up	23.61	0.00425	chr10:84499875-84499959	coiled-coil serine rich protein 2	bA486O22.1,FAM190B,Gcap14,KIAA1128
Exon	GSHG0013766	POLR2M // GCOM1 // MYZAP	Exon Cassette	e5	down	23.55	1.42e-05	chr15:57625779-57625892	RNA polymerase II subunit M // GCOM1, MYZAP-POLR2M combined locus // myocardial zonula adherens protein	gcom,GCOM1,Gcom2,Gdown,Gdown1,GRINL1A,Gup,MYOZAP,MYZAP,MYZAP-POLR2M
Exon	GSHG0014043	TPM1	Exon Cassette	e2	up	22.78	0.0385	chr15:63043706-63043831	tropomyosin 1	C15orf13,CMD1Y,CMH3,HEL-S-265,HTM-alpha,LVNC9,TMSA
Exon	GSHG0004240	RPS24	Exon Cassette	e6	up	22.12	0.00191	chr10:78040204-78040225	ribosomal protein S24	DBA3,eS24,S24
Exon	GSHG0026235	FAM126B	Exon Cassette	e6	up	21.47	0.000521	chr2:201022058-201022113	family with sequence similarity 126 member B	HYCC2
Exon	GSHG0006071	CD44	Exon Cassette	e7	down	19.18	0.00212	chr11:35198121-35198246	CD44 molecule (Indian blood group)	CDW44,CSPG8,ECMR-III,HCELL,HUTCH-I,IN,LHR,MC56,MDU2,MDU3,MIC4,Pgp1
Exon	GSHG0033694	PPA2	Exon Cassette	e3	up	19.09	0.0289	chr4:105456247-105456290	inorganic pyrophosphatase 2	HSPC124,SCFAI,SCFI,SID6-306
Exon	GSHG0006071	CD44	Exon Cassette	e12	down	19.03	0.000112	chr11:35208105-35208206	CD44 molecule (Indian blood group)	CDW44,CSPG8,ECMR-III,HCELL,HUTCH-I,IN,LHR,MC56,MDU2,MDU3,MIC4,Pgp1
Exon	GSHG0040552	VOPP1	Exon Cassette	e13	down	18.24	0.00289	chr7:55478520-55478558	VOPP1 WW domain binding protein	ECOP,GASP,WBP1L2
Exon	GSHG0006071	CD44	Exon Cassette	e6	down	17.54	2.04e-06	chr11:35196746-35196874	CD44 molecule (Indian blood group)	CDW44,CSPG8,ECMR-III,HCELL,HUTCH-I,IN,LHR,MC56,MDU2,MDU3,MIC4,Pgp1
Exon	GSHG0027715	ITSN1	Exon Cassette	e28	up	17.34	0.0439	chr21:33828968-33829050	intersectin 1	ITSN,SH3D1A,SH3P17
Exon	GSHG0004818	ABI1	Exon Cassette	e5	up	16.95	0.0295	chr10:26771074-26771088	abl interactor 1	ABI-1,ABLBP4,E3B1,NAP1BP,SSH3BP,SSH3BP1
Exon	GSHG0018870	MYH10	Exon Cassette	e6	down	16.63	0.0311	chr17:8576642-8576671	myosin heavy chain 10	NMMHC-IIB,NMMHCB
Exon	GSHG0009905	DDX11	Exon Cassette	e6	up	16.22	0.0322	chr12:31086025-31086212	DEAD/H-box helicase 11	CHL1,CHLR1,KRG2,WABS
Exon	GSHG0039913	ATP6V1F	Exon Cassette	e2	down	15.55	0.0264	chr7:128865120-128865203	ATPase H+ transporting V1 subunit F	ATP6S14,VATF,Vma7
Exon	GSHG0004161	HK1	Exon Cassette	e4	down	14.89	0.0014	chr10:69282529-69282650	hexokinase 1	hexokinase,HK,HK1-ta,HK1-tb,HK1-tc,HKD,HKI,HMSNR,HXK1,NEDVIBA,RP79
Exon	GSHG0032595	DCUN1D4	Exon Cassette	e3	down	14.79	0.0031	chr4:51848205-51848367	defective in cullin neddylation 1 domain containing 4	DCNL4
Exon	GSHG0017345	ATP6V0D1	Exon Cassette	e3	down	14.25	0.00709	chr16:67457563-67457650	ATPase H+ transporting V0 subunit d1	ATP6D,ATP6DV,P39,VATX,VMA6,VPATPD
Exon	GSHG0034385	ERBIN	Exon Cassette	e22	down	14.06	0.0108	chr5:66068877-66069020	erbb2 interacting protein	ERBB2IP,HEL-S-78,LAP2
Exon	GSHG0032864	LARP7	Exon Cassette	e3	down	13.75	0.0155	chr4:112637644-112637787	La ribonucleoprotein 7, transcriptional regulator	ALAZS,HDCMA18P,hLARP7,PIP7S
Exon	GSHG0041594	TACC1	Exon Cassette	e13	down	13.52	0.03	chr8:38823990-38824025	transforming acidic coiled-coil containing protein 1	Ga55
Exon	GSHG0030303	GRAMD1C	Exon Cassette	e6	up	13	0.0144	chr3:113876165-113876260	GRAM domain containing 1C	--
Exon	GSHG0004464	ADD3	Exon Cassette	e17	down	12.52	0.0117	chr10:110132305-110132400	adducin 3	ADDL,CPSQ3
Exon	GSHG0001351	DCAF6	Exon Cassette	e20	up	12.4	0.012	chr1:168050892-168050933	DDB1 and CUL4 associated factor 6	1200006M05Rik,ARCAP,IQWD1,MSTP055,NRIP,PC326
Exon	GSHG0006071	CD44	Exon Cassette	e10	down	11.78	0.000168	chr11:35204512-35204640	CD44 molecule (Indian blood group)	CDW44,CSPG8,ECMR-III,HCELL,HUTCH-I,IN,LHR,MC56,MDU2,MDU3,MIC4,Pgp1
Exon	GSHG0006940	SIGIRR	Exon Cassette	e4	down	11.5	8.97e-05	chr11:408694-408892	single Ig and TIR domain containing	IL-1R8,TIR8
Exon	GSHG0029687	PPARG	Exon Cassette	e6	down	11.26	0.0138	chr3:12344807-12344894	peroxisome proliferator activated receptor gamma	CIMT1,GLM1,NR1C3,PPARG1,PPARG2,PPARG5,PPARgamma
Exon	GSHG0016339	INO80E	Exon Cassette	e7	down	11.12	0.00297	chr16:30002436-30003013	INO80 complex subunit E	CCDC95
Exon	GSHG0006796	PHLDB1	Exon Cassette	e23	up	10.93	0.0366	chr11:118644647-118644691	pleckstrin homology like domain family B member 1	LL5A
Exon	GSHG0009234	TBC1D15	Exon Cassette	e9	down	10.86	0.0358	chr12:71894325-71894375	TBC1 domain family member 15	RAB7-GAP
Exon	GSHG0003428	DENND1B	Exon Cassette	e9	down	10.81	0.00127	chr1:197647054-197647113	DENN domain containing 1B	C1ORF18,C1orf218,FAM31B
Exon	GSHG0001233	PEAR1	Exon Cassette	e2	up	10.48	0.0146	chr1:156902188-156902285	platelet endothelial aggregation receptor 1	JEDI,MEGF12
Exon	GSHG0028969	CHEK2	Exon Cassette	e7	down	10.33	0.0305	chr22:28721517-28721630	checkpoint kinase 2	CDS1,CHK2,hCds1,HuCds1,LFS2,PP1425,RAD53
Exon	GSHG0016877	UNKL	Exon Cassette	e8	down	9.88	0.0137	chr16:1394130-1394214	unk like zinc finger	C16orf28,ZC3H5L,ZC3HDC5L
Exon	GSHG0004384	R3HCC1L	Exon Cassette	e4	down	9.8	0.00166	chr10:98159217-98159280	R3H domain and coiled-coil containing 1 like	C10orf28,GIDRP86,GIDRP88,PSORT
Exon	GSHG0024110	INPP4A	Exon Cassette	e16	down	9.6	0.0136	chr2:98548955-98548969	inositol polyphosphate-4-phosphatase type I A	INPP4,TVAS1
Exon	GSHG0041744	CSPP1	Exon Cassette	e6	down	9.5	0.0257	chr8:67086823-67086846	centrosome and spindle pole associated protein 1	CSPP,CSPP-L,JBTS21
Exon	GSHG0048895	DENND2B	Exon Cassette	e5	up	9.36	0.0309	chr11:8839309-8839349	DENN domain containing 2B	HTS1,p126,ST5
Exon	GSHG0013766	POLR2M // GCOM1 // MYZAP	Exon Cassette	e13	down	9.35	0.000363	chr15:57674968-57675068	RNA polymerase II subunit M // GCOM1, MYZAP-POLR2M combined locus // myocardial zonula adherens protein	gcom,GCOM1,Gcom2,Gdown,Gdown1,GRINL1A,Gup,MYOZAP,MYZAP,MYZAP-POLR2M
Exon	GSHG0041237	ZNF786	Exon Cassette	e2	down	9.29	1.64e-05	chr7:149083655-149083977	zinc finger protein 786	--
Exon	GSHG0013766	POLR2M // GCOM1 // MYZAP	Exon Cassette	e12	down	9.27	0.0242	chr15:57661450-57661533	RNA polymerase II subunit M // GCOM1, MYZAP-POLR2M combined locus // myocardial zonula adherens protein	gcom,GCOM1,Gcom2,Gdown,Gdown1,GRINL1A,Gup,MYOZAP,MYZAP,MYZAP-POLR2M
Exon	GSHG0018498	BPTF	Exon Cassette	e5	up	9.04	0.00319	chr17:67875556-67875744	bromodomain PHD finger transcription factor	FAC1,FALZ,NEDDFL,NURF301
Exon	GSHG0006071	CD44	Exon Cassette	e14	down	9	0.000374	chr11:35211246-35211449	CD44 molecule (Indian blood group)	CDW44,CSPG8,ECMR-III,HCELL,HUTCH-I,IN,LHR,MC56,MDU2,MDU3,MIC4,Pgp1
Exon	GSHG0034011	FAT1	Exon Cassette	e29	up	8.93	0.000111	chr4:186590367-186590402	FAT atypical cadherin 1	CDHF7,CDHR8,FAT,hFat1,ME5
Exon	GSHG0035099	BRD9	Exon Cassette	e15	down	8.9	0.00067	chr5:882836-882889	bromodomain containing 9	LAVS3040,PRO9856,SMARCI2
Exon	GSHG0013766	POLR2M // GCOM1 // MYZAP	Exon Cassette	e15	down	8.84	0.0188	chr15:57684402-57684674	RNA polymerase II subunit M // GCOM1, MYZAP-POLR2M combined locus // myocardial zonula adherens protein	gcom,GCOM1,Gcom2,Gdown,Gdown1,GRINL1A,Gup,MYOZAP,MYZAP,MYZAP-POLR2M
Exon	GSHG0005242	GLUD1	Exon Cassette	e5	down	8.78	0.00157	chr10:87089561-87089787	glutamate dehydrogenase 1	GDH,GDH1,GLUD
Exon	GSHG0024550	DYNC1I2	Exon Cassette	e7	down	8.69	0.00436	chr2:171712767-171712826	dynein cytoplasmic 1 intermediate chain 2	DIC74,DNCI2,IC2,NEDMIBA
Exon	GSHG0032705	SEPTIN11	Exon Cassette	e5	down	8.48	0.0291	chr4:76987809-76987870	septin 11	SEPT11
Exon	GSHG0035099	BRD9	Exon Cassette	e14	down	8.45	0.00148	chr5:882924-882937	bromodomain containing 9	LAVS3040,PRO9856,SMARCI2
Exon	GSHG0017801	RNF167	Exon Cassette	e10	up	8.45	0.00474	chr17:4944396-4944467	ring finger protein 167	5730408C10Rik,LP2254,RING105
Exon	GSHG0043683	PALM2AKAP2	Exon Cassette	e8	down	8.12	0.00906	chr9:109942686-109943381	PALM2 and AKAP2 fusion	AKAP-2,AKAP-KL,AKAP2,AKAPKL,MISP2,PALM2,PALM2-AKAP2,PRKA2
Exon	GSHG0016877	UNKL	Exon Cassette	e7	down	8	0.0192	chr16:1397177-1397294	unk like zinc finger	C16orf28,ZC3H5L,ZC3HDC5L
Exon	GSHG0005242	GLUD1	Exon Cassette	e4	down	7.7	0.0321	chr10:87091570-87091622	glutamate dehydrogenase 1	GDH,GDH1,GLUD
Exon	GSHG0027004	MTG2	Exon Cassette	e6	down	7.69	0.0101	chr20:62197456-62197527	mitochondrial ribosome associated GTPase 2	dJ1005F21.2,GTPBP5,ObgH1
Exon	GSHG0036754	NFYA // ADCY10P1	Exon Cassette	e4	up	7.69	0.0107	chr6:41080811-41080897	nuclear transcription factor Y subunit alpha // ADCY10 pseudogene 1	CBF-A,CBF-B,HAP2,NF-YA
Exon	GSHG0030795	VPS8	Exon Cassette	e35	down	7.64	0.009	chr3:184922429-184922483	VPS8 subunit of CORVET complex	KIAA0804
Exon	GSHG0011231	MBNL2	Exon Cassette	e13	down	7.62	0.000394	chr13:97365136-97365171	muscleblind like splicing regulator 2	MBLL,MBLL39,PRO2032
Exon	GSHG0035099	BRD9	Exon Cassette	e13	down	7.55	0.00373	chr5:882969-883060	bromodomain containing 9	LAVS3040,PRO9856,SMARCI2
Exon	GSHG0033098	GALNT7	Exon Cassette	e6	up	7.52	0.00123	chr4:173297795-173297977	polypeptide N-acetylgalactosaminyltransferase 7	GALNAC-T7,GalNAcT7
Exon	GSHG0024995	SEPTIN2	Exon Cassette	e7	down	7.49	0.00537	chr2:241320203-241320287	septin 2	DIFF6,hNedd5,NEDD-5,NEDD5,Pnutl3,SEPT2
Exon	GSHG0016877	UNKL	Exon Cassette	e9	down	7.33	0.00414	chr16:1392890-1392975	unk like zinc finger	C16orf28,ZC3H5L,ZC3HDC5L
Exon	GSHG0043269	NUDT2	Exon Cassette	e2	down	7.31	0.0066	chr9:34336300-34336341	nudix hydrolase 2	APAH1
Exon	GSHG0004545	TACC2	Exon Cassette	e23	down	7.27	0.0158	chr10:122213342-122213377	transforming acidic coiled-coil containing protein 2	AZU-1,ECTACC
Exon	GSHG0009431	TCTN1	Exon Cassette	e5	down	7.24	0.0251	chr12:110628052-110628224	tectonic family member 1	JBTS13,TECT1
Exon	GSHG0009324	VEZT	Exon Cassette	e5	down	7.19	0.0196	chr12:95242164-95242264	vezatin, adherens junctions transmembrane protein	VEZATIN
Exon	GSHG0008025	FAM168A	Exon Cassette	e4	down	7.13	0.0108	chr11:73425021-73425047	family with sequence similarity 168 member A	KIAA0280,TCRP1
Exon	GSHG0034385	ERBIN	Exon Cassette	e23	down	7.09	0.0013	chr5:66072169-66072291	erbb2 interacting protein	ERBB2IP,HEL-S-78,LAP2
Exon	GSHG0047482	HLA-J	Exon Cassette	e7	down	7	0.0333	chr6:30009320-30009367	major histocompatibility complex, class I, J (pseudogene)	CDA12,D6S203,HLA-59,HLA-CDA12
Exon	GSHG0021945	ZNF331	Exon Cassette	e11	down	6.91	0.0395	chr19:53563763-53563792	zinc finger protein 331	RITA,ZNF361,ZNF463
Exon	GSHG0048681	FDFT1	Exon Cassette	e4	up	6.85	0.00446	chr8:11803089-11803518	farnesyl-diphosphate farnesyltransferase 1	DGPT,ERG9,SQS,SQSD,SS
Exon	GSHG0024935	MLPH	Exon Cassette	e10	up	6.85	0.00485	chr2:237534564-237534647	melanophilin	SLAC2-A
Exon	GSHG0000144	PLOD1	Exon Cassette	e2	down	6.83	0.017	chr1:11944522-11944662	procollagen-lysine,2-oxoglutarate 5-dioxygenase 1	EDS6,EDSKCL1,LH,LH1,LLH,PLOD
Exon	GSHG0040861	ASNS	Exon Cassette	e3	up	6.72	0.00743	chr7:97969004-97969051	asparagine synthetase (glutamine-hydrolyzing)	ASNSD,TS11
Exon	GSHG0003884	SEC61A2	Exon Cassette	e14	down	6.51	0.0227	chr10:12167753-12167893	SEC61 translocon subunit alpha 2	--
Exon	GSHG0016823	CPNE7	Exon Cassette	e4	down	6.39	0.0015	chr16:89583444-89583528	copine 7	--
Exon	GSHG0006416	RCE1 // C11orf80	Exon Cassette	e2	down	6.33	0.026	chr11:66748379-66748517	Ras converting CAAX endopeptidase 1 // chromosome 11 open reading frame 80	FACE2,HYDM4,RCE1A,RCE1B,TOP6BL,TOPOVIBL
Exon	GSHG0022981	ERCC1	Exon Cassette	e3	down	6.28	0.041	chr19:45449172-45449243	ERCC excision repair 1, endonuclease non-catalytic subunit	COFS4,RAD10,UV20
Exon	GSHG0016877	UNKL	Exon Cassette	e10	down	6.19	0.00411	chr16:1390631-1390693	unk like zinc finger	C16orf28,ZC3H5L,ZC3HDC5L
Exon	GSHG0000548	NSUN4	Exon Cassette	e2	up	6.18	0.00165	chr1:46341323-46341497	NOP2/Sun RNA methyltransferase 4	SHTAP
Exon	GSHG0012241	ZBTB1	Exon Cassette	e3	up	6.15	0.00321	chr14:64511249-64511384	zinc finger and BTB domain containing 1	ZNF909
Exon	GSHG0007966	CHKA	Exon Cassette	e3	down	6.14	0.01	chr11:68082490-68082519	choline kinase alpha	CHK,CK,CKI,EK
Exon	GSHG0048478	ZDHHC3	Exon Cassette	e4	up	6.14	0.0351	chr3:44958587-44958684	zinc finger DHHC-type palmitoyltransferase 3	DHHC-3,DHHC3,GODZ,ZNF373
Exon	GSHG0035099	BRD9	Exon Cassette	e16	down	6.11	0.0102	chr5:882653-882673	bromodomain containing 9	LAVS3040,PRO9856,SMARCI2
Exon	GSHG0043770	RABGAP1	Exon Cassette	e18	down	6.08	0.00996	chr9:123071412-123071501	RAB GTPase activating protein 1	GAPCENA,TBC1D11
Exon	GSHG0028033	RUNX1	Exon Cassette	e4	up	6.07	0.0261	chr21:34892924-34892962	RUNX family transcription factor 1	AML1,AML1-EVI-1,AMLCR1,CBF2alpha,CBFA2,EVI-1,PEBP2aB,PEBP2alpha
Exon	GSHG0001422	RALGPS2	Exon Cassette	e15	down	6	0.00228	chr1:178892230-178892307	Ral GEF with PH domain and SH3 binding motif 2	dJ595C2.1
Exon	GSHG0016339	INO80E	Exon Cassette	e8	down	5.83	0.00389	chr16:30003436-30003526	INO80 complex subunit E	CCDC95
Exon	GSHG0023785	TTC7A	Exon Cassette	e6	up	5.82	0.0458	chr2:46958495-46958552	tetratricopeptide repeat domain 7A	GIDID,MINAT,TTC7
Exon	GSHG0011316	ARHGEF7	Exon Cassette	e8	down	5.73	5.91e-05	chr13:111209335-111209346	Rho guanine nucleotide exchange factor 7	BETA-PIX,COOL-1,COOL1,Nbla10314,P50,P50BP,P85,P85COOL1,P85SPR,PAK3,PIXB
Exon	GSHG0015082	DNAAF4	Exon Cassette	e5	up	5.72	0.0398	chr15:55466929-55467160	dynein axonemal assembly factor 4	CILD25,DYX1,DYX1C1,DYXC1,EKN1,RD
Exon	GSHG0002831	WARS2	Exon Cassette	e2	up	5.71	0.005	chr1:119140267-119140457	tryptophanyl tRNA synthetase 2, mitochondrial	mtTrpRS,NEMMLAS,PKDYS3,TrpRS
Exon	GSHG0045701	FTSJ1	Exon Cassette	e2	down	5.7	0.0016	chrX:48476563-48476668	FtsJ RNA 2'-O-methyltransferase 1	CDLIV,JM23,MRX44,MRX9,SPB1,TRMT7,XLID9
Exon	GSHG0029850	GOLGA4	Exon Cassette	e15	down	5.7	0.0195	chr3:37313422-37313519	golgin A4	CRPF46,GCP2,GOLG,MU-RMS-40.18,p230
Exon	GSHG0017399	COG4	Exon Cassette	e4	down	5.68	0.0104	chr16:70515867-70516039	component of oligomeric golgi complex 4	CDG2J,COD1,SWILS
Exon	GSHG0049093	FLNB	Exon Cassette	e27	up	5.65	0.00223	chr3:58131927-58132019	filamin B	ABP-278,ABP-280,AOI,FH1,FLN-B,FLN1L,LRS1,SCT,TABP,TAP
Exon	GSHG0003779	SH3BP5L	Exon Cassette	e8	down	5.6	0.00755	chr1:248814710-248814876	SH3 binding domain protein 5 like	--
Exon	GSHG0034523	CAST	Exon Cassette	e8	up	5.58	0.0146	chr5:96726794-96726859	calpastatin	BS-17,PLACK
Exon	GSHG0020900	CYB5A	Exon Cassette	e4	up	5.51	0.0333	chr18:74256829-74256852	cytochrome b5 type A	CYB5,MCB5,METAG
Exon	GSHG0047547	AGPAT1	Exon Cassette	e3	down	5.46	0.00336	chr6:32176509-32177119	1-acylglycerol-3-phosphate O-acyltransferase 1	1-AGPAT1,G15,LPAAT-alpha,LPAATA
Exon	GSHG0048950	CMTM1	Exon Cassette	e6	down	5.45	0.00109	chr16:66577104-66577202	CKLF like MARVEL transmembrane domain containing 1	CKLFH,CKLFH1,CKLFSF1
Exon	GSHG0021942	TPM3P9 // ZNF761	Exon Cassette	e8	up	5.44	0.000702	chr19:53449883-53449965	tropomyosin 3 pseudogene 9 // zinc finger protein 761	ZNF468
Exon	GSHG0043885	GPR107	Exon Cassette	e21	up	5.44	0.0192	chr9:130129639-130129987	G protein-coupled receptor 107	bA138E2.2,GCDRP,LUSTR1
Exon	GSHG0006206	CTNND1	Exon Cassette	e4	up	5.42	0.00696	chr11:57791385-57791673	catenin delta 1	BCDS2,CAS,CTNND,p120,p120(CAS),p120(CTN),P120CAS,P120CTN
Exon	GSHG0010431	CEP83	Exon Cassette	e19	down	5.41	0.0195	chr12:94328204-94328307	centrosomal protein 83	CCDC41,NPHP18,NY-REN-58
Exon	GSHG0000895	AMPD2	Exon Cassette	e3	up	5.39	0.0381	chr1:109620914-109621266	adenosine monophosphate deaminase 2	PCH9,SPG63
Exon	GSHG0004432	MFSD13A	Exon Cassette	e6	up	5.38	0.0187	chr10:102470665-102471117	major facilitator superfamily domain containing 13A	bA18I14.8,C10orf77,TMEM180
Exon	GSHG0040100	ACTR3B	Exon Cassette	e5	up	5.38	0.0255	chr7:152811697-152811733	actin related protein 3B	ARP11,ARP3BETA
Exon	GSHG0034550	PPIP5K2	Exon Cassette	e22	down	5.37	0.00198	chr5:103176866-103176910	diphosphoinositol pentakisphosphate kinase 2	CFAP160,DFNB100,HISPPD1,IP7K2,VIP2
Exon	GSHG0046023	ALG13	Exon Cassette	e28	down	5.35	0.0258	chrX:111744668-111744904	ALG13 UDP-N-acetylglucosaminyltransferase subunit	CDG1S,CXorf45,DEE36,EIEE36,GLT28D1,MDS031,TDRD13,YGL047W
Exon	GSHG0032209	PCGF3	Exon Cassette	e4	down	5.31	0.000177	chr4:732400-732498	polycomb group ring finger 3	DONG1,RNF3,RNF3A
Exon	GSHG0023848	AHSA2P	Exon Cassette	e3	down	5.2	0.00421	chr2:61183547-61183662	activator of HSP90 ATPase homolog 2, pseudogene	AHA1,AHSA2,Hch1
Exon	GSHG0025214	FEZ2	Exon Cassette	e5	up	5.2	0.00217	chr2:36581504-36581589	fasciculation and elongation protein zeta 2	HUM3CL
Exon	GSHG0012690	CCNB1IP1	Exon Cassette	e7	up	5.17	0.00105	chr14:20317794-20317973	cyclin B1 interacting protein 1	C14orf18,HEI10
Exon	GSHG0001973	PLEKHG5	Exon Cassette	e15	up	5.14	0.0453	chr1:6474012-6474163	pleckstrin homology and RhoGEF domain containing G5	CMTRIC,DSMA4,GEF720,Syx,Tech
Exon	GSHG0039669	AKAP9	Exon Cassette	e20	up	5.11	0.0215	chr7:92042046-92042186	A-kinase anchoring protein 9	AKAP-9,AKAP350,AKAP450,CG-NAP,HYPERION,LQT11,MU-RMS-40.16A,PPP1R45,PRKA9,YOTIAO
Exon	GSHG0040480	POLM	Exon Cassette	e3	up	5.1	0.0298	chr7:44079860-44079958	DNA polymerase mu	PolMu,Tdt-N
Exon	GSHG0024017	MAT2A	Exon Cassette	e3	up	5.1	0.000223	chr2:85539792-85540000	methionine adenosyltransferase 2A	MATA2,MATII,SAMS2
Exon	GSHG0012615	PPP2R5C	Exon Cassette	e5	down	5.07	7.01e-05	chr14:101786018-101786183	protein phosphatase 2 regulatory subunit B'gamma	B56G,B56gamma,PR61G
Exon	GSHG0024941	LRRFIP1	Exon Cassette	e4	down	5.06	0.000941	chr2:237714259-237714276	LRR binding FLII interacting protein 1	FLAP-1,FLAP1,FLIIAP1,GCF-2,GCF2,HUFI-1,TRIP
Exon	GSHG0031320	RASSF1	Exon Cassette	e3	down	5.02	0.0232	chr3:50337904-50338010	Ras association domain family member 1	123F2,NORE2A,RASSF1A,RDA32,REH3P21
Exon	GSHG0039643	DMTF1	Exon Cassette	e3	up	5.02	0.0277	chr7:87154228-87154278	cyclin D binding myb like transcription factor 1	DMP1,DMTF,hDMP1,MRUL
Exon	GSHG0031124	NGLY1	Exon Cassette	e8	up	4.91	0.0143	chr3:25736308-25736399	N-glycanase 1	CDDG,CDG1V,PNG-1,PNG1,PNGase
Exon	GSHG0018695	HEXD	Exon Cassette	e11	down	4.91	0.00843	chr17:82440263-82440334	hexosaminidase D	HEXDC
Exon	GSHG0014271	PDE8A	Exon Cassette	e2	up	4.89	0.0433	chr15:84981974-84982348	phosphodiesterase 8A	HsT19550
Exon	GSHG0010197	ATP5MC2	Exon Cassette	e4	down	4.89	0.00406	chr12:53673695-53673811	ATP synthase membrane subunit c locus 2	ATP5A,ATP5G2
Exon	GSHG0017300	KIFC3	Exon Cassette	e12	down	4.88	0.00502	chr16:57776485-57776689	kinesin family member C3	--
Exon	GSHG0000121	UBE4B	Exon Cassette	e7	up	4.88	0.00123	chr1:10106197-10106583	ubiquitination factor E4B	E4,HDNB1,UBOX3,UFD2,UFD2A
Exon	GSHG0000349	EPB41	Exon Cassette	e15	down	4.82	0.00398	chr1:29058589-29058645	erythrocyte membrane protein band 4.1	4.1R,EL1,HE
Exon	GSHG0001702	DISP1	Exon Cassette	e13	down	4.81	0.00333	chr1:222928430-222928570	dispatched RND transporter family member 1	DISPA
Exon	GSHG0007974	TESMIN	Exon Cassette	e5	down	4.81	0.00349	chr11:68742317-68742393	testis expressed metallothionein like protein	CXCDC2,MTL5,MTLT
Exon	GSHG0036894	PHF3	Exon Cassette	e4	down	4.73	0.00681	chr6:63678828-63679020	PHD finger protein 3	--
Exon	GSHG0012302	RBM25	Exon Cassette	e8	down	4.72	0.0041	chr14:73088370-73088474	RNA binding motif protein 25	fSAP94,NET52,RED120,RNPC7,S164,Snu71
Exon	GSHG0037432	AFDN	Exon Cassette	e17	up	4.7	0.00974	chr6:167913403-167913423	afadin, adherens junction formation factor	AF6,l-afadin,MLL-AF6,MLLT4
Exon	GSHG0026728	DNMT3B	Exon Cassette	e22	down	4.67	0.00487	chr20:32805338-32805407	DNA methyltransferase 3 beta	FSHD4,ICF,ICF1,M.HsaIIIB
Exon	GSHG0000798	CDC7	Exon Cassette	e2	up	4.65	0.0113	chr1:91501112-91501303	cell division cycle 7	CDC7L1,HsCDC7,Hsk1,huCDC7
Exon	GSHG0048473	MPRIP	Exon Cassette	e16	down	4.63	3.75e-05	chr17:17164109-17167915	myosin phosphatase Rho interacting protein	M-RIP,MRIP,p116Rip,RHOIP3,RIP3
Exon	GSHG0023863	UGP2	Exon Cassette	e4	down	4.62	0.0168	chr2:63842539-63842599	UDP-glucose pyrophosphorylase 2	DEE83,EIEE83,pHC379,SVUGP2,UDPG,UDPGP,UDPGP2,UGP1,UGPP1,UGPP2
Exon	GSHG0012979	ACTN1	Exon Cassette	e22	down	4.59	0.00838	chr14:68878457-68878522	actinin alpha 1	BDPLT15
Exon	GSHG0021422	GATAD2A	Exon Cassette	e5	down	4.58	0.0118	chr19:19436131-19436219	GATA zinc finger domain containing 2A	p66alpha
Exon	GSHG0045182	PTGES2	Exon Cassette	e5	down	4.55	0.0152	chr9:128124778-128124870	prostaglandin E synthase 2	C9orf15,GBF-1,GBF1,mPGES-2,PGES2
Exon	GSHG0006796	PHLDB1	Exon Cassette	e15	down	4.54	0.00608	chr11:118634923-118635051	pleckstrin homology like domain family B member 1	LL5A
Exon	GSHG0026020	WDSUB1	Exon Cassette	e2	down	4.51	0.0091	chr2:159286427-159286551	WD repeat, sterile alpha motif and U-box domain containing 1	UBOX6,WDSAM1
Exon	GSHG0049184	DPY19L2P2	Exon Cassette	e21	up	4.5	0.0167	chr7:103210266-103210312	DPY19L2 pseudogene 2	--
Exon	GSHG0034818	ARHGAP26	Exon Cassette	e25	up	4.5	0.033	chr5:143207383-143207473	Rho GTPase activating protein 26	GRAF,GRAF1,OPHN1L,OPHN1L1
Exon	GSHG0032229	NSD2	Exon Cassette	e15	down	4.49	0.00379	chr4:1942339-1946314	nuclear receptor binding SET domain protein 2	KMT3F,KMT3G,MMSET,RAUST,REIIBP,TRX5,WHS,WHSC1
Exon	GSHG0030620	TSC22D2	Exon Cassette	e2	down	4.49	0.0299	chr3:150423049-150423120	TSC22 domain family member 2	TILZ4a,TILZ4b,TILZ4c
Exon	GSHG0006416	RCE1 // C11orf80	Exon Cassette	e13	down	4.46	0.0375	chr11:66822564-66822674	Ras converting CAAX endopeptidase 1 // chromosome 11 open reading frame 80	FACE2,HYDM4,RCE1A,RCE1B,TOP6BL,TOPOVIBL
Exon	GSHG0032244	RGS12	Exon Cassette	e5	up	4.43	0.0259	chr4:3316070-3318051	regulator of G protein signaling 12	--
Exon	GSHG0010685	ABCB9	Exon Cassette	e9	up	4.42	0.0239	chr12:122944390-122944518	ATP binding cassette subfamily B member 9	EST122234,TAPL
Exon	GSHG0049059	TMEM230	Exon Cassette	e2	down	4.41	0.00259	chr20:5111763-5111807	transmembrane protein 230	C20orf30,dJ1116H23.2.1,HSPC274
Exon	GSHG0034246	TARS1	Exon Cassette	e4	up	4.39	0.0149	chr5:33446644-33446764	threonyl-tRNA synthetase 1	TARS,ThrRS,TTD7
Exon	GSHG0025833	CLASP1	Exon Cassette	e33	down	4.38	0.000337	chr2:121402590-121402662	cytoplasmic linker associated protein 1	MAST1
Exon	GSHG0000778	SH3GLB1	Exon Cassette	e6	down	4.38	0.0079	chr1:86728403-86728441	SH3 domain containing GRB2 like, endophilin B1	Bif-1,CGI-61,dJ612B15.2,PPP1R70
Exon	GSHG0006747	TTC12	Exon Cassette	e8	down	4.36	0.00567	chr11:113329642-113329808	tetratricopeptide repeat domain 12	CILD45,TPARM
Exon	GSHG0049093	FLNB	Exon Cassette	e32	down	4.36	3.6e-05	chr3:58141858-58141929	filamin B	ABP-278,ABP-280,AOI,FH1,FLN-B,FLN1L,LRS1,SCT,TABP,TAP
Exon	GSHG0009557	RNF34	Exon Cassette	e3	down	4.36	0.0276	chr12:121402742-121402807	ring finger protein 34	CARP-1,CARP1,hRFI,RFI,RIF,RIFF
Exon	GSHG0006773	SIDT2	Exon Cassette	e11	up	4.34	0.00419	chr11:117186990-117187001	SID1 transmembrane family member 2	CGI-40
Exon	GSHG0025607	LMAN2L	Exon Cassette	e3	down	4.34	0.00659	chr2:96737136-96737216	lectin, mannose binding 2 like	MRT52,VIPL
Exon	GSHG0047923	DHRS4L2	Exon Cassette	e5	down	4.33	0.00123	chr14:23990182-23990359	dehydrogenase/reductase 4 like 2	SDR25C3
Exon	GSHG0004352	HELLS	Exon Cassette	e4	down	4.29	0.0108	chr10:94557179-94557222	helicase, lymphoid specific	ICF4,LSH,Nbla10143,PASG,SMARCA6
Exon	GSHG0028050	SETD4	Exon Cassette	e3	up	4.27	0.0432	chr21:36060281-36060312	SET domain containing 4	C21orf18,C21orf27
Exon	GSHG0001414	RASAL2	Exon Cassette	e20	down	4.27	0.036	chr1:178470693-178470723	RAS protein activator like 2	NGAP
Exon	GSHG0017729	HMOX2	Exon Cassette	e5	down	4.26	0.00261	chr16:4496146-4496266	heme oxygenase 2	HO-2
Exon	GSHG0017842	TNFSF12	Exon Cassette	e6	down	4.22	0.0342	chr17:7553587-7553825	TNF superfamily member 12	APO3L,DR3LG,TNLG4A,TWEAK
Exon	GSHG0031095	TBC1D5	Exon Cassette	e8	down	4.19	0.0332	chr3:17518901-17518994	TBC1 domain family member 5	--
Exon	GSHG0004486	TCF7L2	Exon Cassette	e4	down	4.18	0.00117	chr10:112964556-112964624	transcription factor 7 like 2	TCF-4,TCF4
Exon	GSHG0025413	AAK1	Exon Cassette	e18	down	4.18	0.0439	chr2:69482710-69482811	AP2 associated kinase 1	--
Exon	GSHG0011694	DHRS12	Exon Cassette	e9	down	4.16	0.0477	chr13:51776456-51776521	dehydrogenase/reductase 12	SDR40C1
Exon	GSHG0006593	EED	Exon Cassette	e10	down	4.13	0.012	chr11:86270083-86270157	embryonic ectoderm development	COGIS,HEED,WAIT1
Exon	GSHG0034494	TMEM161B-DT	Exon Cassette	e8	down	4.13	0.017	chr5:88410073-88410194	TMEM161B divergent transcript	linc-POLR3G-8,TMEM161B-AS1
Exon	GSHG0001894	C1orf159	Exon Cassette	e5	down	4.12	0.0241	chr1:1091277-1091373	chromosome 1 open reading frame 159	--
Exon	GSHG0017508	TAF1C	Exon Cassette	e14	down	4.11	0.011	chr16:84180867-84180994	TATA-box binding protein associated factor, RNA polymerase I subunit C	MGC:39976,SL1,TAFI110,TAFI95
Exon	GSHG0024941	LRRFIP1	Exon Cassette	e5	down	4.11	0.000525	chr2:237717762-237717809	LRR binding FLII interacting protein 1	FLAP-1,FLAP1,FLIIAP1,GCF-2,GCF2,HUFI-1,TRIP
Exon	GSHG0014275	AKAP13	Exon Cassette	e2	up	4.1	0.0283	chr15:85485710-85485753	A-kinase anchoring protein 13	AKAP-13,AKAP-Lbc,ARHGEF13,BRX,c-lbc,HA-3,Ht31,LBC,p47,PRKA13,PROTO-LB,PROTO-LBC
Exon	GSHG0016241	TNRC6A	Exon Cassette	e11	down	4.08	0.00218	chr16:24793473-24793649	trinucleotide repeat containing adaptor 6A	CAGH26,FAME6,GW1,GW182,TNRC6
Exon	GSHG0016339	INO80E	Exon Cassette	e9	down	4.08	0.00234	chr16:30003650-30003670	INO80 complex subunit E	CCDC95
Exon	GSHG0025805	SLC35F5	Exon Cassette	e10	down	4.05	0.0406	chr2:113733364-113733402	solute carrier family 35 member F5	--
Exon	GSHG0002072	CROCC	Exon Cassette	e31	up	4.05	0.0435	chr1:16960758-16961130	ciliary rootlet coiled-coil, rootletin	ROLT,TAX1BP2
Exon	GSHG0000010	AGRN	Exon Cassette	e35	down	4.04	0.0194	chr1:1051993-1052016	agrin	AGRIN,CMS8,CMSPPD
Exon	GSHG0024941	LRRFIP1	Exon Cassette	e18	down	4.02	0.0198	chr2:237757456-237757548	LRR binding FLII interacting protein 1	FLAP-1,FLAP1,FLIIAP1,GCF-2,GCF2,HUFI-1,TRIP
Exon	GSHG0016877	UNKL	Exon Cassette	e4	down	4.01	0.0337	chr16:1401567-1401700	unk like zinc finger	C16orf28,ZC3H5L,ZC3HDC5L
Exon	GSHG0002273	PHC2	Exon Cassette	e8	up	4.01	0.0434	chr1:33368535-33368621	polyhomeotic homolog 2	EDR2,HPH2,PH2
Exon	GSHG0009638	PUS1	Exon Cassette	e2	down	4	0.00197	chr12:131929497-131929796	pseudouridine synthase 1	MLASA1
Exon	GSHG0012658	INF2	Exon Cassette	e24	down	3.98	0.00928	chr14:104717563-104717646	inverted formin 2	C14orf151,C14orf173,CMTDIE,FSGS5,pp9484
Exon	GSHG0017973	ALDH3A2	Exon Cassette	e5	down	3.97	0.0038	chr17:19655281-19655387	aldehyde dehydrogenase 3 family member A2	ALDH10,FALDH,SLS
Exon	GSHG0010675	CLIP1	Exon Cassette	e11	up	3.97	0.00181	chr12:122347374-122347478	CAP-Gly domain containing linker protein 1	CLIP,CLIP-170,CLIP170,CYLN1,RSN
Exon	GSHG0029295	SNU13	Exon Cassette	e2	down	3.97	0.0229	chr22:41682355-41682586	small nuclear ribonucleoprotein 13	15.5K,FA-1,FA1,NHP2L1,NHPX,OTK27,SNRNP15-5,SPAG12,SSFA1
Exon	GSHG0009375	TXNRD1	Exon Cassette	e13	up	3.96	0.0253	chr12:104309851-104310099	thioredoxin reductase 1	GRIM-12,TR,TR1,TRXR1,TXNR
Exon	GSHG0004317	IFIT1	Exon Cassette	e3	down	3.95	0.0215	chr10:89399895-89400003	interferon induced protein with tetratricopeptide repeats 1	C56,G10P1,IFI-56,IFI-56K,IFI56,IFIT-1,IFNAI1,ISG56,P56,RNM561
Exon	GSHG0012108	MIA2	Exon Cassette	e17	up	3.93	0.0398	chr14:39292680-39292706	MIA SH3 domain ER export factor 2	CTAGE5,MEA6,MGEA,MGEA11,MGEA6,TALI
Exon	GSHG0002273	PHC2	Exon Cassette	e7	up	3.91	0.0022	chr1:33370420-33370584	polyhomeotic homolog 2	EDR2,HPH2,PH2
Exon	GSHG0047061	HAUS7	Exon Cassette	e8	down	3.9	0.00597	chrX:153462001-153462066	HAUS augmin like complex subunit 7	UCHL5IP,UIP1
Exon	GSHG0004330	HECTD2	Exon Cassette	e10	up	3.89	0.041	chr10:91484334-91484345	HECT domain E3 ubiquitin protein ligase 2	--
Exon	GSHG0047859	SLC37A4	Exon Cassette	e4	down	3.88	0.0403	chr11:119028734-119028833	solute carrier family 37 member 4	CDG2W,G6PT1,G6PT2,G6PT3,GSD1b,GSD1c,GSD1d,PRO0685,TRG-19,TRG19
Exon	GSHG0026756	DYNLRB1	Exon Cassette	e3	down	3.88	0.000139	chr20:34519420-34519498	dynein light chain roadblock-type 1	BITH,BLP,DNCL2A,DNLC2A,ROBLD1
Exon	GSHG0004254	TMEM254	Exon Cassette	e4	up	3.87	0.00998	chr10:80081640-80081734	transmembrane protein 254	bA369J21.6,C10orf57
Exon	GSHG0000958	MAGI3	Exon Cassette	e8	down	3.87	0.0443	chr1:113618532-113618606	membrane associated guanylate kinase, WW and PDZ domain containing 3	dJ730K3.2,MAGI-3
Exon	GSHG0049099	IFT122	Exon Cassette	e10	down	3.83	0.0355	chr3:129466890-129467066	intraflagellar transport 122	CED,CED1,FAP80,SPG,WDR10,WDR10p,WDR140
Exon	GSHG0045579	SAT1	Exon Cassette	e4	up	3.82	0.0066	chrX:23784294-23784403	spermidine/spermine N1-acetyltransferase 1	DC21,KFSD,KFSDX,SAT,SSAT,SSAT-1
Exon	GSHG0035710	SLC12A2-DT	Exon Cassette	e4	down	3.82	0.017	chr5:128064736-128064849	SLC12A2 divergent transcript	LINC01184
Exon	GSHG0043754	GSN	Exon Cassette	e24	up	3.81	0.0252	chr9:121300056-121300126	gelsolin	ADF,AGEL
Exon	GSHG0040681	NSUN5P1	Exon Cassette	e5	down	3.8	0.00171	chr7:75412789-75412932	NSUN5 pseudogene 1	NSUN5B,WBSCR20B
Exon	GSHG0004495	CASP7	Exon Cassette	e3	down	3.79	0.0135	chr10:113691997-113692070	caspase 7	CASP-7,CMH-1,ICE-LAP3,LICE2,MCH3
Exon	GSHG0015976	MPG	Exon Cassette	e3	down	3.79	0.00586	chr16:79139-79331	N-methylpurine DNA glycosylase	AAG,ADPG,anpg,APNG,CRA36.1,MDG,Mid1,PIG11,PIG16
Exon	GSHG0033578	HNRNPD	Exon Cassette	e7	up	3.76	0.00643	chr4:82356536-82356682	heterogeneous nuclear ribonucleoprotein D	AUF1,AUF1A,hnRNPD0,HNRPD,P37
Exon	GSHG0016877	UNKL	Exon Cassette	e11	down	3.76	0.0496	chr16:1385207-1385384	unk like zinc finger	C16orf28,ZC3H5L,ZC3HDC5L
Exon	GSHG0004145	SIRT1	Exon Cassette	e5	down	3.75	0.0213	chr10:67906163-67906287	sirtuin 1	SIR2,SIR2alpha,SIR2L1
Exon	GSHG0004545	TACC2	Exon Cassette	e4	down	3.75	0.0434	chr10:122050438-122050550	transforming acidic coiled-coil containing protein 2	AZU-1,ECTACC
Exon	GSHG0031195	SEC22C	Exon Cassette	e4	down	3.74	0.00856	chr3:42563764-42563879	SEC22 homolog C, vesicle trafficking protein	SEC22L3
Exon	GSHG0016595	NUTF2	Exon Cassette	e2	up	3.72	0.0273	chr16:67847278-67847456	nuclear transport factor 2	NTF-2,NTF2,PP15
Exon	GSHG0034595	AP3S1	Exon Cassette	e3	down	3.71	0.000809	chr5:115852979-115853014	adaptor related protein complex 3 subunit sigma 1	CLAPS3,Sigma3A
Exon	GSHG0029267	RPS19BP1	Exon Cassette	e3	down	3.68	0.0363	chr22:39530463-39530553	ribosomal protein S19 binding protein 1	AROS,S19BP
Exon	GSHG0012641	MARK3	Exon Cassette	e17	up	3.64	0.0152	chr14:103500156-103500200	microtubule affinity regulating kinase 3	CTAK1,KP78,Par-1a,PAR1A,VIPB
Exon	GSHG0035618	CHD1	Exon Cassette	e32	up	3.63	0.000802	chr5:98869013-98869276	chromodomain helicase DNA binding protein 1	CHD-1,PILBOS
Exon	GSHG0018658	BAIAP2	Exon Cassette	e2	down	3.61	0.00501	chr17:81036863-81036961	BAR/IMD domain containing adaptor protein 2	BAP2,FLAF3,IRSP53,WAML
Exon	GSHG0012806	RALGAPA1	Exon Cassette	e45	down	3.6	0.00427	chr14:35541739-35541803	Ral GTPase activating protein catalytic subunit alpha 1	GARNL1,GRIPE,NEDHRIT,p240,RalGAPalpha1,TULIP1
Exon	GSHG0046482	UXT	Exon Cassette	e6	down	3.57	0.024	chrX:47654028-47654092	ubiquitously expressed prefoldin like chaperone	ART-27,STAP1
Exon	GSHG0049111	IQCG	Exon Cassette	e5	down	3.56	0.0187	chr3:197945619-197945685	IQ motif containing G	CFAP122,DRC9
Exon	GSHG0001580	MDM4	Exon Cassette	e7	down	3.56	0.00252	chr1:204537430-204537497	MDM4 regulator of p53	BMFS6,HDMX,MDMX,MRP1
Exon	GSHG0000392	S100PBP	Exon Cassette	e8	down	3.56	0.0204	chr1:32834034-32834061	S100P binding protein	S100PBPR
Exon	GSHG0006905	APLP2	Exon Cassette	e8	down	3.53	2.99e-06	chr11:130123612-130123779	amyloid beta precursor like protein 2	APLP-2,APPH,APPL2,CDEBP
Exon	GSHG0004545	TACC2	Exon Cassette	e13	down	3.52	0.0191	chr10:122088478-122088591	transforming acidic coiled-coil containing protein 2	AZU-1,ECTACC
Exon	GSHG0006579	DDIAS	Exon Cassette	e3	down	3.5	0.01	chr11:82913957-82914170	DNA damage induced apoptosis suppressor	C11orf82,noxin
Exon	GSHG0017856	CHD3	Exon Cassette	e34	down	3.5	3.3e-05	chr17:7907601-7907702	chromodomain helicase DNA binding protein 3	Mi-2a,Mi2-ALPHA,SNIBCPS,ZFH
Exon	GSHG0039218	ARL4A	Exon Cassette	e2	down	3.5	0.0142	chr7:12687633-12687728	ADP ribosylation factor like GTPase 4A	ARL4
Exon	GSHG0012733	RBM23	Exon Cassette	e5	down	3.5	0.00282	chr14:22913723-22913820	RNA binding motif protein 23	CAPERbeta,PP239,RNPC4
Exon	GSHG0046365	AP1S2	Exon Cassette	e7	down	3.5	0.013	chrX:15832063-15833006	adaptor related protein complex 1 subunit sigma 2	DC22,MRX59,MRXS21,MRXS5,MRXSF,PGS,SIGMA1B
Exon	GSHG0043029	EEF1D	Exon Cassette	e2	down	3.49	0.0157	chr8:143593892-143594070	eukaryotic translation elongation factor 1 delta	EF-1D,EF1D,FP1047
Exon	GSHG0006446	LRP5	Exon Cassette	e23	down	3.49	0.00799	chr11:68445573-68445686	LDL receptor related protein 5	BMND1,EVR1,EVR4,HBM,LR3,LRP-5,LRP-7,LRP7,OPPG,OPS,OPTA1,PCLD4,VBCH2
Exon	GSHG0034489	RASA1	Exon Cassette	e14	down	3.49	0.0205	chr5:87366351-87366495	RAS p21 protein activator 1	CM-AVM,CMAVM,CMAVM1,GAP,p120,p120GAP,p120RASGAP,PKWS,RASA,RASGAP
Exon	GSHG0043993	MAN1B1	Exon Cassette	e3	down	3.46	0.0294	chr9:137088268-137088398	mannosidase alpha class 1B member 1	ERMAN1,ERManI,MANA-ER,MRT15
Exon	GSHG0010109	FKBP11	Exon Cassette	e4	up	3.46	0.0125	chr12:48924773-48924987	FKBP prolyl isomerase 11	FKBP19
Exon	GSHG0041705	SDCBP	Exon Cassette	e2	down	3.44	0.00881	chr8:58560284-58561795	syndecan binding protein	MDA-9,MDA9,ST1,SYCL,TACIP18
Exon	GSHG0000503	PTPRF	Exon Cassette	e19	down	3.44	2.77e-05	chr1:43602071-43602097	protein tyrosine phosphatase receptor type F	BNAH2,LAR
Exon	GSHG0034624	HSD17B4	Exon Cassette	e4	down	3.43	0.0217	chr5:119471636-119471700	hydroxysteroid 17-beta dehydrogenase 4	DBP,MFE-2,MFP-2,MPF-2,PRLTS1,SDR8C1
Exon	GSHG0028894	PI4KAP2	Exon Cassette	e16	down	3.43	0.00576	chr22:21475210-21475299	phosphatidylinositol 4-kinase alpha pseudogene 2	--
Exon	GSHG0016053	TSC2	Exon Cassette	e27	down	3.41	0.00246	chr16:2077598-2077726	TSC complex subunit 2	LAM,PPP1R160,TSC4
Exon	GSHG0037933	BTBD9	Exon Cassette	e2	down	3.41	0.0175	chr6:38612833-38613032	BTB domain containing 9	dJ322I12.1
Exon	GSHG0010772	POLE	Exon Cassette	e48	down	3.41	0.0071	chr12:132625251-132625418	DNA polymerase epsilon, catalytic subunit	CRCS12,FILS,IMAGEI,POLE1
Exon	GSHG0048341	ACTN4	Exon Cassette	e9	up	3.41	0.0255	chr19:38711276-38711361	actinin alpha 4	ACTININ-4,FSGS,FSGS1
Exon	GSHG0033428	GNPDA2	Exon Cassette	e5	down	3.39	0.0429	chr4:44714595-44714658	glucosamine-6-phosphate deaminase 2	GNP2,SB52
Exon	GSHG0000450	MACF1	Exon Cassette	e101	down	3.39	0.000388	chr1:39480920-39481030	microtubule actin crosslinking factor 1	ABP620,ACF7,KIAA0754,LIS9,Lnc-PMIF,MACF,OFC4
Exon	GSHG0042901	AGO2	Exon Cassette	e2	down	3.37	0.0235	chr8:140585118-140585310	argonaute RISC catalytic component 2	CASC7,EIF2C2,LESKRES,LINC00980,PPD,Q10
Exon	GSHG0044271	VCP	Exon Cassette	e2	up	3.37	0.0103	chr9:35071756-35071976	valosin containing protein	CDC48,FTDALS6,p97,TERA
Exon	GSHG0036961	RWDD2A	Exon Cassette	e3	down	3.37	0.00118	chr6:83195180-83195271	RWD domain containing 2A	dJ747H23.2,RWDD2
Exon	GSHG0002273	PHC2	Exon Cassette	e6	up	3.36	0.00106	chr1:33371016-33371093	polyhomeotic homolog 2	EDR2,HPH2,PH2
Exon	GSHG0034250	RAI14	Exon Cassette	e15	down	3.35	0.00151	chr5:34813574-34813660	retinoic acid induced 14	NORPEG,RAI13
Exon	GSHG0009375	TXNRD1	Exon Cassette	e26	up	3.34	0.0131	chr12:104346019-104346155	thioredoxin reductase 1	GRIM-12,TR,TR1,TRXR1,TXNR
Exon	GSHG0004261	TSPAN14	Exon Cassette	e3	down	3.33	0.0191	chr10:80463088-80463127	tetraspanin 14	DC-TM4F2,TM4SF14,tspan-14
Exon	GSHG0017300	KIFC3	Exon Cassette	e11	down	3.33	0.0458	chr16:57779360-57779449	kinesin family member C3	--
Exon	GSHG0012712	HNRNPC	Exon Cassette	e4	down	3.33	0.000357	chr14:21262600-21262767	heterogeneous nuclear ribonucleoprotein C	C1,C2,HNRNP,HNRPC,SNRPC
Exon	GSHG0018770	ANKFY1	Exon Cassette	e12	down	3.31	0.0367	chr17:4194667-4194731	ankyrin repeat and FYVE domain containing 1	ANKHZN,BTBD23,ZFYVE14
Exon	GSHG0042089	MROH1	Exon Cassette	e30	down	3.31	0.0476	chr8:144242602-144242628	maestro heat like repeat family member 1	HEATR7A
Exon	GSHG0009133	MYL6	Exon Cassette	e7	up	3.31	0.00495	chr12:56160626-56160670	myosin light chain 6	ESMLC,LC17,LC17-GI,LC17-NM,LC17A,LC17B,MLC-3,MLC1SM,MLC3NM,MLC3SM
Exon	GSHG0025141	ADCY3	Exon Cassette	e10	down	3.3	0.0487	chr2:24838846-24838911	adenylate cyclase 3	AC-III,AC3,BMIQ19
Exon	GSHG0042607	ZNF706	Exon Cassette	e3	down	3.28	0.0222	chr8:101204649-101204692	zinc finger protein 706	HSPC038,PNAS-106,PNAS-113
Exon	GSHG0021422	GATAD2A	Exon Cassette	e4	down	3.27	0.0112	chr19:19427696-19427992	GATA zinc finger domain containing 2A	p66alpha
Exon	GSHG0018544	GPRC5C	Exon Cassette	e6	down	3.27	0.0128	chr17:74448823-74448915	G protein-coupled receptor class C group 5 member C	RAIG-3,RAIG3
Exon	GSHG0001351	DCAF6	Exon Cassette	e13	up	3.27	0.0427	chr1:168015781-168015951	DDB1 and CUL4 associated factor 6	1200006M05Rik,ARCAP,IQWD1,MSTP055,NRIP,PC326
Exon	GSHG0040899	CASTOR3	Exon Cassette	e7	down	3.26	0.0279	chr7:100211393-100211993	CASTOR family member 3	GATS,STAG3OS
Exon	GSHG0030574	ZBTB38	Exon Cassette	e17	down	3.26	0.0131	chr3:141413489-141413639	zinc finger and BTB domain containing 38	CIBZ,PPP1R171,ZNF921
Exon	GSHG0012096	MIPOL1	Exon Cassette	e3	up	3.26	0.0184	chr14:37219553-37219691	mirror-image polydactyly 1	CCDC193
Exon	GSHG0043993	MAN1B1	Exon Cassette	e11	down	3.25	0.0118	chr9:137102433-137102465	mannosidase alpha class 1B member 1	ERMAN1,ERManI,MANA-ER,MRT15
Exon	GSHG0015211	HERC1	Exon Cassette	e17	up	3.25	0.0237	chr15:63727646-63727837	HECT and RLD domain containing E3 ubiquitin protein ligase family member 1	MDFPMR,p532,p619
Exon	GSHG0049260	CDK11A	Exon Cassette	e26	up	3.24	0.0342	chr1:1704222-1704343	cyclin dependent kinase 11A	CDC2L2,CDC2L3,CDK11-p110,CDK11-p46,CDK11-p58,p58GTA,PITSLRE
Exon	GSHG0000176	TMEM51	Exon Cassette	e3	down	3.23	0.0015	chr1:15210490-15210562	transmembrane protein 51	C1orf72
Exon	GSHG0046091	XIAP	Exon Cassette	e2	up	3.23	0.00197	chrX:123859841-123859905	X-linked inhibitor of apoptosis	API3,BIRC4,hIAP-3,hIAP3,IAP-3,ILP1,MIHA,XLP2
Exon	GSHG0025341	FANCL	Exon Cassette	e8	down	3.21	0.0314	chr2:58194228-58194272	FA complementation group L	FAAP43,PHF9,POG
Exon	GSHG0000392	S100PBP	Exon Cassette	e7	down	3.21	0.0185	chr1:32832334-32832379	S100P binding protein	S100PBPR
Exon	GSHG0010086	HDAC7	Exon Cassette	e26	down	3.21	0.0334	chr12:47784694-47784800	histone deacetylase 7	HD7,HD7A,HDAC7A
Exon	GSHG0016398	KRBOX5	Exon Cassette	e6	down	3.2	0.000102	chr16:31754455-31756240	KRAB box domain containing 5	ZNF720
Exon	GSHG0029934	SACM1L	Exon Cassette	e2	down	3.2	0.0034	chr3:45690348-45690387	SAC1 like phosphatidylinositide phosphatase	SAC1
Exon	GSHG0011231	MBNL2	Exon Cassette	e11	down	3.2	0.000488	chr13:97356796-97356849	muscleblind like splicing regulator 2	MBLL,MBLL39,PRO2032
Exon	GSHG0034758	UBE2D2	Exon Cassette	e2	down	3.2	0.00454	chr5:139562244-139562407	ubiquitin conjugating enzyme E2 D2	E2(17)KB2,PUBC1,UBC4,UBC4/5,UBCH4,UBCH5B
Exon	GSHG0040480	POLM	Exon Cassette	e4	up	3.19	0.00968	chr7:44079570-44079740	DNA polymerase mu	PolMu,Tdt-N
Exon	GSHG0001402	RABGAP1L	Exon Cassette	e39	down	3.18	0.00623	chr1:174988641-174988838	RAB GTPase activating protein 1 like	HHL,TBC1D18
Exon	GSHG0002241	SNRNP40	Exon Cassette	e10	up	3.18	0.00187	chr1:31260954-31261175	small nuclear ribonucleoprotein U5 subunit 40	40K,HPRP8BP,PRP8BP,PRPF8BP,SPF38,WDR57
Exon	GSHG0023863	UGP2	Exon Cassette	e6	up	3.16	0.019	chr2:63857550-63857718	UDP-glucose pyrophosphorylase 2	DEE83,EIEE83,pHC379,SVUGP2,UDPG,UDPGP,UDPGP2,UGP1,UGPP1,UGPP2
Exon	GSHG0004374	ZDHHC16	Exon Cassette	e8	down	3.16	0.0197	chr10:97453799-97453846	zinc finger DHHC-type palmitoyltransferase 16	APH2,DHHC-16
Exon	GSHG0033240	TMEM128	Exon Cassette	e5	up	3.15	0.0075	chr4:4236417-4237076	transmembrane protein 128	--
Exon	GSHG0021601	ZNF875	Exon Cassette	e11	up	3.15	0.0127	chr19:37344610-37344774	zinc finger protein 875	HKR1
Exon	GSHG0046284	LOC389906	Exon Cassette	e5	down	3.15	0.0248	chrX:3818656-3818702	zinc finger protein 839 pseudogene	--
Exon	GSHG0017072	COG7	Exon Cassette	e6	up	3.14	0.0461	chr16:23433544-23433666	component of oligomeric golgi complex 7	CDG2E
Exon	GSHG0016629	FCSK	Exon Cassette	e3	down	3.14	0.00691	chr16:70463623-70463774	fucose kinase	1110046B12Rik,CDGF2,FUK
Exon	GSHG0016836	AFG3L1P	Exon Cassette	e7	up	3.14	0.0159	chr16:89988852-89988951	AFG3 like matrix AAA peptidase subunit 1, pseudogene	AFG3,AFG3L1
Exon	GSHG0002870	SRGAP2	Exon Cassette	e24	down	3.14	0.00421	chr1:206459585-206459679	SLIT-ROBO Rho GTPase activating protein 2	ARHGAP34,FNBP2,SRGAP2A,SRGAP3
Exon	GSHG0047586	WASH3P	Exon Cassette	e9	up	3.13	0.0127	chr15:101974195-101974353	WASP family homolog 3, pseudogene	FAM39DP
Exon	GSHG0017300	KIFC3	Exon Cassette	e8	down	3.13	0.000799	chr16:57785463-57785665	kinesin family member C3	--
Exon	GSHG0004631	INPP5A	Exon Cassette	e3	down	3.13	0.011	chr10:132607915-132607956	inositol polyphosphate-5-phosphatase A	5PTASE
Exon	GSHG0009324	VEZT	Exon Cassette	e6	down	3.11	0.0222	chr12:95243941-95244009	vezatin, adherens junctions transmembrane protein	VEZATIN
Exon	GSHG0003001	PI4KB	Exon Cassette	e5	down	3.09	0.0297	chr1:151310210-151310254	phosphatidylinositol 4-kinase beta	NPIK,PI4K-BETA,PI4K92,PI4KBETA,PI4KIII,PI4KIIIBETA,PIK4CB
Exon	GSHG0021081	TRIP10	Exon Cassette	e10	up	3.08	0.022	chr19:6746178-6746196	thyroid hormone receptor interactor 10	CIP4,HSTP,STOT,STP,TRIP-10
Exon	GSHG0014324	MAN2A2	Exon Cassette	e23	down	3.08	0.00352	chr15:90916586-90916660	mannosidase alpha class 2A member 2	MANA2X
Exon	GSHG0034550	PPIP5K2	Exon Cassette	e29	down	3.06	0.00955	chr5:103187314-103187376	diphosphoinositol pentakisphosphate kinase 2	CFAP160,DFNB100,HISPPD1,IP7K2,VIP2
Exon	GSHG0047766	DNAJC8	Exon Cassette	e2	up	3.05	0.0268	chr1:28230130-28230251	DnaJ heat shock protein family (Hsp40) member C8	HSPC331,SPF31
Exon	GSHG0046023	ALG13	Exon Cassette	e18	down	3.05	0.000257	chrX:111723798-111723898	ALG13 UDP-N-acetylglucosaminyltransferase subunit	CDG1S,CXorf45,DEE36,EIEE36,GLT28D1,MDS031,TDRD13,YGL047W
Exon	GSHG0023525	ASAP2	Exon Cassette	e23	down	3.04	0.00627	chr2:9391062-9391196	ArfGAP with SH3 domain, ankyrin repeat and PH domain 2	AMAP2,CENTB3,DDEF2,PAG3,PAP,Pap-alpha,SHAG1
Exon	GSHG0034779	HARS2	Exon Cassette	e2	down	3.04	0.0428	chr5:140691795-140692017	histidyl-tRNA synthetase 2, mitochondrial	HARSL,HARSR,HisRS,HO3,PRLTS2
Exon	GSHG0022016	ZNF580	Exon Cassette	e2	down	3.04	0.0143	chr19:55641762-55642148	zinc finger protein 580	--
Exon	GSHG0006301	SLC3A2	Exon Cassette	e2	down	3.03	0.00241	chr11:62870745-62870837	solute carrier family 3 member 2	4F2,4F2HC,4T2HC,CD98,CD98HC,MDU1,NACAE
Exon	GSHG0048848	CPSF1	Exon Cassette	e3	down	3.03	0.00577	chr8:144404944-144405294	cleavage and polyadenylation specific factor 1	CPSF160,HSU37012,MYP27,P/cl.18
Exon	GSHG0011899	CARS2	Exon Cassette	e22	down	3.02	0.00559	chr13:110643955-110643979	cysteinyl-tRNA synthetase 2, mitochondrial	COXPD27,cysRS
Exon	GSHG0016341	ALDOA // LOC112694756	Exon Cassette	e7	down	3.02	0.0231	chr16:30064740-30064784	aldolase, fructose-bisphosphate A // uncharaterized LOC112694756	ALDA,ALDOA,GSD12,HEL-S-87p
Exon	GSHG0005969	NUCB2	Exon Cassette	e12	down	3.01	0.0235	chr11:17291240-17291365	nucleobindin 2	HEL-S-109,NEFA
Exon	GSHG0040231	ACTB	Exon Cassette	e5	down	3	0.000538	chr7:5529018-5529058	actin beta	BRWS1,PS1TP5BP1
Exon	GSHG0023358	EPS8L1	Exon Cassette	e17	down	2.99	0.00935	chr19:55083767-55084642	EPS8 like 1	DRC3,EPS8R1,PP10566
Exon	GSHG0045118	DENND1A	Exon Cassette	e21	up	2.98	0.0291	chr9:123411775-123411828	DENN domain containing 1A	FAM31A,KIAA1608
Exon	GSHG0043885	GPR107	Exon Cassette	e16	down	2.98	0.00624	chr9:130110370-130110426	G protein-coupled receptor 107	bA138E2.2,GCDRP,LUSTR1
Exon	GSHG0004628	LRRC27	Exon Cassette	e10	down	2.98	0.0222	chr10:132348963-132349057	leucine rich repeat containing 27	--
Exon	GSHG0034550	PPIP5K2	Exon Cassette	e28	down	2.97	0.00403	chr5:103186320-103186439	diphosphoinositol pentakisphosphate kinase 2	CFAP160,DFNB100,HISPPD1,IP7K2,VIP2
Exon	GSHG0014190	HMG20A	Exon Cassette	e2	down	2.96	0.0295	chr15:77447719-77447811	high mobility group 20A	HMGX1,HMGXB1
Exon	GSHG0037387	MAP3K4	Exon Cassette	e18	down	2.95	0.00168	chr6:161098278-161098427	mitogen-activated protein kinase kinase kinase 4	MAPKKK4,MEKK4,MTK1,PRO0412
Exon	GSHG0002260	ZBTB8OS	Exon Cassette	e5	down	2.95	0.00293	chr1:32632207-32632320	zinc finger and BTB domain containing 8 opposite strand	ARCH,ARCH2
Exon	GSHG0045345	DPH7	Exon Cassette	e2	up	2.92	0.00593	chr9:137578509-137578591	diphthamide biosynthesis 7	C9orf112,RRT2,WDR85
Exon	GSHG0016823	CPNE7	Exon Cassette	e3	down	2.91	0.0482	chr16:89578857-89578996	copine 7	--
Exon	GSHG0000456	PPIE	Exon Cassette	e11	down	2.91	0.0384	chr1:39762517-39762651	peptidylprolyl isomerase E	CYP-33,CYP33
Exon	GSHG0000879	PRPF38B	Exon Cassette	e2	down	2.91	0.0107	chr1:108693590-108693642	pre-mRNA processing factor 38B	NET1
Exon	GSHG0034595	AP3S1	Exon Cassette	e10	down	2.9	0.0215	chr5:115912089-115912136	adaptor related protein complex 3 subunit sigma 1	CLAPS3,Sigma3A
Exon	GSHG0024798	BCS1L	Exon Cassette	e2	down	2.89	0.00196	chr2:218660037-218660166	BCS1 homolog, ubiquinol-cytochrome c reductase complex chaperone	BCS,BCS1,BJS,FLNMS,GRACILE,h-BCS,h-BCS1,Hs.6719,MC3DN1,PTD
Exon	GSHG0006446	LRP5	Exon Cassette	e9	down	2.88	0.0171	chr11:68404223-68404416	LDL receptor related protein 5	BMND1,EVR1,EVR4,HBM,LR3,LRP-5,LRP-7,LRP7,OPPG,OPS,OPTA1,PCLD4,VBCH2
Exon	GSHG0039823	CBLL1	Exon Cassette	e3	up	2.88	0.0251	chr7:107752545-107752617	Cbl proto-oncogene like 1	HAKAI,RNF188
Exon	GSHG0000123	KIF1B	Exon Cassette	e53	down	2.88	0.0328	chr1:10376545-10377937	kinesin family member 1B	CMT2,CMT2A,CMT2A1,HMSNII,KLP,NBLST1
Exon	GSHG0012733	RBM23	Exon Cassette	e4	down	2.87	0.00675	chr14:22917027-22917165	RNA binding motif protein 23	CAPERbeta,PP239,RNPC4
Exon	GSHG0004005	ZNF33A	Exon Cassette	e3	down	2.85	0.00257	chr10:38015967-38016045	zinc finger protein 33A	KOX2,KOX31,KOX5,NF11A,ZNF11,ZNF11A,ZNF33,ZZAPK
Exon	GSHG0046065	LONRF3	Exon Cassette	e5	down	2.85	0.00647	chrX:118986925-118987080	LON peptidase N-terminal domain and ring finger 3	RNF127
Exon	GSHG0040641	RABGEF1P1	Exon Cassette	e2	down	2.84	0.0114	chr7:66588511-66588579	RABGEF1 pseudogene 1	GS1-124K5.11
Exon	GSHG0020152	VAPA	Exon Cassette	e5	down	2.84	0.00549	chr18:9944924-9945058	VAMP associated protein A	hVAP-33,VAMP-A,VAP-33,VAP-A,VAP33
Exon	GSHG0029740	CAPN7	Exon Cassette	e17	down	2.84	0.00718	chr3:15241453-15241588	calpain 7	CALPAIN7,PALBH
Exon	GSHG0028773	PPP6R2	Exon Cassette	e4	down	2.84	0.00527	chr22:50391867-50392015	protein phosphatase 6 regulatory subunit 2	KIAA0685,PP6R2,SAP190,SAPS2
Exon	GSHG0014696	GOLGA8A	Exon Cassette	e4	down	2.84	0.0241	chr15:34435382-34435470	golgin A8 family member A	CFAP286,FAP286,GM88,GOLGA8B
Exon	GSHG0027796	SLC37A1	Exon Cassette	e5	down	2.82	0.00634	chr21:42514870-42514935	solute carrier family 37 member 1	G3PP
Exon	GSHG0016744	GSE1	Exon Cassette	e3	up	2.82	0.0108	chr16:85633914-85634132	Gse1 coiled-coil protein	CRHSP24,KIAA0182
Exon	GSHG0021853	RPL13A	Exon Cassette	e6	up	2.81	0.000641	chr19:49490907-49490934	ribosomal protein L13a	L13A,TSTA1
Exon	GSHG0047207	ANKRD36	Exon Cassette	e23	up	2.81	0.0194	chr2:97167695-97167767	ankyrin repeat domain 36	UNQ2430
Exon	GSHG0029740	CAPN7	Exon Cassette	e19	down	2.81	0.00303	chr3:15245526-15245671	calpain 7	CALPAIN7,PALBH
Exon	GSHG0004631	INPP5A	Exon Cassette	e2	down	2.81	0.000752	chr10:132538134-132538171	inositol polyphosphate-5-phosphatase A	5PTASE
Exon	GSHG0002991	ARNT	Exon Cassette	e2	down	2.81	0.0483	chr1:150861360-150861394	aryl hydrocarbon receptor nuclear translocator	bHLHe2,HIF-1-beta,HIF-1beta,HIF1-beta,HIF1B,HIF1BETA,TANGO
Exon	GSHG0001362	C1orf112	Exon Cassette	e8	down	2.78	0.0255	chr1:169795829-169795983	chromosome 1 open reading frame 112	--
Exon	GSHG0024941	LRRFIP1	Exon Cassette	e9	down	2.78	0.000145	chr2:237727876-237727935	LRR binding FLII interacting protein 1	FLAP-1,FLAP1,FLIIAP1,GCF-2,GCF2,HUFI-1,TRIP
Exon	GSHG0042095	PPP1R16A	Exon Cassette	e4	down	2.77	0.0412	chr8:144489091-144489164	protein phosphatase 1 regulatory subunit 16A	MYPT3
Exon	GSHG0040100	ACTR3B	Exon Cassette	e2	down	2.76	0.00389	chr7:152783187-152783242	actin related protein 3B	ARP11,ARP3BETA
Exon	GSHG0026127	LOC100130691	Exon Cassette	e10	down	2.76	0.00951	chr2:177310963-177311034	uncharacterized LOC100130691	--
Exon	GSHG0006673	YAP1	Exon Cassette	e7	down	2.74	0.00648	chr11:102209517-102209564	Yes1 associated transcriptional regulator	COB1,YAP,YAP-1,YAP2,YAP65,YKI
Exon	GSHG0023176	ZNF83	Exon Cassette	e11	up	2.73	0.0249	chr19:52616717-52616814	zinc finger protein 83	HPF1,ZNF816B
Exon	GSHG0000713	SRSF11	Exon Cassette	e15	up	2.73	0.00884	chr1:70247117-70247149	serine and arginine rich splicing factor 11	dJ677H15.2,NET2,p54,SFRS11
Exon	GSHG0043559	FAM120A	Exon Cassette	e8	down	2.72	0.00093	chr9:93523280-93523363	family with sequence similarity 120A	C9orf10,HBVPTPAP,OSSA
Exon	GSHG0020008	ARHGAP27	Exon Cassette	e19	down	2.72	0.00437	chr17:45397179-45397227	Rho GTPase activating protein 27	CAMGAP1,PP905,SH3D20,SH3P20
Exon	GSHG0017399	COG4	Exon Cassette	e9	down	2.72	0.00297	chr16:70508665-70508823	component of oligomeric golgi complex 4	CDG2J,COD1,SWILS
Exon	GSHG0004631	INPP5A	Exon Cassette	e4	down	2.72	0.0106	chr10:132645868-132645968	inositol polyphosphate-5-phosphatase A	5PTASE
Exon	GSHG0000198	SZRD1	Exon Cassette	e2	down	2.72	0.00169	chr1:16387055-16387125	SUZ RNA binding domain containing 1	C1orf144
Exon	GSHG0018663	NDUFAF8	Exon Cassette	e3	up	2.71	0.00101	chr17:81239914-81239943	NADH:ubiquinone oxidoreductase complex assembly factor 8	C17orf89,MC1DN34
Exon	GSHG0037231	ADGRG6	Exon Cassette	e6	down	2.71	0.0187	chr6:142383760-142383843	adhesion G protein-coupled receptor G6	APG1,DREG,GPR126,LCCS9,PR126,PS1TP2,VIGR
Exon	GSHG0030615	RNF13	Exon Cassette	e2	up	2.71	0.00642	chr3:149813925-149814026	ring finger protein 13	DEE73,EIEE73,RZF
Exon	GSHG0034259	SKP2	Exon Cassette	e10	down	2.71	0.0311	chr5:36180203-36180289	S-phase kinase associated protein 2	FBL1,FBXL1,FLB1,p45
Exon	GSHG0024941	LRRFIP1	Exon Cassette	e7	down	2.71	0.00112	chr2:237720772-237720822	LRR binding FLII interacting protein 1	FLAP-1,FLAP1,FLIIAP1,GCF-2,GCF2,HUFI-1,TRIP
Exon	GSHG0023660	BABAM2	Exon Cassette	e16	up	2.7	0.00808	chr2:28327274-28327447	BRISC and BRCA1 A complex member 2	BRCC4,BRCC45,BRE
Exon	GSHG0046548	IQSEC2	Exon Cassette	e4	up	2.7	0.00851	chrX:53279563-53279658	IQ motif and Sec7 domain ArfGEF 2	BRAG1,IQ-ArfGEF,MRX1,MRX18,MRX78,XLID1
Exon	GSHG0030074	SLMAP	Exon Cassette	e25	up	2.7	0.00605	chr3:57925845-57925934	sarcolemma associated protein	SLAP
Exon	GSHG0041744	CSPP1	Exon Cassette	e7	down	2.7	0.0233	chr8:67091803-67091883	centrosome and spindle pole associated protein 1	CSPP,CSPP-L,JBTS21
Exon	GSHG0009398	TMEM263	Exon Cassette	e3	up	2.7	0.046	chr12:106959288-106959385	transmembrane protein 263	C12orf23
Exon	GSHG0027712	SON	Exon Cassette	e14	down	2.69	0.0328	chr21:33572551-33572630	SON DNA and RNA binding protein	BASS1,C21orf50,DBP-5,NREBP,SON3,TOKIMS
Exon	GSHG0048518	CANX	Exon Cassette	e11	up	2.69	0.0105	chr5:179715899-179716000	calnexin	CNX,IP90,P90
Exon	GSHG0023856	EHBP1	Exon Cassette	e21	down	2.67	0.000732	chr2:62987931-62988038	EH domain binding protein 1	HPC12,NACSIN
Exon	GSHG0024656	NABP1	Exon Cassette	e2	up	2.67	0.0256	chr2:191678532-191678705	nucleic acid binding protein 1	NABP1-OT1,OBFC2A,SOSS-B2,SSB2
Exon	GSHG0039409	OGDH	Exon Cassette	e6	down	2.66	0.027	chr7:44656318-44656362	oxoglutarate dehydrogenase	AKGDH,E1k,KGD1,OGDC,OGDH2,OGDHD
Exon	GSHG0023411	FAM189B	Exon Cassette	e4	down	2.65	0.0326	chr1:155253858-155253977	family with sequence similarity 189 member B	C1orf2,COTE1
Exon	GSHG0044228	BAG1	Exon Cassette	e3	down	2.65	0.0249	chr9:33262104-33262245	BAG cochaperone 1	BAG-1,HAP,RAP46
Exon	GSHG0029850	GOLGA4	Exon Cassette	e28	down	2.65	0.0488	chr3:37361243-37361305	golgin A4	CRPF46,GCP2,GOLG,MU-RMS-40.18,p230
Exon	GSHG0026002	PRPF40A	Exon Cassette	e7	up	2.65	0.004	chr2:152693157-152693475	pre-mRNA processing factor 40 homolog A	FBP-11,FBP11,FLAF1,FNBP3,HIP-10,HIP10,HYPA,NY-REN-6,Prp40
Exon	GSHG0000691	LEPR // LEPROT	Exon Cassette	e11	down	2.65	0.0297	chr1:65592657-65592865	leptin receptor // leptin receptor overlapping transcript	CD295,LEP-R,LEPR,LEPRD,OB-R,OB-RGRP,OBR,OBRGRP,VPS55
Exon	GSHG0000850	RTCA	Exon Cassette	e3	down	2.65	0.00957	chr1:100267500-100267538	RNA 3'-terminal phosphate cyclase	RPC,RTC1,RTCD1
Exon	GSHG0016864	CIAO3	Exon Cassette	e2	down	2.64	0.0162	chr16:740021-740102	cytosolic iron-sulfur assembly component 3	HPRN,IOP1,LET1L,NAR1,NARFL,PRN
Exon	GSHG0046023	ALG13	Exon Cassette	e16	down	2.63	0.00552	chrX:111721603-111721711	ALG13 UDP-N-acetylglucosaminyltransferase subunit	CDG1S,CXorf45,DEE36,EIEE36,GLT28D1,MDS031,TDRD13,YGL047W
Exon	GSHG0025317	ASB3	Exon Cassette	e2	down	2.6	0.00461	chr2:53765376-53765584	ankyrin repeat and SOCS box containing 3	ASB-3
Exon	GSHG0037702	BAK1	Exon Cassette	e2	down	2.6	0.00459	chr6:33577797-33577907	BCL2 antagonist/killer 1	BAK,BAK-LIKE,BCL2L7,CDN1
Exon	GSHG0036371	SIRT5	Exon Cassette	e3	down	2.6	0.0233	chr6:13578772-13578833	sirtuin 5	SIR2L5
Exon	GSHG0021627	SAMD4B	Exon Cassette	e2	down	2.59	1.07e-05	chr19:39348288-39348389	sterile alpha motif domain containing 4B	Smaug2,SMGB
Exon	GSHG0041542	SCP2	Exon Cassette	e3	up	2.59	0.0188	chr1:52948009-52948080	sterol carrier protein 2	NLTP,NSL-TP,SCOX,SCP-2,SCP-CHI,SCP-X,SCPX
Exon	GSHG0042095	PPP1R16A	Exon Cassette	e3	down	2.59	0.0484	chr8:144478586-144478682	protein phosphatase 1 regulatory subunit 16A	MYPT3
Exon	GSHG0026532	PTPRA // VPS16	Exon Cassette	e36	down	2.59	0.0368	chr20:2999331-2999425	protein tyrosine phosphatase receptor type A // VPS16 core subunit of CORVET and HOPS complexes	DYT30,HEPTP,HLPR,HPTPA,HPTPalpha,hVPS16,LRP,PTPA,PTPRL2,R-PTP-alpha,RPTPA
Exon	GSHG0006443	TCIRG1	Exon Cassette	e20	up	2.58	0.0184	chr11:68050487-68050664	T cell immune regulator 1, ATPase H+ transporting V0 subunit a3	a3,Atp6i,ATP6N1C,ATP6V0A3,OC-116kDa,OC116,OPTB1,Stv1,TIRC7,Vph1
Exon	GSHG0041834	DECR1	Exon Cassette	e2	down	2.58	0.0264	chr8:90005448-90005845	2,4-dienoyl-CoA reductase 1	DECR,NADPH,SDR18C1
Exon	GSHG0024947	SCLY	Exon Cassette	e5	down	2.58	0.00961	chr2:238073783-238073847	selenocysteine lyase	hSCL,SCL
Exon	GSHG0001215	SLC25A44	Exon Cassette	e2	down	2.57	0.00763	chr1:156196013-156196173	solute carrier family 25 member 44	--
Exon	GSHG0015211	HERC1	Exon Cassette	e16	up	2.57	0.0197	chr15:63729235-63729367	HECT and RLD domain containing E3 ubiquitin protein ligase family member 1	MDFPMR,p532,p619
Exon	GSHG0024587	MTX2	Exon Cassette	e2	up	2.57	0.0101	chr2:176270216-176270419	metaxin 2	MDPS,metaxin-2
Exon	GSHG0047808	ATAD1	Exon Cassette	e10	down	2.56	0.0479	chr10:87759700-87759786	ATPase family AAA domain containing 1	AFDC1,FNP001,hATAD1,HKPX4,Msp1,THORASE
Exon	GSHG0025355	XPO1	Exon Cassette	e5	down	2.56	0.0126	chr2:61525269-61525332	exportin 1	CRM-1,CRM1,emb,exp1
Exon	GSHG0025606	KANSL3	Exon Cassette	e29	down	2.56	0.0193	chr2:96598080-96598159	KAT8 regulatory NSL complex subunit 3	KIAA1310,NSL3,Rcd1
Exon	GSHG0026981	GNAS	Exon Cassette	e11	down	2.56	0.0393	chr20:58895612-58895684	GNAS complex locus	AHO,C20orf45,GNAS1,GPSA,GSA,GSP,NESP,PITA3,POH,SCG6,SgVI
Exon	GSHG0031295	RHOA	Exon Cassette	e6	up	2.55	0.0202	chr3:49360927-49361065	ras homolog family member A	ARH12,ARHA,EDFAOB,RHO12,RHOH12
Exon	GSHG0004486	TCF7L2	Exon Cassette	e20	down	2.55	0.0014	chr10:113160619-113160691	transcription factor 7 like 2	TCF-4,TCF4
Exon	GSHG0005063	HERC4	Exon Cassette	e12	down	2.55	0.0397	chr10:67996045-67996137	HECT and RLD domain containing E3 ubiquitin protein ligase 4	--
Exon	GSHG0002273	PHC2	Exon Cassette	e9	up	2.55	0.00555	chr1:33367115-33367427	polyhomeotic homolog 2	EDR2,HPH2,PH2
Exon	GSHG0039460	EGFR	Exon Cassette	e32	down	2.54	0.0485	chr7:55202517-55202625	epidermal growth factor receptor	ERBB,ERBB1,ERRP,HER1,mENA,NISBD2,PIG61
Exon	GSHG0001106	TUFT1	Exon Cassette	e3	down	2.54	0.00158	chr1:151562091-151562165	tuftelin 1	--
Exon	GSHG0001972	TNFRSF25	Exon Cassette	e6	down	2.54	0.0148	chr1:6463535-6463559	TNF receptor superfamily member 25	APO-3,DDR3,DR3,GEF720,LARD,PLEKHG5,TNFRSF12,TR3,TRAMP,WSL-1,WSL-LR
Exon	GSHG0000163	PRDM2	Exon Cassette	e8	down	2.54	0.0193	chr1:13769118-13769173	PR/SET domain 2	HUMHOXY1,KMT8,KMT8A,MTB-ZF,RIZ,RIZ1,RIZ2
Exon	GSHG0024826	STK11IP	Exon Cassette	e19	up	2.54	0.0149	chr2:219611955-219612058	serine/threonine kinase 11 interacting protein	LIP1,LKB1IP,STK11IP1
Exon	GSHG0006426	ANKRD13D	Exon Cassette	e2	up	2.53	0.0436	chr11:67289829-67289965	ankyrin repeat domain 13D	--
Exon	GSHG0018695	HEXD	Exon Cassette	e3	down	2.53	0.0495	chr17:82424394-82424503	hexosaminidase D	HEXDC
Exon	GSHG0027482	ADNP	Exon Cassette	e2	down	2.53	2.2e-05	chr20:50928650-50928824	activity dependent neuroprotector homeobox	ADNP1,HVDAS,MRD28
Exon	GSHG0040893	TAF6	Exon Cassette	e4	up	2.53	0.0397	chr7:100116513-100116632	TATA-box binding protein associated factor 6	ALYUS,MGC:8964,TAF(II)70,TAF(II)80,TAF2E,TAFII-70,TAFII-80,TAFII70,TAFII80,TAFII85
Exon	GSHG0001973	PLEKHG5	Exon Cassette	e14	up	2.53	0.0179	chr1:6474450-6474586	pleckstrin homology and RhoGEF domain containing G5	CMTRIC,DSMA4,GEF720,Syx,Tech
Exon	GSHG0045032	SUSD1	Exon Cassette	e16	down	2.53	0.00757	chr9:112042100-112042164	sushi domain containing 1	--
Exon	GSHG0000691	LEPR // LEPROT	Exon Cassette	e12	down	2.53	0.0407	chr1:65596448-65596593	leptin receptor // leptin receptor overlapping transcript	CD295,LEP-R,LEPR,LEPRD,OB-R,OB-RGRP,OBR,OBRGRP,VPS55
Exon	GSHG0042621	SLC25A32	Exon Cassette	e2	down	2.52	0.0119	chr8:103413422-103413530	solute carrier family 25 member 32	GLYB,MFT,MFTC,RREI
Exon	GSHG0012207	PCNX4	Exon Cassette	e11	down	2.52	0.0154	chr14:60133656-60133785	pecanex 4	C14orf135,FBP2,PCNXL4
Exon	GSHG0022985	EML2	Exon Cassette	e20	up	2.51	0.047	chr19:45617629-45617696	EMAP like 2	ELP70,EMAP-2,EMAP2
Exon	GSHG0020482	ATP9B	Exon Cassette	e27	down	2.51	0.0121	chr18:79344265-79344354	ATPase phospholipid transporting 9B (putative)	ATPASEP,ATPIIB,hMMR1,HUSSY-20,NEO1L
Exon	GSHG0020412	ZNF532	Exon Cassette	e14	down	2.51	0.0084	chr18:58954226-58954334	zinc finger protein 532	--
Exon	GSHG0020554	ABHD2	Exon Cassette	e4	down	2.51	0.0381	chr15:89103903-89104044	abhydrolase domain containing 2, acylglycerol lipase	HS1-2,LABH2,PHPS1-2
Exon	GSHG0019731	TEPSIN	Exon Cassette	e2	down	2.51	0.0172	chr17:81237550-81238798	TEPSIN adaptor related protein complex 4 accessory protein	C17orf56,ENTHD2
Exon	GSHG0000691	LEPR // LEPROT	Exon Cassette	e22	down	2.51	0.0173	chr1:65619928-65620023	leptin receptor // leptin receptor overlapping transcript	CD295,LEP-R,LEPR,LEPRD,OB-R,OB-RGRP,OBR,OBRGRP,VPS55
Exon	GSHG0046227	NSDHL	Exon Cassette	e2	down	2.51	0.00138	chrX:152831634-152831700	NAD(P) dependent steroid dehydrogenase-like	H105E3,SDR31E1,XAP104
Exon	GSHG0020423	RELCH	Exon Cassette	e30	down	2.5	0.0343	chr18:62280360-62280442	RAB11 binding and LisH domain, coiled-coil and HEAT repeat containing	HsT3308,HsT885,KIAA1468
Exon	GSHG0036717	C6orf89	Exon Cassette	e5	down	2.5	0.0141	chr6:36894504-36894603	chromosome 6 open reading frame 89	BRAP,PS1TP5TP1
Exon	GSHG0041542	SCP2	Exon Cassette	e4	up	2.49	0.0138	chr1:52950755-52950886	sterol carrier protein 2	NLTP,NSL-TP,SCOX,SCP-2,SCP-CHI,SCP-X,SCPX
Exon	GSHG0007055	ARFIP2	Exon Cassette	e6	up	2.48	0.0211	chr11:6478578-6478651	ADP ribosylation factor interacting protein 2	POR1
Exon	GSHG0043796	PBX3	Exon Cassette	e10	up	2.47	0.00299	chr9:125949378-125949440	PBX homeobox 3	--
Exon	GSHG0049251	RCC1 // SNHG3	Exon Cassette	e5	down	2.47	0.0329	chr1:28516725-28516867	regulator of chromosome condensation 1 // small nucleolar RNA host gene 3	CHC1,NCRNA00014,RCC1-I,RNU17C,RNU17D,U17HG,U17HG-A,U17HG-AB
Exon	GSHG0001973	PLEKHG5	Exon Cassette	e16	up	2.47	0.0338	chr1:6473250-6473453	pleckstrin homology and RhoGEF domain containing G5	CMTRIC,DSMA4,GEF720,Syx,Tech
Exon	GSHG0034494	TMEM161B-DT	Exon Cassette	e4	up	2.47	0.025	chr5:88287436-88287622	TMEM161B divergent transcript	linc-POLR3G-8,TMEM161B-AS1
Exon	GSHG0005788	PSMD13	Exon Cassette	e3	down	2.47	0.000656	chr11:244041-244075	proteasome 26S subunit, non-ATPase 13	HSPC027,p40.5,Rpn9,S11
Exon	GSHG0041469	FHIP2B	Exon Cassette	e6	up	2.46	0.0207	chr8:22097516-22097620	FHF complex subunit HOOK interacting protein 2B	FAM160B2,RAI16
Exon	GSHG0013632	ZFYVE19	Exon Cassette	e8	down	2.46	0.00472	chr15:40812699-40812902	zinc finger FYVE-type containing 19	ANCHR,MPFYVE
Exon	GSHG0002900	PRKAB2	Exon Cassette	e8	down	2.45	0.00945	chr1:147160348-147160832	protein kinase AMP-activated non-catalytic subunit beta 2	--
Exon	GSHG0024418	SMPD4BP	Exon Cassette	e4	up	2.45	0.0439	chr2:131500204-131500346	sphingomyelin phosphodiesterase 4B, pseudogene	--
Exon	GSHG0000936	RAP1A	Exon Cassette	e4	up	2.45	0.0168	chr1:111627470-111627563	RAP1A, member of RAS oncogene family	C21KG,G-22K,KREV-1,KREV1,RAP1,SMGP21
Exon	GSHG0011858	TMTC4	Exon Cassette	e5	up	2.44	0.0413	chr13:100662963-100663179	transmembrane O-mannosyltransferase targeting cadherins 4	--
Exon	GSHG0045869	UPRT	Exon Cassette	e7	down	2.44	0.0468	chrX:75294563-75294620	uracil phosphoribosyltransferase homolog	FUR1,UPP
Exon	GSHG0047415	C2orf27A	Exon Cassette	e8	down	2.44	0.00503	chr2:131733833-131733952	chromosome 2 open reading frame 27A	C2orf27,C2orf27B
Exon	GSHG0036775	UBR2	Exon Cassette	e11	up	2.44	0.0129	chr6:42617113-42617338	ubiquitin protein ligase E3 component n-recognin 2	bA49A4.1,C6orf133,dJ242G1.1,dJ392M17.3
Exon	GSHG0045297	ENTR1	Exon Cassette	e3	down	2.43	0.0046	chr9:136408998-136409066	endosome associated trafficking regulator 1	NY-CO-3,SDCCAG3,SDDAG3
Exon	GSHG0023920	NAGK	Exon Cassette	e2	down	2.43	0.0132	chr2:71068636-71068712	N-acetylglucosamine kinase	GNK,HSA242910
Exon	GSHG0039542	RABGEF1 // LOC100996437	Exon Cassette	e14	down	2.43	0.0483	chr7:66770323-66770467	RAB guanine nucleotide exchange factor 1 // uncharacterized LOC100996437	rabex-5,RABEX5,RAP1
Exon	GSHG0002268	AK2	Exon Cassette	e2	up	2.43	0.00341	chr1:33031543-33031660	adenylate kinase 2	ADK2
Exon	GSHG0039907	CALU	Exon Cassette	e5	down	2.42	0.00379	chr7:128754529-128754722	calumenin	--
Exon	GSHG0012124	TOGARAM1	Exon Cassette	e8	down	2.42	0.0327	chr14:45022910-45022973	TOG array regulator of axonemal microtubules 1	FAM179B,JBTS37,KIAA0423
Exon	GSHG0048848	CPSF1	Exon Cassette	e4	down	2.42	0.00161	chr8:144402866-144403226	cleavage and polyadenylation specific factor 1	CPSF160,HSU37012,MYP27,P/cl.18
Exon	GSHG0006491	RNF121	Exon Cassette	e4	up	2.41	0.0389	chr11:71962152-71962289	ring finger protein 121	--
Exon	GSHG0049156	RAC1	Exon Cassette	e4	down	2.41	2.53e-05	chr7:6398662-6398718	Rac family small GTPase 1	MIG5,MRD48,p21-Rac1,Rac-1,TC-25
Exon	GSHG0035072	TRIM41	Exon Cassette	e6	up	2.41	0.0337	chr5:181234174-181234349	tripartite motif containing 41	RINCK
Exon	GSHG0032848	SEC24B	Exon Cassette	e5	down	2.41	0.00536	chr4:109481677-109481781	SEC24 homolog B, COPII coat complex component	SEC24
Exon	GSHG0035710	SLC12A2-DT	Exon Cassette	e2	down	2.4	0.00561	chr5:128081972-128082190	SLC12A2 divergent transcript	LINC01184
Exon	GSHG0024685	SPATS2L	Exon Cassette	e2	down	2.4	0.0199	chr2:200306524-200306601	spermatogenesis associated serine rich 2 like	DNAPTP6,SGNP
Exon	GSHG0000691	LEPR // LEPROT	Exon Cassette	e24	down	2.4	0.0494	chr1:65622906-65622981	leptin receptor // leptin receptor overlapping transcript	CD295,LEP-R,LEPR,LEPRD,OB-R,OB-RGRP,OBR,OBRGRP,VPS55
Exon	GSHG0024941	LRRFIP1	Exon Cassette	e6	down	2.4	0.00414	chr2:237719523-237719567	LRR binding FLII interacting protein 1	FLAP-1,FLAP1,FLIIAP1,GCF-2,GCF2,HUFI-1,TRIP
Exon	GSHG0008149	MRE11	Exon Cassette	e2	down	2.39	0.00142	chr11:94493683-94493748	MRE11 homolog, double strand break repair nuclease	ATLD,HNGS1,MRE11A,MRE11B
Exon	GSHG0011883	LIG4	Exon Cassette	e2	up	2.39	0.047	chr13:108215483-108215742	DNA ligase 4	LIG4S
Exon	GSHG0021601	ZNF875	Exon Cassette	e10	up	2.39	0.0459	chr19:37335169-37335257	zinc finger protein 875	HKR1
Exon	GSHG0029899	TRAK1	Exon Cassette	e18	down	2.39	0.0323	chr3:42219217-42219390	trafficking kinesin protein 1	DEE68,EIEE68,MILT1,OIP106
Exon	GSHG0026854	PABPC1L	Exon Cassette	e12	down	2.39	0.00029	chr20:44936894-44936976	poly(A) binding protein cytoplasmic 1 like	C20orf119,dJ1069P2.3,EPAB,PABPC1L1
Exon	GSHG0008741	PEX5	Exon Cassette	e11	down	2.38	0.0446	chr12:7202241-7202351	peroxisomal biogenesis factor 5	PBD2A,PBD2B,PTS1-BP,PTS1R,PXR1,RCDP5
Exon	GSHG0006423	KDM2A	Exon Cassette	e4	down	2.38	0.0124	chr11:67149766-67149863	lysine demethylase 2A	CXXC8,FBL11,FBL7,FBXL11,JHDM1A,LILINA
Exon	GSHG0049079	RNF185	Exon Cassette	e7	up	2.38	0.0368	chr22:31201498-31201615	ring finger protein 185	--
Exon	GSHG0003890	OPTN	Exon Cassette	e4	down	2.38	0.00385	chr10:13108962-13109015	optineurin	ALS12,FIP2,GLC1E,HIP7,HYPL,NRP,TFIIIA-INTP
Exon	GSHG0026525	NOP56	Exon Cassette	e16	down	2.38	0.00394	chr20:2657373-2657488	NOP56 ribonucleoprotein	NOL5A,SCA36
Exon	GSHG0045197	SPOUT1	Exon Cassette	e9	up	2.37	0.0452	chr9:128824770-128824868	SPOUT domain containing methyltransferase 1	C9orf114,CENP-32,CENP32,HSPC109
Exon	GSHG0030610	HPS3	Exon Cassette	e17	down	2.37	0.0328	chr3:149170471-149170573	HPS3 biogenesis of lysosomal organelles complex 2 subunit 1	BLOC2S1,SUTAL
Exon	GSHG0024941	LRRFIP1	Exon Cassette	e15	up	2.37	0.0163	chr2:237751200-237751271	LRR binding FLII interacting protein 1	FLAP-1,FLAP1,FLIIAP1,GCF-2,GCF2,HUFI-1,TRIP
Exon	GSHG0029993	RBM6	Exon Cassette	e7	down	2.36	0.0178	chr3:50046716-50046833	RNA binding motif protein 6	3G2,DEF-3,DEF3,g16,HLC-11,NY-LU-12
Exon	GSHG0046588	LINC01278	Exon Cassette	e2	up	2.36	0.000536	chrX:63516909-63517081	long intergenic non-protein coding RNA 1278	--
Exon	GSHG0047761	ASAP3	Exon Cassette	e10	down	2.35	0.00972	chr1:23441386-23441472	ArfGAP with SH3 domain, ankyrin repeat and PH domain 3	ACAP4,CENTB6,DDEFL1,UPLC1
Exon	GSHG0040341	OSBPL3	Exon Cassette	e9	up	2.35	0.0036	chr7:24863199-24863291	oxysterol binding protein like 3	ORP-3,ORP3,OSBP3
Exon	GSHG0022807	DMKN	Exon Cassette	e10	down	2.34	0.036	chr19:35507457-35507510	dermokine	UNQ729,ZD52F10
Exon	GSHG0041859	NDUFAF6	Exon Cassette	e12	down	2.34	0.00146	chr8:95034008-95034122	NADH:ubiquinone oxidoreductase complex assembly factor 6	C8orf38,FRTS5,MC1DN17
Exon	GSHG0043192	DENND4C	Exon Cassette	e20	down	2.33	0.0122	chr9:19336686-19336832	DENN domain containing 4C	bA513M16.3,C9orf55,C9orf55B,RAB10GEF
Exon	GSHG0027332	NFS1	Exon Cassette	e15	down	2.33	0.00136	chr20:35675044-35675201	NFS1 cysteine desulfurase	COXPD52,HUSSY-08,IscS,NIFS
Exon	GSHG0037235	AIG1	Exon Cassette	e14	down	2.33	0.031	chr6:143334078-143334095	androgen induced 1	AIG-1,dJ95L4.1
Exon	GSHG0046438	RPGR	Exon Cassette	e19	down	2.33	0.0152	chrX:38287860-38288040	retinitis pigmentosa GTPase regulator	COD1,CORDX1,CRD,orf15,PCDX,RP15,RP3,XLRP3
Exon	GSHG0016605	PRMT7	Exon Cassette	e2	down	2.33	0.00686	chr16:68312042-68312176	protein arginine methyltransferase 7	SBIDDS
Exon	GSHG0031519	RIOX2	Exon Cassette	e7	up	2.32	0.0103	chr3:97952151-97952251	ribosomal oxygenase 2	JMJD10,MDIG,MINA,MINA53,NO52,ROX
Exon	GSHG0032112	TNK2	Exon Cassette	e18	down	2.32	0.000107	chr3:195867360-195868708	tyrosine kinase non receptor 2	ACK,ACK-1,ACK1,p21cdc42Hs
Exon	GSHG0041478	PDLIM2	Exon Cassette	e8	up	2.31	0.0257	chr8:22589596-22589741	PDZ and LIM domain 2	MYSTIQUE,SLIM
Exon	GSHG0025002	ATG4B	Exon Cassette	e6	down	2.31	0.0492	chr2:241653307-241653369	autophagy related 4B cysteine peptidase	APG4B,AUTL1,HsAPG4B
Exon	GSHG0013036	NEK9	Exon Cassette	e18	down	2.31	0.013	chr14:75095371-75095430	NIMA related kinase 9	APUG,LCCS10,NC,NERCC,NERCC1
Exon	GSHG0049124	NPM1	Exon Cassette	e9	up	2.31	0.0261	chr5:171400839-171400925	nucleophosmin 1	B23,NPM
Exon	GSHG0032491	PACRGL	Exon Cassette	e5	down	2.31	0.0265	chr4:20702141-20702221	parkin coregulated like	C4orf28
Exon	GSHG0031510	PROS1	Exon Cassette	e3	down	2.3	0.03	chr3:93928701-93928796	protein S	PROS,PS21,PS22,PS23,PS24,PS25,PSA,THPH5,THPH6
Exon	GSHG0042579	UQCRB	Exon Cassette	e5	up	2.3	0.0289	chr8:96231225-96231514	ubiquinol-cytochrome c reductase binding protein	MC3DN3,QCR7,QP-C,QPC,UQBC,UQBP,UQCR6,UQPC
Exon	GSHG0016629	FCSK	Exon Cassette	e2	down	2.3	0.0178	chr16:70463169-70463272	fucose kinase	1110046B12Rik,CDGF2,FUK
Exon	GSHG0002455	NRDC	Exon Cassette	e4	down	2.3	0.00907	chr1:51837486-51837619	nardilysin convertase	hNRD1,hNRD2,NRD1
Exon	GSHG0006148	MADD	Exon Cassette	e19	up	2.29	0.0234	chr11:47288968-47289027	MAP kinase activating death domain	DEEAH,DENN,IG20,NEDDISH,RAB3GEP,RabGEF
Exon	GSHG0006115	PRDM11	Exon Cassette	e10	up	2.29	0.0383	chr11:45208874-45209295	PR/SET domain 11	PFM8
Exon	GSHG0003611	WDR26	Exon Cassette	e10	up	2.29	0.0453	chr1:224402003-224402108	WD repeat domain 26	CDW2,GID7,MIP2,SKDEAS
Exon	GSHG0044033	CBWD2	Exon Cassette	e2	down	2.29	0.00223	chr2:113439020-113439117	COBW domain containing 2	--
Exon	GSHG0030574	ZBTB38	Exon Cassette	e9	down	2.29	0.0178	chr3:141386872-141386937	zinc finger and BTB domain containing 38	CIBZ,PPP1R171,ZNF921
Exon	GSHG0031584	NEPRO	Exon Cassette	e2	down	2.28	0.00381	chr3:113017447-113017601	nucleolus and neural progenitor protein	ANXD3,C3orf17,NET17
Exon	GSHG0044877	FAM120AOS	Exon Cassette	e2	down	2.28	0.0044	chr9:93452146-93452679	family with sequence similarity 120A opposite strand	C9orf10OS
Exon	GSHG0020864	PIGN	Exon Cassette	e3	down	2.28	0.0121	chr18:62162252-62162328	phosphatidylinositol glycan anchor biosynthesis class N	MCAHS,MCAHS1,MCD4,MDC4,PIG-N
Exon	GSHG0004631	INPP5A	Exon Cassette	e5	down	2.28	0.0314	chr10:132650418-132650505	inositol polyphosphate-5-phosphatase A	5PTASE
Exon	GSHG0014773	ZNF106	Exon Cassette	e2	down	2.28	0.0297	chr15:42472235-42472320	zinc finger protein 106	SH3BP3,ZFP106,ZNF474
Exon	GSHG0000450	MACF1	Exon Cassette	e98	down	2.28	0.0424	chr1:39465095-39465112	microtubule actin crosslinking factor 1	ABP620,ACF7,KIAA0754,LIS9,Lnc-PMIF,MACF,OFC4
Exon	GSHG0034385	ERBIN	Exon Cassette	e24	down	2.28	0.000619	chr5:66075024-66075230	erbb2 interacting protein	ERBB2IP,HEL-S-78,LAP2
Exon	GSHG0006595	HIKESHI	Exon Cassette	e5	down	2.27	0.00842	chr11:86326513-86326676	heat shock protein nuclear import factor hikeshi	C11orf73,HLD13,HSPC138,HSPC179,L7RN6,OPI10
Exon	GSHG0018560	ARMC7	Exon Cassette	e3	up	2.27	0.00232	chr17:75114169-75114637	armadillo repeat containing 7	--
Exon	GSHG0049138	MSH5 // SAPCD1	Exon Cassette	e9	down	2.27	0.0109	chr6:31745237-31745319	mutS homolog 5 // suppressor APC domain containing 1	C6orf26,G7,MUTSH5,NG23,POF13
Exon	GSHG0003833	FBH1	Exon Cassette	e23	down	2.27	0.0291	chr10:5924751-5924801	F-box DNA helicase 1	Fbx18,FBXO18,hFBH1
Exon	GSHG0015997	PIGQ	Exon Cassette	e12	down	2.27	0.00578	chr16:582248-582309	phosphatidylinositol glycan anchor biosynthesis class Q	c407A10.1,DEE77,EIEE77,GPI1,GPIBD19,MCAHS4
Exon	GSHG0019178	RAD51D	Exon Cassette	e5	down	2.27	0.0495	chr17:35116858-35117036	RAD51 paralog D	BROVCA4,R51H3,RAD51L3,TRAD
Exon	GSHG0030082	PXK	Exon Cassette	e8	up	2.27	2.76e-05	chr3:58391147-58391220	PX domain containing serine/threonine kinase like	MONAKA,SLOB
Exon	GSHG0003114	MEF2D	Exon Cassette	e9	down	2.27	0.0411	chr1:156476493-156476513	myocyte enhancer factor 2D	--
Exon	GSHG0016040	JPT2	Exon Cassette	e3	down	2.26	0.00758	chr16:1683509-1683592	Jupiter microtubule associated homolog 2	C16orf34,HN1L,L11
Exon	GSHG0005248	NUTM2A-AS1	Exon Cassette	e12	down	2.26	0.00842	chr10:87215755-87216172	NUTM2A antisense RNA 1	FAM22A-AS1
Exon	GSHG0042347	PRKDC	Exon Cassette	e34	up	2.26	0.0415	chr8:47888517-47888649	protein kinase, DNA-activated, catalytic subunit	DNA-PKC,DNA-PKcs,DNAPK,DNAPKc,DNPK1,HYRC,HYRC1,IMD26,p350,XRCC7
Exon	GSHG0024418	SMPD4BP	Exon Cassette	e5	up	2.26	0.021	chr2:131500506-131500581	sphingomyelin phosphodiesterase 4B, pseudogene	--
Exon	GSHG0024941	LRRFIP1	Exon Cassette	e19	down	2.26	0.00774	chr2:237758729-237758821	LRR binding FLII interacting protein 1	FLAP-1,FLAP1,FLIIAP1,GCF-2,GCF2,HUFI-1,TRIP
Exon	GSHG0004247	ZMIZ1	Exon Cassette	e14	up	2.25	0.0358	chr10:79292158-79292356	zinc finger MIZ-type containing 1	MIZ,NEDDFSA,RAI17,TRAFIP10,ZIMP10
Exon	GSHG0006880	TIRAP	Exon Cassette	e2	down	2.25	0.0342	chr11:126289665-126289833	TIR domain containing adaptor protein	BACTS1,Mal,MyD88-2,wyatt
Exon	GSHG0015450	SEC11A	Exon Cassette	e6	up	2.25	0.0122	chr15:84679931-84679968	SEC11 homolog A, signal peptidase complex subunit	1810012E07Rik,SEC11L1,sid2895,SPC18,SPCS4A
Exon	GSHG0027483	DPM1	Exon Cassette	e7	up	2.25	0.0128	chr20:50941128-50941208	dolichyl-phosphate mannosyltransferase subunit 1, catalytic	CDGIE,MPDS
Exon	GSHG0046743	TRMT2B	Exon Cassette	e15	up	2.25	0.0317	chrX:101013626-101013738	tRNA methyltransferase 2 homolog B	CXorf34,dJ341D10.3
Exon	GSHG0032549	WDR19	Exon Cassette	e20	down	2.25	0.0314	chr4:39234766-39234875	WD repeat domain 19	ATD5,CED4,DYF-2,FAP66,IFT144,NPHP13,ORF26,Oseg6,PWDMP,SRTD5
Exon	GSHG0036686	ANKS1A	Exon Cassette	e22	up	2.25	0.0421	chr6:35080994-35081158	ankyrin repeat and sterile alpha motif domain containing 1A	ANKS1
Exon	GSHG0010215	SMUG1	Exon Cassette	e4	down	2.25	0.0378	chr12:54187045-54187294	single-strand-selective monofunctional uracil-DNA glycosylase 1	FDG,HMUDG,UNG3
Exon	GSHG0039392	MRPL32	Exon Cassette	e3	up	2.24	0.0253	chr7:42937164-42937241	mitochondrial ribosomal protein L32	bMRP-59b,HSPC283,L32mt,MRP-L32
Exon	GSHG0012674	MTA1	Exon Cassette	e5	down	2.24	0.00356	chr14:105449359-105449409	metastasis associated 1	--
Exon	GSHG0006681	DYNC2H1	Exon Cassette	e47	down	2.23	0.0355	chr11:103192097-103192264	dynein cytoplasmic 2 heavy chain 1	ATD3,DHC1b,DHC2,DNCH2,DYH1B,hdhc11,SRPS2B,SRTD3
Exon	GSHG0041123	UBE2H	Exon Cassette	e5	down	2.23	0.0183	chr7:129857510-129857562	ubiquitin conjugating enzyme E2 H	E2-20K,GID3,UBC8,UBCH,UBCH2
Exon	GSHG0003425	ASPM	Exon Cassette	e12	up	2.23	0.000956	chr1:197124869-197124954	assembly factor for spindle microtubules	ASP,Calmbp1,MCPH5
Exon	GSHG0049274	TIMM23B	Exon Cassette	e2	down	2.23	0.0141	chr10:49943235-49943358	translocase of inner mitochondrial membrane 23 homolog B	--
Exon	GSHG0044784	TUT7	Exon Cassette	e9	up	2.23	0.0138	chr9:86338822-86338948	terminal uridylyl transferase 7	PAPD6,TENT3B,ZCCHC6
Exon	GSHG0042347	PRKDC	Exon Cassette	e31	up	2.23	0.0108	chr8:47893138-47893386	protein kinase, DNA-activated, catalytic subunit	DNA-PKC,DNA-PKcs,DNAPK,DNAPKc,DNPK1,HYRC,HYRC1,IMD26,p350,XRCC7
Exon	GSHG0027051	TPD52L2	Exon Cassette	e6	down	2.23	0.0141	chr20:63886016-63886042	TPD52 like 2	D54,TPD54
Exon	GSHG0015259	CALML4	Exon Cassette	e2	down	2.23	0.0118	chr15:68205120-68205150	calmodulin like 4	NY-BR-20
Exon	GSHG0012436	TDP1	Exon Cassette	e21	up	2.23	0.0197	chr14:90033106-90033214	tyrosyl-DNA phosphodiesterase 1	--
Exon	GSHG0033608	KLHL8	Exon Cassette	e4	up	2.22	0.0336	chr4:87185250-87185798	kelch like family member 8	--
Exon	GSHG0043858	TBC1D13	Exon Cassette	e3	up	2.22	0.00962	chr9:128790735-128790775	TBC1 domain family member 13	--
Exon	GSHG0020328	ELP2	Exon Cassette	e6	down	2.22	0.00972	chr18:36139419-36139613	elongator acetyltransferase complex subunit 2	MRT58,SHINC-2,STATIP1,StIP
Exon	GSHG0024995	SEPTIN2	Exon Cassette	e5	down	2.22	0.000281	chr2:241317499-241317599	septin 2	DIFF6,hNedd5,NEDD-5,NEDD5,Pnutl3,SEPT2
Exon	GSHG0028404	TANGO2	Exon Cassette	e8	down	2.21	0.0468	chr22:20053437-20053551	transport and golgi organization 2 homolog	C22orf25,MECRCN
Exon	GSHG0028402	COMT	Exon Cassette	e6	up	2.21	0.026	chr22:19962233-19962399	catechol-O-methyltransferase	HEL-S-98n
Exon	GSHG0041471	BMP1	Exon Cassette	e21	down	2.21	0.0298	chr8:22206854-22206981	bone morphogenetic protein 1	OI13,PCOLC,PCP,PCP2,TLD
Exon	GSHG0028462	SPECC1L	Exon Cassette	e2	down	2.21	0.00156	chr22:24276700-24276803	sperm antigen with calponin homology and coiled-coil domains 1 like	CYTSA,GBBB2,OBLFC1,TBHS,TBHS1
Exon	GSHG0015211	HERC1	Exon Cassette	e15	up	2.21	0.0488	chr15:63729496-63729648	HECT and RLD domain containing E3 ubiquitin protein ligase family member 1	MDFPMR,p532,p619
Exon	GSHG0031330	DCAF1	Exon Cassette	e11	up	2.2	0.00457	chr3:51433105-51433263	DDB1 and CUL4 associated factor 1	RIP,VPRBP
Exon	GSHG0031545	CBLB	Exon Cassette	e8	up	2.2	0.0303	chr3:105776395-105776541	Cbl proto-oncogene B	Cbl-b,Nbla00127,RNF56
Exon	GSHG0043701	KIAA1958	Exon Cassette	e3	down	2.2	0.00771	chr9:112617871-112617954	KIAA1958	--
Exon	GSHG0020143	ANKRD12	Exon Cassette	e5	down	2.2	0.0418	chr18:9204476-9204544	ankyrin repeat domain 12	ANCO-2,ANCO1,GAC-1,Nbla00144
Exon	GSHG0020774	RPRD1A	Exon Cassette	e2	down	2.2	0.0252	chr18:36040806-36040864	regulation of nuclear pre-mRNA domain containing 1A	HsT3101,P15RS
Exon	GSHG0042347	PRKDC	Exon Cassette	e33	up	2.2	0.0376	chr8:47889013-47889221	protein kinase, DNA-activated, catalytic subunit	DNA-PKC,DNA-PKcs,DNAPK,DNAPKc,DNPK1,HYRC,HYRC1,IMD26,p350,XRCC7
Exon	GSHG0042607	ZNF706	Exon Cassette	e4	down	2.2	0.0159	chr8:101202332-101202446	zinc finger protein 706	HSPC038,PNAS-106,PNAS-113
Exon	GSHG0041687	TGS1	Exon Cassette	e4	down	2.2	0.0448	chr8:55782748-55782812	trimethylguanosine synthase 1	NCOA6IP,PIMT,PIPMT
Exon	GSHG0006301	SLC3A2	Exon Cassette	e4	down	2.19	0.0422	chr11:62876784-62876879	solute carrier family 3 member 2	4F2,4F2HC,4T2HC,CD98,CD98HC,MDU1,NACAE
Exon	GSHG0049260	CDK11A	Exon Cassette	e27	up	2.19	0.0407	chr1:1704038-1704145	cyclin dependent kinase 11A	CDC2L2,CDC2L3,CDK11-p110,CDK11-p46,CDK11-p58,p58GTA,PITSLRE
Exon	GSHG0019750	ALYREF	Exon Cassette	e4	up	2.19	0.0493	chr17:81888875-81888988	Aly/REF export factor	ALY,ALY/REF,BEF,REF,THOC4
Exon	GSHG0007917	YIF1A	Exon Cassette	e7	up	2.19	0.0229	chr11:66285380-66285535	Yip1 interacting factor homolog A, membrane trafficking protein	54TM,FinGER7,YIF1,YIF1P
Exon	GSHG0030620	TSC22D2	Exon Cassette	e3	down	2.19	0.000262	chr3:150438198-150438354	TSC22 domain family member 2	TILZ4a,TILZ4b,TILZ4c
Exon	GSHG0015211	HERC1	Exon Cassette	e18	up	2.19	0.0308	chr15:63725291-63725512	HECT and RLD domain containing E3 ubiquitin protein ligase family member 1	MDFPMR,p532,p619
Exon	GSHG0016974	ANKS3	Exon Cassette	e6	down	2.19	0.0298	chr16:4726658-4726779	ankyrin repeat and sterile alpha motif domain containing 3	--
Exon	GSHG0012712	HNRNPC	Exon Cassette	e2	down	2.19	0.0062	chr14:21263666-21263828	heterogeneous nuclear ribonucleoprotein C	C1,C2,HNRNP,HNRPC,SNRPC
Exon	GSHG0033414	APBB2	Exon Cassette	e5	down	2.18	0.0401	chr4:41065575-41065672	amyloid beta precursor protein binding family B member 2	FE65L,FE65L1
Exon	GSHG0016591	SLC7A6	Exon Cassette	e5	down	2.18	0.0176	chr16:68287323-68287435	solute carrier family 7 member 6	LAT-2,LAT3,y+LAT-2
Exon	GSHG0025352	USP34	Exon Cassette	e66	up	2.18	0.0463	chr2:61222618-61222662	ubiquitin specific peptidase 34	--
Exon	GSHG0005936	AMPD3	Exon Cassette	e3	up	2.17	0.0168	chr11:10455340-10455448	adenosine monophosphate deaminase 3	--
Exon	GSHG0019650	RNF157	Exon Cassette	e13	up	2.17	0.0142	chr17:76158392-76158500	ring finger protein 157	--
Exon	GSHG0010241	SMARCC2	Exon Cassette	e18	down	2.17	0.000244	chr12:56172936-56173028	SWI/SNF related, matrix associated, actin dependent regulator of chromatin subfamily c member 2	BAF170,CRACC2,CSS8,Rsc8
Exon	GSHG0021215	GCDH	Exon Cassette	e3	down	2.16	0.0483	chr19:12891487-12891522	glutaryl-CoA dehydrogenase	ACAD5,GCD
Exon	GSHG0021772	CCDC61	Exon Cassette	e8	up	2.16	0.0123	chr19:46016054-46016223	coiled-coil domain containing 61	VFL3
Exon	GSHG0030710	SEC62	Exon Cassette	e4	up	2.16	0.00721	chr3:169982707-169982911	SEC62 homolog, preprotein translocation factor	Dtrp1,HTP1,TLOC1,TP-1
Exon	GSHG0038327	ZUP1	Exon Cassette	e4	down	2.16	0.0178	chr6:116660232-116660368	zinc finger containing ubiquitin peptidase 1	C6orf113,DUB,ZUFSP
Exon	GSHG0000658	PATJ	Exon Cassette	e44	down	2.16	0.0497	chr1:62123021-62123058	PATJ crumbs cell polarity complex component	Cipp,hINADL,InaD-like,INADL
Exon	GSHG0011814	UGGT2	Exon Cassette	e17	up	2.15	0.025	chr13:95947995-95948080	UDP-glucose glycoprotein glucosyltransferase 2	HUGT2,UGCGL2,UGT2
Exon	GSHG0021865	MED25	Exon Cassette	e2	down	2.15	0.0294	chr19:49818571-49818616	mediator complex subunit 25	ACID1,ARC92,BVSYS,CMT2B2,P78,PTOV2,TCBAP0758
Exon	GSHG0018718	INPP5K	Exon Cassette	e2	down	2.15	0.0158	chr17:1515887-1516117	inositol polyphosphate-5-phosphatase K	MDCCAID,PPS,SKIP
Exon	GSHG0027752	TTC3	Exon Cassette	e32	down	2.15	0.0127	chr21:37157161-37157214	tetratricopeptide repeat domain 3	DCRR1,RNF105,TPRDIII
Exon	GSHG0016629	FCSK	Exon Cassette	e4	down	2.15	0.0167	chr16:70465126-70465176	fucose kinase	1110046B12Rik,CDGF2,FUK
Exon	GSHG0002526	DOCK7	Exon Cassette	e24	down	2.15	0.0175	chr1:62544946-62545038	dedicator of cytokinesis 7	DEE23,EIEE23,ZIR2
Exon	GSHG0008960	ARID2	Exon Cassette	e12	up	2.14	0.0401	chr12:45839329-45839496	AT-rich interaction domain 2	BAF200,CSS6,p200,SMARCF3
Exon	GSHG0004545	TACC2	Exon Cassette	e17	down	2.14	0.0158	chr10:122143572-122143706	transforming acidic coiled-coil containing protein 2	AZU-1,ECTACC
Exon	GSHG0015490	AP3S2	Exon Cassette	e4	up	2.14	0.000857	chr15:89877305-89877423	adaptor related protein complex 3 subunit sigma 2	AP3S3,sigma3b
Exon	GSHG0025352	USP34	Exon Cassette	e55	up	2.14	0.0239	chr2:61236324-61236388	ubiquitin specific peptidase 34	--
Exon	GSHG0022451	GIPC1	Exon Cassette	e2	down	2.14	0.0191	chr19:14492856-14492911	GIPC PDZ domain containing family member 1	C19orf3,GIPC,GLUT1CBP,Hs.6454,IIP-1,NIP,OPDM2,RGS19IP1,SEMCAP,SYNECTIIN,SYNECTIN,TIP-2
Exon	GSHG0042347	PRKDC	Exon Cassette	e30	up	2.14	0.0156	chr8:47897160-47897293	protein kinase, DNA-activated, catalytic subunit	DNA-PKC,DNA-PKcs,DNAPK,DNAPKc,DNPK1,HYRC,HYRC1,IMD26,p350,XRCC7
Exon	GSHG0048514	RUFY1	Exon Cassette	e9	down	2.14	0.00464	chr5:179586331-179586475	RUN and FYVE domain containing 1	RABIP4,ZFYVE12
Exon	GSHG0036782	CNPY3	Exon Cassette	e2	down	2.14	0.0338	chr6:42929847-42929911	canopy FGF signaling regulator 3	CAG4A,DEE60,EIEE60,ERDA5,PRAT4A,TNRC5
Exon	GSHG0034301	ZNF131	Exon Cassette	e2	up	2.14	0.0426	chr5:43121461-43121568	zinc finger protein 131	pHZ-10,ZBTB35
Exon	GSHG0001216	PMF1	Exon Cassette	e5	down	2.13	0.0469	chr1:156225557-156225668	polyamine modulated factor 1	--
Exon	GSHG0047486	PPP1R11	Exon Cassette	e2	up	2.13	0.0467	chr6:30068279-30068353	protein phosphatase 1 regulatory inhibitor subunit 11	CFAP255,HCG-V,HCGV,IPP3,TCTE5,TCTEX5
Exon	GSHG0038075	TRAM2	Exon Cassette	e3	down	2.13	0.0382	chr6:52535782-52535845	translocation associated membrane protein 2	--
Exon	GSHG0036337	RREB1	Exon Cassette	e14	up	2.13	0.0235	chr6:7240438-7240602	ras responsive element binding protein 1	FINB,HNT,LZ321,RREB-1,Zep-1
Exon	GSHG0024826	STK11IP	Exon Cassette	e23	up	2.13	0.0101	chr2:219614476-219614546	serine/threonine kinase 11 interacting protein	LIP1,LKB1IP,STK11IP1
Exon	GSHG0021619	FAM98C	Exon Cassette	e8	down	2.12	0.016	chr19:38406910-38407077	family with sequence similarity 98 member C	--
Exon	GSHG0028287	IFNGR2	Exon Cassette	e2	down	2.12	0.035	chr21:33410836-33410892	interferon gamma receptor 2	AF-1,IFGR2,IFNGT1,IMD28
Exon	GSHG0017973	ALDH3A2	Exon Cassette	e12	down	2.12	0.0165	chr17:19673151-19673275	aldehyde dehydrogenase 3 family member A2	ALDH10,FALDH,SLS
Exon	GSHG0020705	FAM210A	Exon Cassette	e3	down	2.12	0.0142	chr18:13687742-13687881	family with sequence similarity 210 member A	C18orf19,HsT2329
Exon	GSHG0030523	CEP63	Exon Cassette	e10	down	2.12	0.0109	chr3:134547335-134547472	centrosomal protein 63	SCKL6
Exon	GSHG0017758	SGSM2	Exon Cassette	e12	down	2.12	0.0315	chr17:2367271-2367405	small G protein signaling modulator 2	RUTBC1
Exon	GSHG0003270	SCYL3	Exon Cassette	e12	down	2.12	0.0106	chr1:169855795-169855956	SCY1 like pseudokinase 3	PACE-1,PACE1
Exon	GSHG0016863	CCDC78	Exon Cassette	e5	down	2.12	0.0308	chr16:725412-725579	coiled-coil domain containing 78	C16orf25,CNM4,hsCCDC78,JFP10
Exon	GSHG0004582	EDRF1	Exon Cassette	e18	down	2.11	0.0033	chr10:125742220-125742345	erythroid differentiation regulatory factor 1	C10orf137
Exon	GSHG0047481	DDR1	Exon Cassette	e5	down	2.11	0.00787	chr6:30885625-30885680	discoidin domain receptor tyrosine kinase 1	CAK,CD167,DDR,EDDR1,HGK2,MCK10,NEP,NTRK4,PTK3,PTK3A,RTK6,TRKE
Exon	GSHG0046554	HUWE1	Exon Cassette	e2	up	2.11	0.00168	chrX:53686269-53686367	HECT, UBA and WWE domain containing E3 ubiquitin protein ligase 1	ARF-BP1,HECTH9,HSPC272,Ib772,LASU1,MRXST,MULE,URE-B1,UREB1
Exon	GSHG0032724	PRDM8	Exon Cassette	e5	down	2.11	0.0442	chr4:80196013-80196124	PR/SET domain 8	EPM10,KMT8D,PFM5
Exon	GSHG0045839	NONO	Exon Cassette	e3	down	2.1	0.00224	chrX:71284984-71285097	non-POU domain containing octamer binding	MRXS34,NMT55,NRB54,P54,P54NRB,PPP1R114
Exon	GSHG0039815	KMT2E	Exon Cassette	e25	down	2.1	0.0465	chr7:105108544-105108658	lysine methyltransferase 2E (inactive)	HDCMC04P,MLL5,NKp44L,ODLURO,SETD5B
Exon	GSHG0035030	RGS14	Exon Cassette	e6	up	2.1	0.00287	chr5:177367414-177367557	regulator of G protein signaling 14	--
Exon	GSHG0010624	RPLP0	Exon Cassette	e6	up	2.1	0.0109	chr12:120198553-120198738	ribosomal protein lateral stalk subunit P0	L10E,LP0,P0,PRLP0,RPP0
Exon	GSHG0019109	ALDOC	Exon Cassette	e2	down	2.1	0.025	chr17:28575420-28575543	aldolase, fructose-bisphosphate C	ALDC
Exon	GSHG0048820	--	Exon Cassette	e3	up	2.1	0.000378	chr11:71791736-71791819	--	--
Exon	GSHG0021486	URI1	Exon Cassette	e3	down	2.09	0.0386	chr19:29971193-29971227	URI1 prefoldin like chaperone	C19orf2,NNX3,PPP1R19,RMP,URI
Exon	GSHG0016585	RIPOR1	Exon Cassette	e19	up	2.09	0.0418	chr16:67544956-67545117	RHO family interacting cell polarization regulator 1	FAM65A
Exon	GSHG0049099	IFT122	Exon Cassette	e9	down	2.09	0.0485	chr3:129464635-129464781	intraflagellar transport 122	CED,CED1,FAP80,SPG,WDR10,WDR10p,WDR140
Exon	GSHG0033082	PALLD	Exon Cassette	e14	up	2.09	0.0173	chr4:168877723-168878394	palladin, cytoskeletal associated protein	CGI-151,CGI151,MYN,PNCA1,SIH002
Exon	GSHG0019328	EFTUD2	Exon Cassette	e2	down	2.09	0.00419	chr17:44894416-44894524	elongation factor Tu GTP binding domain containing 2	MFDGA,MFDM,SNRNP116,Snrp116,Snu114,U5-116KD
Exon	GSHG0032926	ABHD18	Exon Cassette	e9	up	2.09	0.036	chr4:128009550-128009621	abhydrolase domain containing 18	C4orf29
Exon	GSHG0028655	MIEF1	Exon Cassette	e4	down	2.09	0.00103	chr22:39509422-39509571	mitochondrial elongation factor 1	AltMIEF1,dJ1104E15.3,HSU79252,MID51,MIEF1-MP,SMCR7L
Exon	GSHG0038232	MMS22L	Exon Cassette	e13	down	2.09	0.00202	chr6:97233860-97233979	MMS22 like, DNA repair protein	C6orf167,dJ39B17.2
Exon	GSHG0012243	PLEKHG3	Exon Cassette	e15	down	2.09	0.00209	chr14:64737961-64738137	pleckstrin homology and RhoGEF domain containing G3	ARHGEF43,KIAA0599
Exon	GSHG0046023	ALG13	Exon Cassette	e17	down	2.09	0.00494	chrX:111722793-111722857	ALG13 UDP-N-acetylglucosaminyltransferase subunit	CDG1S,CXorf45,DEE36,EIEE36,GLT28D1,MDS031,TDRD13,YGL047W
Exon	GSHG0011808	ABCC4	Exon Cassette	e6	up	2.08	0.0448	chr13:95234609-95234833	ATP binding cassette subfamily C member 4	MOAT-B,MOATB,MRP4
Exon	GSHG0028022	CRYZL1	Exon Cassette	e14	up	2.08	0.019	chr21:33595355-33595611	crystallin zeta like 1	4P11,QOH-1
Exon	GSHG0043976	RABL6	Exon Cassette	e18	up	2.08	0.0105	chr9:136840154-136840212	RAB, member RAS oncogene family like 6	C9orf86,PARF,pp8875,RBEL1
Exon	GSHG0029948	NBEAL2	Exon Cassette	e47	down	2.08	0.0354	chr3:47007066-47007155	neurobeachin like 2	BDPLT4,GPS
Exon	GSHG0040083	AGAP3	Exon Cassette	e11	down	2.08	0.0434	chr7:151120520-151120745	ArfGAP with GTPase domain, ankyrin repeat and PH domain 3	AGAP-3,CENTG3,cnt-g3,CRAG,MRIP-1
Exon	GSHG0010069	SCAF11	Exon Cassette	e7	up	2.08	0.00271	chr12:45953827-45953856	SR-related CTD associated factor 11	CASP11,SFRS2IP,SIP1,SRRP129,SRSF2IP
Exon	GSHG0000691	LEPR // LEPROT	Exon Cassette	e21	down	2.08	0.0438	chr1:65617964-65618146	leptin receptor // leptin receptor overlapping transcript	CD295,LEP-R,LEPR,LEPRD,OB-R,OB-RGRP,OBR,OBRGRP,VPS55
Exon	GSHG0045118	DENND1A	Exon Cassette	e4	down	2.07	0.0149	chr9:123769513-123769562	DENN domain containing 1A	FAM31A,KIAA1608
Exon	GSHG0006371	EHBP1L1	Exon Cassette	e18	up	2.07	0.00861	chr11:65591976-65592090	EH domain binding protein 1 like 1	--
Exon	GSHG0043853	SPTAN1	Exon Cassette	e24	down	2.07	0.00162	chr9:128592983-128593042	spectrin alpha, non-erythrocytic 1	DEE5,EIEE5,NEAS,SPTA2
Exon	GSHG0004528	DENND10	Exon Cassette	e2	down	2.07	0.0018	chr10:119105311-119105495	DENN domain containing 10	FAM45A
Exon	GSHG0003829	TASOR2	Exon Cassette	e13	up	2.07	0.0454	chr10:5727061-5727123	transcription activation suppressor family member 2	bA318E3.2,C10orf18,FAM208B
Exon	GSHG0025887	CCDC115	Exon Cassette	e5	down	2.07	0.0314	chr2:130339559-130339761	coiled-coil domain containing 115	ccp1,CDG2O
Exon	GSHG0047537	DDX39B	Exon Cassette	e2	up	2.07	0.0237	chr6:31541100-31541177	DExD-box helicase 39B	BAT1,D6S81E,UAP56
Exon	GSHG0020482	ATP9B	Exon Cassette	e28	down	2.07	0.00278	chr18:79345428-79345572	ATPase phospholipid transporting 9B (putative)	ATPASEP,ATPIIB,hMMR1,HUSSY-20,NEO1L
Exon	GSHG0019647	SRP68	Exon Cassette	e2	down	2.07	0.0107	chr17:76070377-76070443	signal recognition particle 68	--
Exon	GSHG0038270	PDSS2	Exon Cassette	e7	down	2.07	0.0469	chr6:107212108-107212281	decaprenyl diphosphate synthase subunit 2	bA59I9.3,C6orf210,COQ10D3,COQ1B,DLP1,hDLP1
Exon	GSHG0038240	USP45	Exon Cassette	e13	down	2.07	0.045	chr6:99466671-99466762	ubiquitin specific peptidase 45	LCA19
Exon	GSHG0024110	INPP4A	Exon Cassette	e22	up	2.07	0.0154	chr2:98564640-98564763	inositol polyphosphate-4-phosphatase type I A	INPP4,TVAS1
Exon	GSHG0009123	SUOX	Exon Cassette	e3	down	2.07	0.0436	chr12:55999333-55999458	sulfite oxidase	--
Exon	GSHG0048951	ACSF3	Exon Cassette	e2	up	2.07	0.0371	chr16:89098591-89098763	acyl-CoA synthetase family member 3	--
Exon	GSHG0004206	SEC24C	Exon Cassette	e12	up	2.06	0.0457	chr10:73765800-73765915	SEC24 homolog C, COPII coat complex component	--
Exon	GSHG0046554	HUWE1	Exon Cassette	e14	up	2.06	0.015	chrX:53628751-53628901	HECT, UBA and WWE domain containing E3 ubiquitin protein ligase 1	ARF-BP1,HECTH9,HSPC272,Ib772,LASU1,MRXST,MULE,URE-B1,UREB1
Exon	GSHG0019644	ACOX1	Exon Cassette	e3	up	2.06	0.0155	chr17:75973624-75973784	acyl-CoA oxidase 1	ACOX,MITCH,PALMCOX,SCOX
Exon	GSHG0042234	CCDC25	Exon Cassette	e5	down	2.06	0.0157	chr8:27756718-27756769	coiled-coil domain containing 25	--
Exon	GSHG0005485	ABLIM1	Exon Cassette	e20	down	2.06	0.0381	chr10:114453378-114453482	actin binding LIM protein 1	ABLIM,abLIM-1,LIMAB1,LIMATIN
Exon	GSHG0021176	CCDC159	Exon Cassette	e14	up	2.05	0.0288	chr19:11353792-11353874	coiled-coil domain containing 159	--
Exon	GSHG0047761	ASAP3	Exon Cassette	e9	down	2.05	0.0481	chr1:23441654-23441729	ArfGAP with SH3 domain, ankyrin repeat and PH domain 3	ACAP4,CENTB6,DDEFL1,UPLC1
Exon	GSHG0018945	NCOR1	Exon Cassette	e2	down	2.05	0.0229	chr17:16198600-16198718	nuclear receptor corepressor 1	hN-CoR,N-CoR,N-CoR1,PPP1R109,TRAC1
Exon	GSHG0041542	SCP2	Exon Cassette	e2	up	2.05	0.0381	chr1:52941796-52941853	sterol carrier protein 2	NLTP,NSL-TP,SCOX,SCP-2,SCP-CHI,SCP-X,SCPX
Exon	GSHG0025352	USP34	Exon Cassette	e21	up	2.05	0.00309	chr2:61331275-61331370	ubiquitin specific peptidase 34	--
Exon	GSHG0025622	TMEM131	Exon Cassette	e9	up	2.05	0.00614	chr2:97834774-97834924	transmembrane protein 131	CC28,PRO1048,RW1,YR-23
Exon	GSHG0022985	EML2	Exon Cassette	e15	down	2.05	0.000745	chr19:45624718-45624817	EMAP like 2	ELP70,EMAP-2,EMAP2
Exon	GSHG0005071	DNA2	Exon Cassette	e13	up	2.05	0.0063	chr10:68432205-68432314	DNA replication helicase/nuclease 2	DNA2L,hDNA2
Exon	GSHG0044784	TUT7	Exon Cassette	e8	up	2.05	0.0144	chr9:86340035-86340104	terminal uridylyl transferase 7	PAPD6,TENT3B,ZCCHC6
Exon	GSHG0017813	RPAIN	Exon Cassette	e4	up	2.05	0.0277	chr17:5425971-5426082	RPA interacting protein	HRIP,RIP
Exon	GSHG0047761	ASAP3	Exon Cassette	e11	down	2.04	0.0497	chr1:23441101-23441210	ArfGAP with SH3 domain, ankyrin repeat and PH domain 3	ACAP4,CENTB6,DDEFL1,UPLC1
Exon	GSHG0031330	DCAF1	Exon Cassette	e12	up	2.04	0.014	chr3:51430032-51430211	DDB1 and CUL4 associated factor 1	RIP,VPRBP
Exon	GSHG0006587	TMEM126B	Exon Cassette	e2	down	2.04	0.0125	chr11:85629132-85629262	transmembrane protein 126B	HT007,MC1DN29
Exon	GSHG0016526	ADGRG1	Exon Cassette	e6	down	2.04	0.0314	chr16:57650253-57650351	adhesion G protein-coupled receptor G1	BFPP,BPPR,GPR56,TM7LN4,TM7XN1
Exon	GSHG0049099	IFT122	Exon Cassette	e5	down	2.04	0.0135	chr3:129458599-129458677	intraflagellar transport 122	CED,CED1,FAP80,SPG,WDR10,WDR10p,WDR140
Exon	GSHG0025149	DTNB	Exon Cassette	e23	up	2.04	0.00617	chr2:25387288-25387377	dystrobrevin beta	--
Exon	GSHG0001905	ACAP3	Exon Cassette	e15	down	2.04	0.0135	chr1:1298012-1298112	ArfGAP with coiled-coil, ankyrin repeat and PH domains 3	CENTB5
Exon	GSHG0032229	NSD2	Exon Cassette	e5	down	2.04	0.00742	chr4:1899221-1899395	nuclear receptor binding SET domain protein 2	KMT3F,KMT3G,MMSET,RAUST,REIIBP,TRX5,WHS,WHSC1
Exon	GSHG0017727	DNAJA3	Exon Cassette	e11	down	2.04	0.0285	chr16:4454811-4454927	DnaJ heat shock protein family (Hsp40) member A3	HCA57,hTID-1,TID1
Exon	GSHG0012320	ZNF410	Exon Cassette	e9	up	2.04	0.0442	chr14:73909341-73909430	zinc finger protein 410	APA-1,APA1
Exon	GSHG0024685	SPATS2L	Exon Cassette	e7	down	2.04	0.0336	chr2:200389223-200389283	spermatogenesis associated serine rich 2 like	DNAPTP6,SGNP
Exon	GSHG0022263	RANBP3	Exon Cassette	e3	up	2.04	0.0094	chr19:5951392-5951597	RAN binding protein 3	--
Exon	GSHG0021158	ILF3	Exon Cassette	e18	up	2.03	0.015	chr19:10684416-10685765	interleukin enhancer binding factor 3	CBTF,DRBF,DRBP76,MMP4,MPHOSPH4,MPP4,MPP4110,NF-AT-90,NF110,NF110b,NF90,NF90a,NF90b,NF90c,NF90ctv,NFAR,NFAR-1,NFAR-2,NFAR110,NFAR2,NFAR90,TCP110,TCP80
Exon	GSHG0035870	PRELID2	Exon Cassette	e2	down	2.03	0.00262	chr5:145825997-145826199	PRELI domain containing 2	--
Exon	GSHG0021649	LTBP4	Exon Cassette	e11	up	2.03	0.0209	chr19:40607365-40607529	latent transforming growth factor beta binding protein 4	ARCL1C,LTBP-4,LTBP4L,LTBP4S
Exon	GSHG0028415	ZNF319	Exon Cassette	e2	up	2.03	0.0124	chr16:57999492-57999664	zinc finger protein 319	ZFP319
Exon	GSHG0049178	POLR2J4	Exon Cassette	e8	up	2.03	0.0296	chr7:43986600-43986676	RNA polymerase II subunit J4, pseudogene	RPB11-phi
Exon	GSHG0011368	UPF3A	Exon Cassette	e10	up	2.03	0.00625	chr13:114291634-114291792	UPF3A regulator of nonsense mediated mRNA decay	HUPF3A,RENT3A,UPF3
Exon	GSHG0031330	DCAF1	Exon Cassette	e2	down	2.02	0.0427	chr3:51496733-51496779	DDB1 and CUL4 associated factor 1	RIP,VPRBP
Exon	GSHG0028583	HMGXB4	Exon Cassette	e2	down	2.02	0.00115	chr22:35262323-35262421	HMG-box containing 4	HMG2L1,HMGBCG,P53N,THC211630
Exon	GSHG0001333	UCK2	Exon Cassette	e2	up	2.02	0.0358	chr1:165885142-165885379	uridine-cytidine kinase 2	TSA903,UK,UMPK
Exon	GSHG0039139	NUDT1	Exon Cassette	e2	down	2.02	0.0036	chr7:2242925-2243048	nudix hydrolase 1	MTH1
Exon	GSHG0002776	ST7L	Exon Cassette	e17	up	2.02	0.0425	chr1:112555867-112556017	suppression of tumorigenicity 7 like	FAM4B,ST7R,STLR
Exon	GSHG0012432	TTC8	Exon Cassette	e8	up	2.02	0.00909	chr14:88841425-88841514	tetratricopeptide repeat domain 8	BBS8,RP51
Exon	GSHG0046072	UBE2A	Exon Cassette	e4	down	2.02	0.0272	chrX:119581507-119581596	ubiquitin conjugating enzyme E2 A	HHR6A,MRXS30,MRXSN,RAD6A,UBC2
Exon	GSHG0021646	PLD3	Exon Cassette	e3	down	2.01	0.0117	chr19:40365553-40365585	phospholipase D family member 3	AD19,HU-K4,HUK4,SCA46
Exon	GSHG0043029	EEF1D	Exon Cassette	e3	down	2.01	0.0282	chr8:143590607-143590737	eukaryotic translation elongation factor 1 delta	EF-1D,EF1D,FP1047
Exon	GSHG0043159	UHRF2	Exon Cassette	e10	down	2.01	0.0457	chr9:6492303-6492401	ubiquitin like with PHD and ring finger domains 2	NIRF,RNF107,TDRD23,URF2
Exon	GSHG0006719	SIK2	Exon Cassette	e18	down	2.01	0.00672	chr11:111728896-111729186	salt inducible kinase 2	LOH11CR1I,QIK,SIK-2,SNF1LK2
Exon	GSHG0041478	PDLIM2	Exon Cassette	e9	up	2.01	0.0095	chr8:22591551-22591668	PDZ and LIM domain 2	MYSTIQUE,SLIM
Exon	GSHG0037231	ADGRG6	Exon Cassette	e7	up	2.01	0.0406	chr6:142390258-142390343	adhesion G protein-coupled receptor G6	APG1,DREG,GPR126,LCCS9,PR126,PS1TP2,VIGR
Exon	GSHG0042557	TRIQK	Exon Cassette	e6	down	2.01	0.00461	chr8:92921502-92921659	triple QxxK/R motif containing	C8orf83,PRO0845,UPF0599
Exon	GSHG0030705	MYNN	Exon Cassette	e2	down	2.01	0.00601	chr3:169774031-169774097	myoneurin	OSZF,SBBIZ1,ZBTB31,ZNF902
Exon	GSHG0028894	PI4KAP2	Exon Cassette	e6	up	2.01	0.0422	chr22:21486799-21486926	phosphatidylinositol 4-kinase alpha pseudogene 2	--
Exon	GSHG0026525	NOP56	Exon Cassette	e14	down	2.01	0.00163	chr20:2656939-2657010	NOP56 ribonucleoprotein	NOL5A,SCA36
Exon	GSHG0035895	CSNK1A1	Exon Cassette	e5	down	2	0.0124	chr5:149517793-149517876	casein kinase 1 alpha 1	CK1,CK1a,CKIa,HEL-S-77p,HLCDGP1,PRO2975
Exon	GSHG0003425	ASPM	Exon Cassette	e13	up	2	0.0125	chr1:197124109-197124330	assembly factor for spindle microtubules	ASP,Calmbp1,MCPH5
Exon	GSHG0024071	ZNF2	Exon Cassette	e4	down	2	0.00345	chr2:95180159-95180272	zinc finger protein 2	A1-5,Zfp661,ZNF661
Exon	GSHG0000198	SZRD1	Exon Cassette	e3	down	2	0.00142	chr1:16391375-16391424	SUZ RNA binding domain containing 1	C1orf144
Exon	GSHG0012274	SLC39A9	Exon Cassette	e5	up	2	0.0378	chr14:69441832-69441972	solute carrier family 39 member 9	ZIP-9,ZIP9
Exon	GSHG0012679	TEDC1	Exon Cassette	e9	down	2	0.00736	chr14:105495880-105496086	tubulin epsilon and delta complex 1	C14orf80
Exon	GSHG0012897	GCH1	Exon Cassette	e4	down	2	0.0281	chr14:54847098-54847129	GTP cyclohydrolase 1	DYT14,DYT5,DYT5a,GCH,GTP-CH-1,GTPCH1,HPABH4B
