# Supplementary material for: An alternative splicing signature defines the basal-like phenotype and predicts worse clinical outcome in pancreatic cancer
Source: Cell Rep Med. 2024 Feb 6;5(2):101411. doi: 10.1016/j.xcrm.2024.101411 (PMC10897606; doi:10.1016/j.xcrm.2024.101411)
Supplement: Table S6. List of common QKI-regulated ECs (our study) and of ECs related to EMT (PMID: 28420690), related to Figure 7 [file mmc7.xlsx]

## Sheet: Table S6
Table S6_related to Figure 7: List of common QKI-regulated ECs (our study) and of ECs related to EMT (PMID: 28420690)
List of QKI sensitive cassette exons in pattern analysis				List of 81 exon cassette related to EMT from Tranchevent et al.
Gene name	exon coordinates	Exon regulation in siQKI vs siCTRL		Gene name	exon coordinates	Exon_regulation (epithelial vs mesenchymal)
CLSTN1	chr1:9737498-9737554	down		CLSTN1	chr1:9737498-9737554	down
CLSTN1	chr1:9756481-9756510	down		CLSTN1	chr1:9756481-9756510	down
PPP3CB	chr10:73439872-73439901	up		PPP3CB	chr10:73439872-73439901	up
MYOF	chr10:93392917-93392955	down		MYOF	chr10:93392917-93392955	down
ARFGAP2	chr11:47172710-47172751	up		ARFGAP2	chr11:47172710-47172751	up
STX2	chr12:130795995-130796120	up		STX2	chr12:130795995-130796120	up
NUMB	chr14:73279281-73279424	up		NUMB	chr14:73279281-73279424	up
SPAG9	chr17:50975863-50975901	down		SPAG9	chr17:50975863-50975901	down
EXOC7	chr17:76091143-76091235	up		EXOC7	chr17:76091143-76091235	down
RUBCN	chr3:197691074-197691148	down		RUBCN(KIAA0226)	chr3:197691074-197691148	down
LRRFIP2	chr3:37091467-37091538	down		LRRFIP2	chr3:37091467-37091538	down
PBRM1	chr3:52554724-52554879	up		PBRM1	chr3:52554724-52554879	up
ROBO1	chr3:78647629-78647655	up		ROBO1	chr3:78647629-78647655	up
SEC31A	chr4:82861631-82861708	up		SEC31A	chr4:82861631-82861708	down
FNIP1	chr5:131710578-131710661	up		FNIP1	chr5:131710578-131710661	up
NHSL1	chr6:138441983-138442114	up		NHSL1	chr6:138441983-138442114	up
SNX14	chr6:85538838-85538864	up		SNX14	chr6:85538838-85538864	down
MAP3K7	chr6:90544552-90544632	up		MAP3K7	chr6:90544552-90544632	up
ESYT2	chr7:158752781-158752843	up		ESYT2	chr7:158752781-158752843	up
FAM126A	chr7:22946952-22947247	down		FAM126A	chr7:22946952-22947247	down
NFIB	chr9:14102422-14102510	up		NFIB	chr9:14102417-14102510	up
LAS1L	chrX:65524585-65524614	down		LAS1L	chrX:65524564-65524614	down
