# Supplementary material for: An alternative splicing signature defines the basal-like phenotype and predicts worse clinical outcome in pancreatic cancer
Source: Cell Rep Med. 2024 Feb 6;5(2):101411. doi: 10.1016/j.xcrm.2024.101411 (PMC10897606; doi:10.1016/j.xcrm.2024.101411)
Supplement: Table S7. List of primers and siRNAs used in the study, related to STAR Methods [file mmc8.xlsx]

## Sheet: Table S7
Table S7_related to STAR Methods: List of primers and siRNAs used in the study
Basal-like primers:
LRRFIP2 For:	CATCCAGACGAGGAAGTGGG
LRRFIP2 Rev:	CTGCCATCTGTTCCTCCTGC
SEC16A For:	AGAACCACAGCTTCCAGACG
SEC16A Rev:	GCAGGGTTGTAGAAGGGCAT
SYTL2 For:	AATCAGCCAGAAGAATTAGTGCGT
SYTL2 Rev:	CTCATCTTGGAGAAATGCTGGA
Classical primers:
ADAM15 For:	CAATCTGGTCCCTCTGAACGG
ADAM15 Rev:	GTACCACTAGGGGCGGGATTC
ADD3 For:	ACCAGCTCCTCCTAACCCAT
ADD3 Rev:	CTACCATGACAGGCACTTCCA
CTNND1 For:	GGATCGATCGGGGGATCTAGG
CTNND1 Rev:	TGGCACAATAGTCCAGCGAAG
EXO1C For:	TGCAAAGATCAAGATGACTGGCA
EXO1C Rev:	ACTGAGATCTGCGATTCCCTGA
ESYT2 For:	AGCTGACAAAGACCAAGCCAA
ESYT2 Rev:	TTGTGCCCAACTGACATCTGG
RAI14 For:	AAGACCCCAACAAAACCAAAGC
RAI14 Rev:	CTTGAAGGGTGGTTCAGCAAA
SEC31A For:	TTCAGCTTATGCACTGCCTCC
SEC31A Rev:	CAAAGCTGGAGGGTCATTCCA
TJP1 For:	CACGGTCCTCTGAGCCTGTAAG
TJP1 Rev:	GCCTGTGCCCTGGGTGACTAA
Primers for RNA-seq validation:
AFDN For:	TTGGAAGGCAAGACACCCAAG
AFDN Rev:	TGAAGGCGGTAAAGCTTTGGC
DST For:	GTATGGCTGCTTTCCGACCC
DST Rev:	CTCTGGCAGCTGCAGTTGTTA
KIF13A ex26 For:	TCCTGTCAGTATCCATCGGCT
KIF13A ex28 Rev:	TGAGTGCATCTGACCACCTCT
KIF13A ex38 For:	GCAAGGCCTCTTCTAAGCCAG
KIF13A ex40 Rev:	GCACTGTGGGAAAAGTAGCCA
MYO18A For:	AGTTGGCATTCAAGCGCATC
MYO18A Rev:	GACAACCAGGACTTGACCCC
PLOD2 For:	GCTCTTTGCCGAAATGCTAGA
PLOD2 Rev:	TTCAAAAATCTGCCAGAGGTCA
Primers qRT-PCR:
A1CF For:	GCCAGCCAGAATCCTGCAAT
A1CF Rev:	CGGCTGCATACGTCTTTGC
ESRP2 For:	CACCCCTGTTGCCTACTATCC
ESRP2 Rev:	GCAGTGGGTGTAGTGAGGTAG
QKI For:	GCAGAATTGCCTGATGCTGT
QKI Rev:	TAGGTCCAAGGATTCTCCCAAC
RAVER2 For:	GCATTGATAGCGGCTCAACG
RAVER2 Rev:	GCAACATGGCAGGGTTGTTT
RBFOX2 For:	GCTACAGCACGTGTAATGACC
RBFOX2 Rev:	TTGCCTAGGGACACATCTGC
RBM47 For:	GACGCCACCACCTTTCCAG
RBM47 Rev :	GTTCTTCTGTAGTGTGGCGAT
RBMS1 For:	GGAAAATAGTCTCCACAAAGGCAAT
RBMS1 Rev:	CAGGGCAGACACAGCTTTTTG
RBMS2 For:	ACATCACCCCCAACAGGATG
RBMS2 Rev:	CCAGGATGGGTTAGGTACTTGT
L34 For:	GGCCCTGCTGACATGTTTCTT
L34 Rev:	GTCCCGAACCCCTGGTAATAGA
Primers for cloning:
SEC16A_MluI_F	ACACGCGTGTTTTAAGCTCTGCAGCGTCACTCC
SEC16A_NotI_R	GAAGCGGCCGCCTGTGCCAGCTGAGCAGGGTTGTA
PCI_F	GGTGTCCACTCCCAGTTCAA
SEC16A Rev:	GCAGGGTTGTAGAAGGGCAT
RBFOX2 mut 1	GATTGGACAGTGACGCTCGAGTTGACTTTCGTCCG
RBFOX2 mut 2	CCTGTGTTCCTGCTCGAGCGGTGCCGGTTC
QKI mut 1	GGCTGGTGGTCCTCGAATTCATGAGAGCTGGCG
QKI mut2	GCGCTTTGCCGGATCCCTCGCCCGTTGTC
Primers EMT:
CLSTN1 For:	TGTGACTGAGGATTACCCGCT
CLSTN1 Rev:	GAACGGAGAGTTAAGCCAGCC
NFY-A For:	GGAGCAGTATACAGC
NFY-A Rev:	GCTGCAAACCCTGTGTTCC
SPAG9 For:	TGTAATCGTTTGTGGGTGGGG
SPAG9 Rev:	CACGGATTACACTTCCAGGACG
Primers QKI- variants:
QKI For:	CTCTTGCAGCAACAGCCCAGGC
QKI-5 Rev:	TTAGTTGCCGGTGGCGGCTCGG
QKI-6 Rev:	TTAGCCTTTCGTTGGGAAAGCC
QKI-7 Rev:	TCAATGGGCTGAAATATCAGGC
Primers for CLIP-assay
SEC16A For1:	CTTTCGCGCTGTAGTTCAATGAGT
SEC16A Rev1:	CACCAGCCGCAGGTACCTGATTA
Primer for stable cell lines:
FW AgeI-EcoRI shQKI	CCGGTCCCCGAAGCTGGTTTAATCTATATTCAAGAGATATAGATTAAACCAGCTTCGGTTTTTTG
REV AgeI-EcoRI shQKI	AATTCAAAAAACCGAAGCTGGTTTAATCTATATCTCTTGAATATAGATTAAACCAGCTTCGGGGA
siRNAs used for this study:
smartpool Dharmacon	CTRL (1506)
smartpool Dharmacon	QKI (9444)
smartpool Dharmacon	RBMS2 (5939)
smartpool Dharmacon	RBMS1 (5937)
smartpool Dharmacon	RAVER2 (55225)
siRBM47	cacgguggcuccaaacguuca
siSEC16A exon 33	aaugaacucauugaacuacag
siSYTL2 exon 12	uuguaacuggcuucugaucug
siLRRFIP2 exon 23	uucuacauccuguaucugguc
